# Supplementary material for: Systematically developing a registry of splice-site creating variants utilizing massive publicly available transcriptome sequence data
Source: Nat Commun. 2025 Jan 9;16:426. doi: 10.1038/s41467-024-55185-y (PMC11718197; doi:10.1038/s41467-024-55185-y)
Supplement: Supplementary file 3 — Supplementary Data 1-9 [file 41467_2024_55185_MOESM3_ESM.xlsx]

## Sheet: Supplementary Data 1
Supplementary Data 1: Splice-site creating variants detected from transcriptome sequencing data of 1000 Genomes Project and their validation summary.
Run ID	Variant ID	SJ key	Gene	Motif type	Predicted splicing type	gnomAD AF	Sample ID	Depth	Variant base num	GTEx Minus log combined PV
ERR188262	chr1-116517745-G-C	chr1:116514823-116517744	CD58	Donor	Cryptic exon inclusion	0.00260577	NA12283	47	29	320
ERR204898	chr1-116517745-G-C	chr1:116514823-116517744	CD58	Donor	Cryptic exon inclusion	0.00260577	NA12776	29	16	320
ERR204907	chr1-116517745-G-C	chr1:116514823-116517744	CD58	Donor	Cryptic exon inclusion	0.00260577	NA12283	47	29	320
ERR204962	chr1-116517745-G-C	chr1:116514823-116517744	CD58	Donor	Cryptic exon inclusion	0.00260577	NA12813	45	21	320
ERR188253	chr1-161124523-C-T	chr1:161124522-161130814	DEDD	Acceptor	Partial exon loss	0.000537214	NA20808	43	26	320
ERR188471	chr1-174158890-T-C	chr1:174155698-174158890	RABGAP1L-DT	Donor	Partial exon loss	0.00207941	NA19130	29	18	NA
ERR204987	chr1-174158890-T-C	chr1:174155698-174158890	RABGAP1L-DT	Donor	Partial exon loss	0.00207941	NA19130	29	18	NA
ERR188301	chr1-200584887-A-C	chr1:200584888-200586100	KIF14	Acceptor	Cryptic exon inclusion	0.0016326	NA11994	44	21	119.283
ERR188339	chr1-212739100-T-C	chr1:212738687-212739100	NSL1	Donor	Cryptic exon inclusion	0.000481575	NA12815	33	21	NA
ERR188170	chr1-236542757-A-G	chr1:236541711-236542757	LGALS8	Acceptor	Exon extension	0.000516471	NA19131	36	18	NA
ERR204922	chr1-236542757-A-G	chr1:236541711-236542757	LGALS8	Acceptor	Exon extension	0.000516471	NA19131	36	18	NA
ERR188066	chr1-241849237-T-G	chr1:241849238-241850408	EXO1	Donor	Exon extension	0.0094874	NA19118	41	18	177.302
ERR188109	chr1-241849237-T-G	chr1:241849238-241850408	EXO1	Donor	Exon extension	0.0094874	NA19121	31	18	177.302
ERR188162	chr1-241849237-T-G	chr1:241849238-241850408	EXO1	Donor	Exon extension	0.0094874	NA18508	42	28	177.302
ERR188170	chr1-241849237-T-G	chr1:241849238-241850408	EXO1	Donor	Exon extension	0.0094874	NA19131	53	32	177.302
ERR188182	chr1-241849237-T-G	chr1:241849238-241850408	EXO1	Donor	Exon extension	0.0094874	NA18912	28	20	177.302
ERR188200	chr1-241849237-T-G	chr1:241849238-241850408	EXO1	Donor	Exon extension	0.0094874	NA18519	27	14	177.302
ERR188232	chr1-241849237-T-G	chr1:241849238-241850408	EXO1	Donor	Exon extension	0.0094874	NA19160	33	13	177.302
ERR188306	chr1-241849237-T-G	chr1:241849238-241850408	EXO1	Donor	Exon extension	0.0094874	NA19138	42	15	177.302
ERR188434	chr1-241849237-T-G	chr1:241849238-241850408	EXO1	Donor	Exon extension	0.0094874	NA19209	27	14	177.302
ERR188451	chr1-241849237-T-G	chr1:241849238-241850408	EXO1	Donor	Exon extension	0.0094874	NA19149	37	22	177.302
ERR188471	chr1-241849237-T-G	chr1:241849238-241850408	EXO1	Donor	Exon extension	0.0094874	NA19130	30	18	177.302
ERR204837	chr1-241849237-T-G	chr1:241849238-241850408	EXO1	Donor	Exon extension	0.0094874	NA19138	42	15	177.302
ERR204847	chr1-241849237-T-G	chr1:241849238-241850408	EXO1	Donor	Exon extension	0.0094874	NA19118	41	18	177.302
ERR204851	chr1-241849237-T-G	chr1:241849238-241850408	EXO1	Donor	Exon extension	0.0094874	NA18912	28	20	177.302
ERR204892	chr1-241849237-T-G	chr1:241849238-241850408	EXO1	Donor	Exon extension	0.0094874	NA19121	31	18	177.302
ERR204922	chr1-241849237-T-G	chr1:241849238-241850408	EXO1	Donor	Exon extension	0.0094874	NA19131	53	32	177.302
ERR204956	chr1-241849237-T-G	chr1:241849238-241850408	EXO1	Donor	Exon extension	0.0094874	NA19209	27	14	177.302
ERR204987	chr1-241849237-T-G	chr1:241849238-241850408	EXO1	Donor	Exon extension	0.0094874	NA19130	30	18	177.302
ERR188182	chr1-39215433-A-G	chr1:39215434-39231181	MACF1	Donor	Ambiguous	1.53993e-05	NA18912	41	21	NA
ERR204851	chr1-39215433-A-G	chr1:39215434-39231181	MACF1	Donor	Ambiguous	1.53993e-05	NA18912	41	21	NA
ERR188388	chr1-45004101-C-T	chr1:45003937-45004099	HECTD3	Donor	Partial exon loss	1.39622e-05	NA12341	41	23	NA
ERR188074	chr1-46273655-G-A	chr1:46273466-46273656	RAD54L	Acceptor	Partial exon loss	0.00315616	NA19257	40	19	NA
ERR188278	chr1-46273655-G-A	chr1:46273466-46273656	RAD54L	Acceptor	Partial exon loss	0.00315616	NA18861	32	19	NA
ERR188446	chr1-962244-A-G	chr1:962245-962354	KLHL17	Donor	Cryptic exon inclusion	0.000413368	NA12347	39	20	NA
ERR188348	chr10-123136317-C-T	chr10:123136312-123137057	HMX3	Donor	Partial exon loss	0	NA11995	39	0	NA
ERR188393	chr10-30437074-G-T	chr10:30437073-30437175	MAP3K8	Donor	Cryptic exon inclusion	0	NA20772	26	11	NA
ERR188223	chr10-50623875-G-T	chr10:50590248-50623877	SGMS1	Donor	Partial exon loss	0.00709858	NA18908	37	15	320
ERR188080	chr10-68074639-T-C	chr10:68073687-68074639	HERC4	Donor	Cryptic exon inclusion	0.000537935	HG00250	31	13	201.67
ERR188455	chr10-73388333-G-C	chr10:73387784-73388332	ANXA7	Donor	Partial exon loss	1.39641e-05	HG00146	49	26	NA
ERR205018	chr10-75234230-G-T	chr10:75234229-75234609	COMTD1	Acceptor	Exon extension	0.000132533	NA19113	41	25	NA
ERR188400	chr11-102453272-C-G	chr11:102453273-102461447	TMEM123-DT	Donor	Exon extension	0.000272191	HG00188	24	12	NA
ERR188222	chr11-33044523-A-G	chr11:33044524-33054592	TCP11L1	Donor	Cryptic exon inclusion	1.39585e-05	HG00265	38	19	NA
ERR204997	chr11-47634741-A-C	chr11:47634741-47635544	MTCH2	Acceptor	Exon extension	0	NA19190	26	9	NA
ERR188192	chr11-65086589-C-T	chr11:65086588-65086719	ZFPL1	Donor	Partial exon loss	0	NA20786	42	22	NA
ERR188290	chr11-65086589-C-T	chr11:65086588-65086719	ZFPL1	Donor	Partial exon loss	0	NA20811	38	18	NA
ERR188066	chr11-65423100-C-G	chr11:65423100-65423294	NEAT1	Donor	Partial exon loss	0	NA19118	34	4	NA
ERR204992	chr11-68045685-C-G	chr11:68045681-68047432	TCIRG1	Donor	Cryptic exon inclusion	0	NA11830	43	23	NA
ERR188048	chr11-68047713-G-A	chr11:68047573-68047714	TCIRG1	Acceptor	Partial exon loss	0	NA12489	38	21	NA
ERR204849	chr11-72017823-C-T	chr11:72017822-72018182	NUMA1	Acceptor	Partial exon loss	0	NA19107	34	20	NA
ERR188341	chr11-72712576-C-T	chr11:72712575-72713175	ARAP1	Acceptor	Exon extension	0.000383928	HG00328	27	14	NA
ERR188245	chr11-75814547-T-C	chr11:75813862-75814546	UVRAG-DT	Donor	Partial exon loss	0.00119343	HG00128	51	22	NA
ERR188035	chr12-111885237-T-G	chr12:111885238-111885915	MAPKAPK5	Donor	Cryptic exon inclusion	0.00053063	HG00123	31	16	320
ERR188076	chr12-124993976-C-T	chr12:124993975-125012533	BRI3BP	Donor	Partial exon loss	0.00279969	NA12006	38	22	NA
ERR188257	chr12-124993976-C-T	chr12:124993975-125012533	BRI3BP	Donor	Partial exon loss	0.00279969	HG00143	34	11	NA
ERR188417	chr12-124993976-C-T	chr12:124993975-125012533	BRI3BP	Donor	Partial exon loss	0.00279969	HG00327	43	23	NA
ERR204932	chr12-124993976-C-T	chr12:124993975-125012533	BRI3BP	Donor	Partial exon loss	0.00279969	NA12006	38	22	NA
ERR188049	chr13-37008872-A-G	chr13:37008868-37009183	EXOSC8	Donor	Exon extension	0	NA11931	43	25	NA
ERR188127	chr14-65054239-A-G	chr14:65054240-65054574	FNTB	Donor	Ambiguous	0	HG00334	28	12	NA
ERR188342	chr15-101067272-G-T	chr15:101066742-101067277	LRRK1	Acceptor	Cryptic exon inclusion	0	HG00111	36	16	NA
ERR204887	chr15-101067272-G-T	chr15:101066742-101067277	LRRK1	Acceptor	Cryptic exon inclusion	0	HG00111	36	16	NA
ERR188021	chr15-30926759-C-T	chr15:30926758-30928552	FAN1	Donor	Cryptic exon inclusion	0	NA20508	33	12	NA
ERR188206	chr15-31223843-C-A	chr15:31223713-31223844	ENSG00000259772	Donor	Cryptic exon inclusion	0.000251148	HG00100	44	18	NA
ERR188083	chr15-78003423-T-C	chr15:78001741-78003422	TBC1D2B	Donor	Partial exon loss	0.00287497	HG00285	34	16	320
ERR188398	chr15-78003423-T-C	chr15:78001741-78003422	TBC1D2B	Donor	Partial exon loss	0.00287497	NA20535	38	19	320
ERR188427	chr15-78003423-T-C	chr15:78001741-78003422	TBC1D2B	Donor	Partial exon loss	0.00287497	NA19159	34	16	320
ERR204904	chr16-31508355-A-T	chr16:31507879-31508357	RUSF1	Donor	Partial exon loss	0.00387965	NA19189	41	19	NA
ERR204994	chr16-31508355-A-T	chr16:31507879-31508357	RUSF1	Donor	Partial exon loss	0.00387965	NA19119	35	22	NA
ERR188085	chr16-58856074-A-G	chr16:58856075-58862034	ENSG00000245768	Donor	Ambiguous	0.00142387	NA18520	30	18	NA
ERR188052	chr16-69934034-G-A	chr16:69931891-69934035	WWP2	Acceptor	Partial exon loss	1.39694e-05	NA20541	38	20	NA
ERR188434	chr17-28571148-C-T	chr17:28571147-28571462	PIGS	Acceptor	Partial exon loss	0.000439539	NA19209	39	22	NA
ERR188153	chr17-76481559-C-T	chr17:76481558-76487711	RHBDF2	Acceptor	Exon extension	1.39653e-05	NA20765	31	14	NA
ERR204911	chr17-76481559-C-T	chr17:76481558-76487711	RHBDF2	Acceptor	Exon extension	1.39653e-05	NA20538	35	15	NA
ERR204954	chr17-76481559-C-T	chr17:76481558-76487711	RHBDF2	Acceptor	Exon extension	1.39653e-05	NA20765	31	14	NA
ERR188190	chr18-12725432-A-G	chr18:12724620-12725432	PSMG2	Acceptor	Exon extension	0.000976944	HG00171	29	16	NA
ERR188340	chr18-12725432-A-G	chr18:12724620-12725432	PSMG2	Acceptor	Exon extension	0.000976944	HG00353	35	18	NA
ERR188439	chr18-12725432-A-G	chr18:12724620-12725432	PSMG2	Acceptor	Exon extension	0.000976944	HG00329	28	17	NA
ERR188376	chr18-49954289-C-T	chr18:49953344-49954287	MYO5B	Donor	Exon extension	0	NA07037	39	24	NA
ERR188223	chr18-56686018-A-G	chr18:56686018-56686854	WDR7	Donor	Partial exon loss	0	NA18908	23	10	NA
ERR188240	chr18-79069828-A-G	chr18:79069829-79096475	ATP9B	Donor	Exon extension	0.000111613	HG00306	51	29	NA
ERR188121	chr19-12532910-T-C	chr19:12528697-12532909	ZNF564	Donor	Cryptic exon inclusion	0.000391176	HG00311	34	13	NA
ERR188236	chr19-38609652-C-T	chr19:38609651-38609908	MAP4K1	Acceptor	Partial exon loss	0.00011868	HG00118	38	16	NA
ERR188052	chr19-38907482-C-T	chr19:38907481-38908730	NFKBIB	Donor	Partial exon loss	0.00164657	NA20541	37	20	320
ERR188078	chr19-38907482-C-T	chr19:38907481-38908730	NFKBIB	Donor	Partial exon loss	0.00164657	HG00372	45	18	320
ERR188141	chr19-38907482-C-T	chr19:38907481-38908730	NFKBIB	Donor	Partial exon loss	0.00164657	HG00343	30	13	320
ERR188316	chr19-38907482-C-T	chr19:38907481-38908730	NFKBIB	Donor	Partial exon loss	0.00164657	NA20796	46	28	320
ERR188341	chr19-5785761-C-T	chr19:5785760-5786466	DUS3L	Acceptor	Partial exon loss	0.00039063	HG00328	37	22	NA
ERR188292	chr19-6478967-G-A	chr19:6478853-6478968	DENND1C	Donor	Partial exon loss	0.00397613	NA19189	23	14	320
ERR188306	chr19-6478967-G-A	chr19:6478853-6478968	DENND1C	Donor	Partial exon loss	0.00397613	NA19138	41	17	320
ERR188352	chr19-6478967-G-A	chr19:6478853-6478968	DENND1C	Donor	Partial exon loss	0.00397613	NA18909	37	11	320
ERR204904	chr19-6478967-G-A	chr19:6478853-6478968	DENND1C	Donor	Partial exon loss	0.00397613	NA19189	23	14	320
ERR188221	chr2-113186112-G-A	chr2:113185441-113186113	PSD4	Acceptor	Partial exon loss	2.09301e-05	NA19113	39	21	NA
ERR205018	chr2-113186112-G-A	chr2:113185441-113186113	PSD4	Acceptor	Partial exon loss	2.09301e-05	NA19113	39	21	NA
ERR204821	chr2-121732109-T-C	chr2:121731105-121732113	NIFK	Donor	Partial exon loss	0.00621023	NA19159	39	14	320
ERR204858	chr2-121732109-T-C	chr2:121731105-121732113	NIFK	Donor	Partial exon loss	0.00621023	NA19095	28	13	320
ERR204868	chr2-121732109-T-C	chr2:121731105-121732113	NIFK	Donor	Partial exon loss	0.00621023	NA19095	28	13	320
ERR204997	chr2-121732109-T-C	chr2:121731105-121732113	NIFK	Donor	Partial exon loss	0.00621023	NA19190	33	19	320
ERR205009	chr2-121732109-T-C	chr2:121731105-121732113	NIFK	Donor	Partial exon loss	0.00621023	NA19095	28	13	320
ERR188251	chr2-158642601-A-G	chr2:158642601-158658130	PKP4	Donor	Partial exon loss	0.00371869	NA20756	27	12	320
ERR188252	chr2-158642601-A-G	chr2:158642601-158658130	PKP4	Donor	Partial exon loss	0.00371869	NA20544	31	14	320
ERR204923	chr2-219220841-C-G	chr2:219220839-219221079	ATG9A	Acceptor	Partial exon loss	0	NA19214	40	18	NA
ERR188309	chr2-230515087-C-G	chr2:230511167-230515087	SP100	Acceptor	Ambiguous	0.00097779	HG00150	45	24	320
ERR205020	chr2-241111250-G-A	chr2:241108301-241111251	PASK	Donor	Exon extension	0.00445943	NA19198	41	25	59.3494
ERR188085	chr2-29116697-C-G	chr2:29116698-29121373	CLIP4	Donor	Cryptic exon inclusion	0.00388073	NA18520	37	17	NA
ERR188427	chr2-29116697-C-G	chr2:29116698-29121373	CLIP4	Donor	Cryptic exon inclusion	0.00388073	NA19159	34	12	NA
ERR188154	chr20-3804650-C-T	chr20:3804649-3804820	CDC25B	Donor	Partial exon loss	0.00043543	HG00251	43	22	320
ERR188253	chr20-48993799-T-G	chr20:48993800-48994450	ARFGEF2	Donor	Cryptic exon inclusion	0	NA20808	29	16	NA
ERR204952	chr21-33411836-A-G	chr21:33411837-33414887	IFNGR2	Donor	Cryptic exon inclusion	0.00396233	NA18505	58	20	NA
ERR188447	chr21-44325833-G-A	chr21:44325835-44325960	PFKL	Donor	Cryptic exon inclusion	0.00136742	NA18934	31	15	320
ERR204829	chr21-44325833-G-A	chr21:44325835-44325960	PFKL	Donor	Cryptic exon inclusion	0.00136742	NA19207	45	19	320
ERR204888	chr21-44325833-G-A	chr21:44325835-44325960	PFKL	Donor	Cryptic exon inclusion	0.00136742	NA18934	31	15	320
ERR188354	chr22-27917388-T-C	chr22:27914348-27917387	PITPNB	Donor	Cryptic exon inclusion	0.000132563	NA12775	32	14	284.25
ERR188276	chr22-31748161-T-C	chr22:31738912-31748165	PRR14L	Donor	Cryptic exon inclusion	0.000439717	NA20758	32	19	NA
ERR188285	chr22-41577851-T-A	chr22:41577441-41577852	PMM1	Donor	Partial exon loss	0	HG00122	32	17	NA
ERR205007	chr22-50240214-G-A	chr22:50233527-50240215	TUBGCP6	Donor	Partial exon loss	4.18772e-05	NA19146	24	14	NA
ERR188199	chr22-50257278-C-T	chr22:50257194-50257276	MAPK12	Donor	Cryptic exon inclusion	0.00250569	NA20585	35	20	NA
ERR188193	chr3-44933083-C-T	chr3:44932991-44933081	ZDHHC3	Donor	Exon extension	0.00139561	NA19141	28	28	NA
ERR188067	chr4-108176402-A-G	chr4:108176403-108199821	LEF1-AS1	Donor	Cryptic exon inclusion	8.37089e-05	NA11831	35	16	NA
ERR188231	chr4-143184604-G-A	chr4:143178097-143184605	USP38-DT	Donor	Partial exon loss	0.000453448	HG00097	33	14	NA
ERR188097	chr4-184378958-T-C	chr4:184376545-184378957	LINC02362	Donor	Partial exon loss	0.00115135	NA18511	37	18	NA
ERR204980	chr4-184378958-T-C	chr4:184376545-184378957	LINC02362	Donor	Partial exon loss	0.00115135	NA19116	41	19	NA
ERR188288	chr4-25929046-T-G	chr4:25929047-25929153	SMIM20	Donor	Cryptic exon inclusion	0	NA20507	29	12	NA
ERR188237	chr4-39100274-A-G	chr4:39100275-39103286	KLHL5	Donor	Cryptic exon inclusion	0.000209342	HG00234	26	12	NA
ERR204851	chr4-53442313-A-G	chr4:53440609-53442313	FIP1L1	Acceptor	Cryptic exon inclusion	6.98227e-06	NA18912	38	16	NA
ERR188152	chr4-53723424-T-G	chr4:53717008-53723423	ENSG00000249341	Acceptor	Ambiguous	0.000167495	NA12751	42	22	NA
ERR188463	chr4-680584-A-T	chr4:680583-681091	MYL5	Donor	Partial exon loss	0.0059286	NA19247	39	18	320
ERR188275	chr5-320840-G-A	chr5:320842-343892	AHRR	Donor	Ambiguous	0.00527403	NA19201	39	19	0
ERR188160	chr5-75337287-A-G	chr5:75337288-75342582	HMGCR	Donor	Partial exon loss	0	NA20513	33	15	NA
ERR188074	chr6-143186626-C-G	chr6:143186627-143187387	AIG1	Donor	Cryptic exon inclusion	0.00115852	NA19257	27	9	NA
ERR204892	chr6-159818431-C-T	chr6:159818430-159818554	PNLDC1	Donor	Ambiguous	0.00124253	NA19121	26	13	NA
ERR204890	chr6-166370241-C-T	chr6:166370240-166382805	MPC1	Acceptor	Exon extension	0	NA20773	34	21	NA
ERR188139	chr6-32192747-G-A	chr6:32192531-32192748	GPSM3	Donor	Exon extension	0.00560314	NA18917	45	18	238.831
ERR188207	chr6-32192747-G-A	chr6:32192531-32192748	GPSM3	Donor	Exon extension	0.00560314	NA19222	43	20	238.831
ERR188278	chr6-32192747-G-A	chr6:32192531-32192748	GPSM3	Donor	Exon extension	0.00560314	NA18861	37	16	238.831
ERR204825	chr6-32192747-G-A	chr6:32192531-32192748	GPSM3	Donor	Exon extension	0.00560314	NA19093	34	21	238.831
ERR204970	chr6-32192747-G-A	chr6:32192531-32192748	GPSM3	Donor	Exon extension	0.00560314	NA19222	43	20	238.831
ERR204987	chr6-32192747-G-A	chr6:32192531-32192748	GPSM3	Donor	Exon extension	0.00560314	NA19130	34	11	238.831
ERR188279	chr6-75703030-A-T	chr6:75703025-75709526	SENP6	Donor	Partial exon loss	0.00214197	NA12776	41	23	320
ERR188472	chr6-75703030-A-T	chr6:75703025-75709526	SENP6	Donor	Partial exon loss	0.00214197	HG00378	36	24	320
ERR204905	chr6-75703030-A-T	chr6:75703025-75709526	SENP6	Donor	Partial exon loss	0.00214197	HG00378	36	24	320
ERR188320	chr7-141662953-T-C	chr7:141662852-141662957	DENND11	Donor	Cryptic exon inclusion	0.00687302	HG00185	41	22	146.098
ERR188403	chr7-141662953-T-C	chr7:141662852-141662957	DENND11	Donor	Cryptic exon inclusion	0.00687302	HG00131	36	21	146.098
ERR188082	chr7-1474222-G-A	chr7:1473694-1474223	INTS1	Donor	Partial exon loss	3.48884e-05	HG00110	40	16	NA
ERR188434	chr8-144442265-G-A	chr8:144442152-144442266	TONSL	Donor	Partial exon loss	0.00202322	NA19209	53	23	320
ERR204961	chr8-144442265-G-A	chr8:144442152-144442266	TONSL	Donor	Partial exon loss	0.00202322	NA18488	28	11	320
ERR188053	chr8-37750399-A-G	chr8:37750400-37751625	ERLIN2	Donor	Partial exon loss	0	HG00242	49	23	NA
ERR205020	chr8-6747770-G-A	chr8:6741752-6747771	AGPAT5	Acceptor	Partial exon loss	5.58371e-05	NA19198	32	15	NA
ERR188299	chr8-86474282-T-C	chr8:86472480-86474282	RMDN1	Donor	Cryptic exon inclusion	0.000941974	HG00376	24	12	NA
ERR188145	chr9-132330302-A-T	chr9:132311857-132330304	SETX	Donor	Partial exon loss	0	NA20519	33	12	NA
ERR188322	chr9-470092-A-C	chr9:466070-470091	ENSG00000227155	Donor	Ambiguous	0.000363139	NA19190	39	16	NA
ERR188060	chrX-63469513-C-T	chrX:63432492-63469511	LINC01278	Donor	Cryptic exon inclusion	0.0051926	NA18517	31	14	320
ERR204835	chrX-63469513-C-T	chrX:63432492-63469511	LINC01278	Donor	Cryptic exon inclusion	0.0051926	NA18517	31	14	320
ERR204959	chrX-63469513-C-T	chrX:63432492-63469511	LINC01278	Donor	Cryptic exon inclusion	0.0051926	NA19206	28	11	320

## Sheet: Supplementary Data 2
Supplementary Data 2: List of TCGA samples used in this study and the frequencies of their SSCVs, and matched WGS availability.
Barcode	Cancer type	SSCV count	Matched WGS available
TCGA-OR-A5J7-01A-11R-A29S-07	ACC	0	FALSE
TCGA-P6-A5OF-01A-11R-A29S-07	ACC	0	FALSE
TCGA-OR-A5JP-01A-11R-A29S-07	ACC	0	FALSE
TCGA-PA-A5YG-01A-11R-A29S-07	ACC	0	FALSE
TCGA-OR-A5LT-01A-11R-A29S-07	ACC	1	FALSE
TCGA-OR-A5LN-01A-11R-A29S-07	ACC	0	FALSE
TCGA-OR-A5LP-01A-11R-A29S-07	ACC	0	FALSE
TCGA-OR-A5JQ-01A-11R-A29S-07	ACC	0	FALSE
TCGA-OR-A5JE-01A-11R-A29S-07	ACC	0	FALSE
TCGA-OR-A5JY-01A-31R-A29S-07	ACC	1	FALSE
TCGA-OR-A5J3-01A-11R-A29S-07	ACC	0	FALSE
TCGA-OR-A5KY-01A-11R-A29S-07	ACC	0	FALSE
TCGA-OR-A5K9-01A-11R-A29S-07	ACC	0	FALSE
TCGA-OR-A5LR-01A-11R-A29S-07	ACC	0	FALSE
TCGA-OR-A5L9-01A-11R-A29S-07	ACC	0	FALSE
TCGA-OR-A5K0-01A-11R-A29S-07	ACC	0	FALSE
TCGA-OR-A5JM-01A-11R-A29S-07	ACC	0	FALSE
TCGA-OR-A5L5-01A-11R-A29S-07	ACC	0	FALSE
TCGA-OR-A5JZ-01A-11R-A29S-07	ACC	0	FALSE
TCGA-OR-A5JD-01A-11R-A29S-07	ACC	0	FALSE
TCGA-OR-A5LH-01A-11R-A29S-07	ACC	0	FALSE
TCGA-PK-A5H8-01A-11R-A29S-07	ACC	0	FALSE
TCGA-OR-A5JF-01A-11R-A29S-07	ACC	0	FALSE
TCGA-OR-A5KX-01A-11R-A29S-07	ACC	0	FALSE
TCGA-OR-A5JX-01A-11R-A29S-07	ACC	0	FALSE
TCGA-OR-A5K8-01A-11R-A29S-07	ACC	0	FALSE
TCGA-PK-A5HB-01A-11R-A29S-07	ACC	0	FALSE
TCGA-OR-A5JI-01A-11R-A29S-07	ACC	0	FALSE
TCGA-OR-A5JT-01A-11R-A29S-07	ACC	0	FALSE
TCGA-OR-A5JA-01A-11R-A29S-07	ACC	0	FALSE
TCGA-OR-A5L8-01A-11R-A29S-07	ACC	0	FALSE
TCGA-OR-A5LE-01A-11R-A29S-07	ACC	0	FALSE
TCGA-OR-A5K3-01A-11R-A29S-07	ACC	0	FALSE
TCGA-OR-A5JW-01A-11R-A29S-07	ACC	0	FALSE
TCGA-OR-A5LS-01A-11R-A29S-07	ACC	0	FALSE
TCGA-OR-A5JB-01A-11R-A29S-07	ACC	0	FALSE
TCGA-OR-A5K4-01A-11R-A29S-07	ACC	0	FALSE
TCGA-OR-A5J8-01A-11R-A29S-07	ACC	0	FALSE
TCGA-OR-A5KU-01A-11R-A29S-07	ACC	0	FALSE
TCGA-OR-A5LL-01A-11R-A29S-07	ACC	0	FALSE
TCGA-OR-A5LO-01A-11R-A29S-07	ACC	1	FALSE
TCGA-OR-A5LM-01A-11R-A29S-07	ACC	0	FALSE
TCGA-OR-A5J2-01A-11R-A29S-07	ACC	0	FALSE
TCGA-OR-A5JG-01A-11R-A29S-07	ACC	0	FALSE
TCGA-OR-A5JK-01A-11R-A29S-07	ACC	0	FALSE
TCGA-OR-A5JV-01A-11R-A29S-07	ACC	1	FALSE
TCGA-OR-A5LG-01A-11R-A29S-07	ACC	0	FALSE
TCGA-OR-A5J1-01A-11R-A29S-07	ACC	0	FALSE
TCGA-OR-A5JR-01A-11R-A29S-07	ACC	0	FALSE
TCGA-OR-A5K6-01A-11R-A29S-07	ACC	0	FALSE
TCGA-OR-A5JO-01A-11R-A29S-07	ACC	0	FALSE
TCGA-OR-A5J6-01A-31R-A29S-07	ACC	0	FALSE
TCGA-OR-A5L3-01A-11R-A29S-07	ACC	0	FALSE
TCGA-OR-A5LA-01A-11R-A29S-07	ACC	0	FALSE
TCGA-PK-A5HA-01A-11R-A29S-07	ACC	0	FALSE
TCGA-OR-A5JS-01A-11R-A29S-07	ACC	1	FALSE
TCGA-OR-A5LC-01A-11R-A29S-07	ACC	0	FALSE
TCGA-OR-A5JC-01A-11R-A29S-07	ACC	0	FALSE
TCGA-OR-A5J5-01A-11R-A29S-07	ACC	1	FALSE
TCGA-OR-A5K2-01A-11R-A29S-07	ACC	0	FALSE
TCGA-OR-A5J9-01A-11R-A29S-07	ACC	0	FALSE
TCGA-OR-A5LJ-01A-11R-A29S-07	ACC	1	FALSE
TCGA-OR-A5LK-01A-11R-A29S-07	ACC	0	FALSE
TCGA-P6-A5OG-01A-22R-A29S-07	ACC	0	FALSE
TCGA-OR-A5KW-01A-11R-A29S-07	ACC	0	FALSE
TCGA-OU-A5PI-01A-12R-A29S-07	ACC	0	FALSE
TCGA-OR-A5JL-01A-11R-A29S-07	ACC	0	FALSE
TCGA-OR-A5KT-01A-11R-A29S-07	ACC	0	FALSE
TCGA-PK-A5H9-01A-11R-A29S-07	ACC	0	FALSE
TCGA-OR-A5KV-01A-11R-A29S-07	ACC	0	FALSE
TCGA-OR-A5JJ-01A-11R-A29S-07	ACC	0	FALSE
TCGA-OR-A5K1-01A-11R-A29S-07	ACC	0	FALSE
TCGA-OR-A5LD-01A-11R-A29S-07	ACC	0	FALSE
TCGA-OR-A5KO-01A-11R-A29S-07	ACC	1	FALSE
TCGA-OR-A5L6-01A-11R-A29S-07	ACC	0	FALSE
TCGA-OR-A5LB-01A-11R-A29S-07	ACC	0	FALSE
TCGA-OR-A5KZ-01A-11R-A29S-07	ACC	0	FALSE
TCGA-OR-A5L4-01A-11R-A29S-07	ACC	0	FALSE
TCGA-OR-A5K5-01A-11R-A29S-07	ACC	0	FALSE
TCGA-FD-A6TK-01A-42R-A33J-07	BLCA	0	FALSE
TCGA-BT-A42F-01A-11R-A23W-07	BLCA	0	FALSE
TCGA-K4-A3WU-01B-11R-A23N-07	BLCA	0	FALSE
TCGA-ZF-A9R0-01A-11R-A38B-07	BLCA	0	FALSE
TCGA-XF-AAMX-01A-11R-A42T-07	BLCA	1	FALSE
TCGA-XF-A9ST-01A-11R-A42T-07	BLCA	0	FALSE
TCGA-BL-A0C8-01B-04R-A277-07	BLCA	0	FALSE
TCGA-KQ-A41N-01A-11R-A33J-07	BLCA	0	FALSE
TCGA-K4-A3WV-11A-21R-A22U-07	BLCA	1	FALSE
TCGA-XF-AAN2-01A-11R-A42T-07	BLCA	0	FALSE
TCGA-FD-A43Y-01A-21R-A26T-07	BLCA	0	FALSE
TCGA-FD-A3B7-01A-31R-A20F-07	BLCA	1	FALSE
TCGA-E7-A7DV-01A-11R-A33J-07	BLCA	1	FALSE
TCGA-BT-A20W-11A-11R-A14Y-07	BLCA	0	FALSE
TCGA-BT-A20W-01A-21R-A14Y-07	BLCA	0	FALSE
TCGA-FD-A5BR-01A-11R-A26T-07	BLCA	0	FALSE
TCGA-GC-A3OO-01A-11R-A22U-07	BLCA	0	FALSE
TCGA-DK-AA71-01A-31R-A39I-07	BLCA	0	FALSE
TCGA-BT-A3PH-01A-11R-A220-07	BLCA	0	TRUE
TCGA-ZF-A9RN-01A-11R-A42T-07	BLCA	1	FALSE
TCGA-BT-A20O-01A-21R-A14Y-07	BLCA	0	FALSE
TCGA-BT-A2LB-01A-11R-A18C-07	BLCA	0	FALSE
TCGA-XF-A8HC-01A-11R-A36F-07	BLCA	0	FALSE
TCGA-CF-A8HX-01A-11R-A36F-07	BLCA	1	FALSE
TCGA-FD-A6TG-01A-11R-A32O-07	BLCA	0	FALSE
TCGA-GV-A3JX-01A-11R-A20F-07	BLCA	1	FALSE
TCGA-DK-A1AD-01A-11R-A13Y-07	BLCA	0	FALSE
TCGA-GU-AATO-01A-11R-A39I-07	BLCA	1	FALSE
TCGA-GV-A3QG-01A-11R-A220-07	BLCA	0	FALSE
TCGA-G2-A3IE-01A-11R-A20F-07	BLCA	1	FALSE
TCGA-XF-A9T2-01A-11R-A42T-07	BLCA	0	FALSE
TCGA-DK-A3WX-01A-22R-A22U-07	BLCA	1	FALSE
TCGA-4Z-AA7W-01A-11R-A39I-07	BLCA	0	FALSE
TCGA-BT-A0YX-01A-11R-A10U-07	BLCA	0	FALSE
TCGA-DK-A3IN-01A-11R-A20F-07	BLCA	3	FALSE
TCGA-XF-AAMQ-01A-11R-A42T-07	BLCA	0	FALSE
TCGA-CU-A0YR-11A-13R-A10U-07	BLCA	0	FALSE
TCGA-ZF-A9R9-01A-11R-A38B-07	BLCA	0	FALSE
TCGA-CF-A47T-01A-11R-A23W-07	BLCA	0	FALSE
TCGA-DK-A3IU-01A-11R-A20F-07	BLCA	0	FALSE
TCGA-BL-A13I-01A-11R-A277-07	BLCA	0	FALSE
TCGA-DK-A3X2-01A-11R-A22U-07	BLCA	0	FALSE
TCGA-BL-A13I-01B-04R-A277-07	BLCA	1	FALSE
TCGA-DK-A2I4-01A-11R-A21D-07	BLCA	1	FALSE
TCGA-ZF-AA4R-01A-11R-A38B-07	BLCA	0	FALSE
TCGA-GC-A3BM-11A-11R-A22U-07	BLCA	0	FALSE
TCGA-FD-A5BS-01A-21R-A26T-07	BLCA	0	FALSE
TCGA-BL-A0C8-01A-11R-A277-07	BLCA	0	FALSE
TCGA-GV-A3QH-01A-11R-A220-07	BLCA	0	FALSE
TCGA-XF-AAN4-01A-11R-A42T-07	BLCA	1	FALSE
TCGA-DK-A3X1-01A-12R-A22U-07	BLCA	0	FALSE
TCGA-BT-A20N-01A-11R-A14Y-07	BLCA	0	FALSE
TCGA-DK-A3IM-01A-11R-A20F-07	BLCA	0	FALSE
TCGA-DK-A3WY-01A-11R-A22U-07	BLCA	0	FALSE
TCGA-ZF-A9RM-01A-11R-A38B-07	BLCA	0	FALSE
TCGA-KQ-A41P-01A-12R-A33J-07	BLCA	0	FALSE
TCGA-E7-A3Y1-01A-11R-A22U-07	BLCA	1	FALSE
TCGA-G2-A2EC-01A-11R-A180-07	BLCA	0	FALSE
TCGA-DK-A1A5-01A-11R-A13Y-07	BLCA	0	TRUE
TCGA-XF-A9SV-01A-21R-A42T-07	BLCA	0	FALSE
TCGA-XF-A8HG-01A-11R-A36F-07	BLCA	0	FALSE
TCGA-UY-A9PH-01A-11R-A38B-07	BLCA	0	FALSE
TCGA-DK-A2HX-01A-12R-A18C-07	BLCA	1	FALSE
TCGA-ZF-AA54-01A-11R-A39I-07	BLCA	0	FALSE
TCGA-FD-A5C1-01A-11R-A28M-07	BLCA	0	FALSE
TCGA-GC-A3WC-11A-11R-A22U-07	BLCA	0	FALSE
TCGA-BT-A42C-01A-11R-A23N-07	BLCA	0	FALSE
TCGA-FD-A3B5-01A-11R-A20F-07	BLCA	1	FALSE
TCGA-K4-A4AC-01A-21R-A26T-07	BLCA	0	FALSE
TCGA-CF-A47V-01A-11R-A23W-07	BLCA	0	FALSE
TCGA-XF-A8HE-01A-11R-A36F-07	BLCA	0	FALSE
TCGA-DK-A1AC-01A-11R-A13Y-07	BLCA	1	FALSE
TCGA-FD-A3SQ-01A-21R-A22U-07	BLCA	0	FALSE
TCGA-CU-A0YN-11A-11R-A10U-07	BLCA	0	FALSE
TCGA-FJ-A871-01A-11R-A352-07	BLCA	1	FALSE
TCGA-K4-AAQO-01A-11R-A38B-07	BLCA	0	FALSE
TCGA-GD-A2C5-01A-12R-A180-07	BLCA	0	TRUE
TCGA-BL-A13J-01B-04R-A277-07	BLCA	0	TRUE
TCGA-KQ-A41Q-01A-11R-A33J-07	BLCA	0	FALSE
TCGA-DK-A6B5-01A-11R-A31N-07	BLCA	0	FALSE
TCGA-BL-A13J-11A-13R-A10U-07	BLCA	1	FALSE
TCGA-DK-A3WW-01A-22R-A23N-07	BLCA	0	FALSE
TCGA-XF-AAN5-01A-11R-A42T-07	BLCA	0	FALSE
TCGA-CU-A0YO-01A-11R-A10U-07	BLCA	1	FALSE
TCGA-YC-A8S6-01A-31R-A38B-07	BLCA	0	FALSE
TCGA-FD-A3NA-01A-11R-A21D-07	BLCA	0	FALSE
TCGA-BT-A20J-01A-11R-A14Y-07	BLCA	1	FALSE
TCGA-GD-A3OS-01A-12R-A220-07	BLCA	0	FALSE
TCGA-DK-A2I2-01A-11R-A180-07	BLCA	0	FALSE
TCGA-FD-A43U-01A-11R-A23W-07	BLCA	0	FALSE
TCGA-4Z-AA7M-01A-11R-A39I-07	BLCA	0	FALSE
TCGA-BT-A2LD-01A-12R-A20F-07	BLCA	0	FALSE
TCGA-XF-A8HD-01A-11R-A36F-07	BLCA	1	FALSE
TCGA-DK-A6B6-01A-11R-A30C-07	BLCA	0	FALSE
TCGA-CF-A47S-01A-11R-A23W-07	BLCA	0	FALSE
TCGA-GC-A3RB-01A-12R-A220-07	BLCA	2	FALSE
TCGA-BL-A0C8-01A-11R-A10U-07	BLCA	0	FALSE
TCGA-LC-A66R-01A-41R-A30C-07	BLCA	0	FALSE
TCGA-ZF-A9RF-01A-11R-A38B-07	BLCA	0	FALSE
TCGA-4Z-AA81-01A-11R-A39I-07	BLCA	0	FALSE
TCGA-DK-A3IQ-01A-31R-A32Y-07	BLCA	0	FALSE
TCGA-DK-A6AW-01A-11R-A30C-07	BLCA	0	FALSE
TCGA-FD-A6TH-01A-11R-A32O-07	BLCA	0	FALSE
TCGA-E7-A8O8-01A-11R-A36F-07	BLCA	0	FALSE
TCGA-XF-A9SM-01A-11R-A42T-07	BLCA	1	FALSE
TCGA-4Z-AA86-01A-11R-A39I-07	BLCA	0	FALSE
TCGA-CF-A9FM-01A-11R-A38B-07	BLCA	0	FALSE
TCGA-FD-A3SS-01A-12R-A22U-07	BLCA	0	FALSE
TCGA-UY-A8OC-01A-11R-A36F-07	BLCA	0	FALSE
TCGA-4Z-AA7Y-01A-11R-A39I-07	BLCA	2	FALSE
TCGA-XF-AAMZ-01A-11R-A42T-07	BLCA	0	FALSE
TCGA-E7-A6ME-01A-22R-A32O-07	BLCA	0	FALSE
TCGA-DK-A2I1-01A-11R-A180-07	BLCA	1	FALSE
TCGA-G2-AA3B-01A-11R-A39I-07	BLCA	1	FALSE
TCGA-GC-A3I6-01A-11R-A20F-07	BLCA	1	FALSE
TCGA-ZF-AA52-01A-12R-A39I-07	BLCA	0	FALSE
TCGA-SY-A9G0-01A-12R-A38B-07	BLCA	0	FALSE
TCGA-CU-A72E-01A-12R-A33J-07	BLCA	0	FALSE
TCGA-CF-A47X-01A-31R-A23W-07	BLCA	0	FALSE
TCGA-CU-A3YL-01A-11R-A22U-07	BLCA	0	FALSE
TCGA-GC-A4ZW-01A-11R-A26T-07	BLCA	0	FALSE
TCGA-CF-A8HY-01A-11R-A36F-07	BLCA	0	FALSE
TCGA-CF-A9FF-01A-11R-A38B-07	BLCA	0	FALSE
TCGA-4Z-AA7R-01A-11R-A39I-07	BLCA	0	FALSE
TCGA-UY-A8OB-01A-12R-A42T-07	BLCA	0	FALSE
TCGA-C4-A0F6-01A-11R-A10U-07	BLCA	0	FALSE
TCGA-XF-A9SH-01A-11R-A39I-07	BLCA	0	FALSE
TCGA-FD-A3N5-01A-11R-A21D-07	BLCA	0	TRUE
TCGA-GD-A6C6-01A-21R-A31N-07	BLCA	0	FALSE
TCGA-4Z-AA80-01A-11R-A39I-07	BLCA	0	FALSE
TCGA-CF-A3MF-01A-12R-A21D-07	BLCA	0	TRUE
TCGA-DK-A6B1-01A-12R-A30C-07	BLCA	0	FALSE
TCGA-BL-A13J-01A-11R-A277-07	BLCA	0	TRUE
TCGA-5N-A9KM-01A-11R-A42T-07	BLCA	0	FALSE
TCGA-XF-A9SY-01A-21R-A42T-07	BLCA	1	FALSE
TCGA-FT-A3EE-01A-11R-A206-07	BLCA	0	TRUE
TCGA-CU-A5W6-01A-11R-A28M-07	BLCA	0	FALSE
TCGA-ZF-AA5P-01A-11R-A39I-07	BLCA	0	FALSE
TCGA-GV-A3QI-01A-11R-A220-07	BLCA	1	FALSE
TCGA-BT-A42E-01A-11R-A23W-07	BLCA	1	FALSE
TCGA-XF-A9SI-01A-11R-A39I-07	BLCA	1	FALSE
TCGA-XF-A9T3-01A-11R-A42T-07	BLCA	0	FALSE
TCGA-DK-A6AV-01A-12R-A30C-07	BLCA	0	FALSE
TCGA-2F-A9KP-01A-11R-A38B-07	BLCA	0	FALSE
TCGA-E7-A678-01A-11R-A30C-07	BLCA	0	FALSE
TCGA-GV-A3QF-01A-31R-A22U-07	BLCA	1	FALSE
TCGA-FD-A3B3-01A-12R-A206-07	BLCA	0	FALSE
TCGA-FD-A6TF-01A-52R-A32O-07	BLCA	0	FALSE
TCGA-HQ-A5ND-01A-11R-A26T-07	BLCA	0	FALSE
TCGA-K4-A3WV-01A-11R-A22U-07	BLCA	1	FALSE
TCGA-4Z-AA83-01A-11R-A39I-07	BLCA	0	FALSE
TCGA-DK-AA6Q-01A-11R-A39I-07	BLCA	0	FALSE
TCGA-DK-A1AE-01A-11R-A13Y-07	BLCA	0	TRUE
TCGA-CF-A1HR-01A-11R-A13Y-07	BLCA	0	FALSE
TCGA-FD-A6TD-01A-51R-A33J-07	BLCA	0	FALSE
TCGA-ZF-A9R4-01A-11R-A38B-07	BLCA	0	FALSE
TCGA-BL-A5ZZ-01A-31R-A30C-07	BLCA	0	FALSE
TCGA-GU-A763-01A-11R-A32O-07	BLCA	0	FALSE
TCGA-2F-A9KT-01A-11R-A38B-07	BLCA	0	FALSE
TCGA-GC-A6I3-11A-11R-A31N-07	BLCA	0	FALSE
TCGA-PQ-A6FN-01A-11R-A31N-07	BLCA	0	FALSE
TCGA-4Z-AA7O-01A-31R-A39I-07	BLCA	0	FALSE
TCGA-XF-AAMJ-01A-11R-A42T-07	BLCA	0	FALSE
TCGA-GC-A3RC-01A-11R-A22U-07	BLCA	0	FALSE
TCGA-E5-A4U1-01A-11R-A31N-07	BLCA	2	FALSE
TCGA-FD-A3B6-01A-21R-A20F-07	BLCA	0	FALSE
TCGA-FJ-A3Z7-01A-12R-A23N-07	BLCA	1	FALSE
TCGA-BT-A20P-01A-11R-A14Y-07	BLCA	0	TRUE
TCGA-DK-AA74-01A-11R-A39I-07	BLCA	0	FALSE
TCGA-CF-A3MH-01A-11R-A20F-07	BLCA	0	FALSE
TCGA-E5-A2PC-01A-11R-A206-07	BLCA	0	FALSE
TCGA-GD-A3OP-11A-11R-A220-07	BLCA	0	FALSE
TCGA-DK-AA6X-01A-12R-A42T-07	BLCA	0	FALSE
TCGA-G2-AA3D-01A-11R-A39I-07	BLCA	0	FALSE
TCGA-DK-A1AG-01A-11R-A13Y-07	BLCA	0	TRUE
TCGA-ZF-AA4V-01A-11R-A38B-07	BLCA	1	FALSE
TCGA-GU-A766-01A-11R-A32O-07	BLCA	0	FALSE
TCGA-BT-A2LB-11A-11R-A18C-07	BLCA	0	FALSE
TCGA-FD-A43N-01A-11R-A23W-07	BLCA	1	FALSE
TCGA-BT-A20Q-01A-11R-A14Y-07	BLCA	0	TRUE
TCGA-4Z-AA7N-01A-11R-A39I-07	BLCA	1	FALSE
TCGA-CF-A7I0-01A-22R-A352-07	BLCA	0	FALSE
TCGA-XF-A9SZ-01A-11R-A39I-07	BLCA	0	FALSE
TCGA-K4-A5RH-01A-11R-A30C-07	BLCA	0	FALSE
TCGA-FD-A6TC-01A-21R-A33J-07	BLCA	0	FALSE
TCGA-XF-A9SX-01A-21R-A39I-07	BLCA	0	FALSE
TCGA-UY-A78K-01A-11R-A33J-07	BLCA	0	FALSE
TCGA-G2-AA3C-01A-21R-A39I-07	BLCA	0	FALSE
TCGA-2F-A9KW-01A-11R-A38B-07	BLCA	0	FALSE
TCGA-ZF-AA56-01A-31R-A39I-07	BLCA	0	FALSE
TCGA-UY-A9PD-01A-11R-A38B-07	BLCA	0	FALSE
TCGA-G2-A2EF-01A-12R-A18C-07	BLCA	1	FALSE
TCGA-DK-AA6R-01A-11R-A42T-07	BLCA	1	FALSE
TCGA-DK-AA76-01A-11R-A39I-07	BLCA	0	FALSE
TCGA-BT-A20V-01A-11R-A14Y-07	BLCA	0	TRUE
TCGA-DK-A1A7-01A-11R-A13Y-07	BLCA	0	TRUE
TCGA-ZF-AA58-01A-12R-A42T-07	BLCA	1	FALSE
TCGA-ZF-A9R3-01A-11R-A38B-07	BLCA	0	FALSE
TCGA-XF-AAMT-01A-11R-A42T-07	BLCA	0	FALSE
TCGA-CF-A5U8-01A-11R-A28M-07	BLCA	0	FALSE
TCGA-GV-A6ZA-01A-12R-A33J-07	BLCA	1	FALSE
TCGA-XF-AAN8-01A-11R-A42T-07	BLCA	0	FALSE
TCGA-GU-AATQ-01A-11R-A39I-07	BLCA	2	FALSE
TCGA-BT-A2LA-01A-11R-A18C-07	BLCA	0	TRUE
TCGA-C4-A0F1-01A-11R-A034-07	BLCA	0	FALSE
TCGA-4Z-AA7Q-01A-11R-A39I-07	BLCA	0	FALSE
TCGA-CU-A3QU-01A-11R-A22U-07	BLCA	0	FALSE
TCGA-DK-A3IK-01A-32R-A21D-07	BLCA	0	FALSE
TCGA-GD-A2C5-11A-11R-A180-07	BLCA	0	FALSE
TCGA-CU-A3KJ-01A-11R-A21D-07	BLCA	1	FALSE
TCGA-FD-A3B8-01A-31R-A20F-07	BLCA	0	FALSE
TCGA-UY-A9PB-01A-11R-A38B-07	BLCA	0	FALSE
TCGA-DK-AA77-01A-11R-A39I-07	BLCA	0	FALSE
TCGA-E7-A677-01A-11R-A30C-07	BLCA	0	FALSE
TCGA-FD-A43X-01A-11R-A23W-07	BLCA	0	FALSE
TCGA-S5-A6DX-01A-11R-A31N-07	BLCA	0	FALSE
TCGA-FD-A5BZ-01A-11R-A28M-07	BLCA	0	FALSE
TCGA-E7-A519-01A-11R-A26T-07	BLCA	0	FALSE
TCGA-FD-A3SP-01A-31R-A22U-07	BLCA	0	FALSE
TCGA-XF-A9SK-01A-11R-A42T-07	BLCA	0	FALSE
TCGA-GU-A762-01A-11R-A33J-07	BLCA	0	FALSE
TCGA-LT-A8JT-01A-11R-A36F-07	BLCA	0	FALSE
TCGA-KQ-A41S-01A-12R-A33J-07	BLCA	0	FALSE
TCGA-XF-AAME-01A-12R-A42T-07	BLCA	0	FALSE
TCGA-UY-A78P-01A-12R-A36F-07	BLCA	0	FALSE
TCGA-DK-AA6T-01A-11R-A39I-07	BLCA	0	FALSE
TCGA-K4-A6MB-01A-11R-A31N-07	BLCA	1	FALSE
TCGA-E7-A6MD-01A-41R-A352-07	BLCA	1	FALSE
TCGA-DK-A3IS-01A-21R-A21D-07	BLCA	0	FALSE
TCGA-BT-A20R-11A-11R-A16R-07	BLCA	0	FALSE
TCGA-FD-A43P-01A-31R-A23W-07	BLCA	0	FALSE
TCGA-XF-A9SJ-01A-11R-A39I-07	BLCA	0	FALSE
TCGA-BT-A20U-11A-11R-A14Y-07	BLCA	0	FALSE
TCGA-BT-A2LA-11A-11R-A18C-07	BLCA	0	FALSE
TCGA-K4-A5RI-01A-11R-A28M-07	BLCA	1	FALSE
TCGA-XF-AAML-01A-11R-A42T-07	BLCA	0	FALSE
TCGA-K4-A83P-01A-11R-A352-07	BLCA	0	FALSE
TCGA-BL-A13I-01A-11R-A13Y-07	BLCA	0	FALSE
TCGA-DK-A6B0-01A-11R-A31N-07	BLCA	1	FALSE
TCGA-CU-A0YN-01A-21R-A10U-07	BLCA	0	FALSE
TCGA-ZF-AA53-01A-11R-A39I-07	BLCA	1	FALSE
TCGA-XF-A8HI-01A-11R-A38B-07	BLCA	0	FALSE
TCGA-PQ-A6FI-01A-11R-A31N-07	BLCA	1	FALSE
TCGA-DK-A1AB-01A-11R-A13Y-07	BLCA	0	FALSE
TCGA-GV-A40E-01A-12R-A23N-07	BLCA	0	FALSE
TCGA-HQ-A5NE-01A-12R-A28M-07	BLCA	0	FALSE
TCGA-G2-A2EL-01A-12R-A18C-07	BLCA	0	FALSE
TCGA-DK-A1A6-01A-11R-A13Y-07	BLCA	0	TRUE
TCGA-BT-A3PK-01A-21R-A220-07	BLCA	2	FALSE
TCGA-FD-A3B4-01A-12R-A206-07	BLCA	1	FALSE
TCGA-CF-A1HS-01A-11R-A13Y-07	BLCA	0	FALSE
TCGA-XF-AAMW-01A-11R-A42T-07	BLCA	0	FALSE
TCGA-YC-A9TC-01A-22R-A39I-07	BLCA	0	FALSE
TCGA-G2-A3VY-01A-11R-A22U-07	BLCA	1	FALSE
TCGA-GD-A76B-01A-11R-A32O-07	BLCA	0	FALSE
TCGA-CU-A0YR-01A-12R-A10U-07	BLCA	1	FALSE
TCGA-FD-A3N6-01A-11R-A21D-07	BLCA	0	TRUE
TCGA-GU-A767-01A-11R-A32O-07	BLCA	0	FALSE
TCGA-K4-A54R-01A-11R-A26T-07	BLCA	0	FALSE
TCGA-FD-A43S-01A-21R-A23W-07	BLCA	0	FALSE
TCGA-GC-A3YS-01A-11R-A23N-07	BLCA	1	FALSE
TCGA-GU-A42P-01A-11R-A23W-07	BLCA	1	FALSE
TCGA-E7-A97P-01A-11R-A38B-07	BLCA	0	FALSE
TCGA-ZF-A9RE-01A-11R-A38B-07	BLCA	0	FALSE
TCGA-ZF-AA51-01A-21R-A39I-07	BLCA	0	FALSE
TCGA-CF-A3MI-01A-11R-A20F-07	BLCA	0	FALSE
TCGA-DK-AA6M-01A-11R-A39I-07	BLCA	0	FALSE
TCGA-GU-AATP-01A-11R-A39I-07	BLCA	0	FALSE
TCGA-GC-A3WC-01A-31R-A22U-07	BLCA	0	FALSE
TCGA-ZF-AA4N-01A-11R-A38B-07	BLCA	0	FALSE
TCGA-E7-A4XJ-01A-11R-A26T-07	BLCA	0	FALSE
TCGA-CF-A27C-01A-11R-A16R-07	BLCA	0	TRUE
TCGA-XF-A8HB-01A-11R-A36F-07	BLCA	0	FALSE
TCGA-G2-A2EJ-01A-11R-A180-07	BLCA	0	FALSE
TCGA-DK-AA6P-01A-11R-A39I-07	BLCA	0	FALSE
TCGA-FD-A5BX-01A-11R-A26T-07	BLCA	0	FALSE
TCGA-CF-A3MG-01A-11R-A20F-07	BLCA	1	FALSE
TCGA-BT-A20N-11A-11R-A14Y-07	BLCA	0	FALSE
TCGA-4Z-AA87-01A-11R-A39I-07	BLCA	0	FALSE
TCGA-XF-AAMH-01A-11R-A42T-07	BLCA	1	FALSE
TCGA-K4-A4AB-01B-12R-A28M-07	BLCA	0	FALSE
TCGA-GV-A3JW-01A-11R-A20F-07	BLCA	0	FALSE
TCGA-GV-A40G-01A-11R-A23N-07	BLCA	0	FALSE
TCGA-E7-A7DU-01A-11R-A32O-07	BLCA	1	FALSE
TCGA-FD-A3SR-01A-11R-A22U-07	BLCA	1	FALSE
TCGA-YF-AA3L-01A-11R-A38B-07	BLCA	0	FALSE
TCGA-FD-A62P-01A-32R-A30C-07	BLCA	0	FALSE
TCGA-GU-A42R-01A-11R-A23N-07	BLCA	0	FALSE
TCGA-E7-A97Q-01A-11R-A38B-07	BLCA	0	FALSE
TCGA-BT-A20R-01A-12R-A16R-07	BLCA	0	FALSE
TCGA-BT-A20Q-11A-11R-A14Y-07	BLCA	0	FALSE
TCGA-K4-A54R-11A-11R-A26T-07	BLCA	0	FALSE
TCGA-FD-A3SJ-01A-12R-A22U-07	BLCA	0	FALSE
TCGA-UY-A9PA-01A-11R-A38B-07	BLCA	0	FALSE
TCGA-DK-A1AA-01A-11R-A13Y-07	BLCA	0	TRUE
TCGA-GC-A3BM-01A-11R-A22U-07	BLCA	0	FALSE
TCGA-DK-AA6U-01A-11R-A39I-07	BLCA	1	FALSE
TCGA-UY-A78L-01A-12R-A33J-07	BLCA	0	FALSE
TCGA-GD-A3OP-01A-21R-A220-07	BLCA	0	FALSE
TCGA-E7-A541-01A-11R-A26T-07	BLCA	0	FALSE
TCGA-XF-AAN0-01A-11R-A42T-07	BLCA	0	FALSE
TCGA-E7-A7XN-01A-11R-A352-07	BLCA	0	FALSE
TCGA-4Z-AA7S-01A-11R-A39I-07	BLCA	0	FALSE
TCGA-GC-A3RD-01A-12R-A22U-07	BLCA	0	FALSE
TCGA-K4-A5RJ-01A-11R-A28M-07	BLCA	0	FALSE
TCGA-FD-A6TA-01A-12R-A33J-07	BLCA	1	FALSE
TCGA-DK-A2I6-01A-12R-A18C-07	BLCA	0	FALSE
TCGA-FD-A5BT-01A-11R-A26T-07	BLCA	0	FALSE
TCGA-E7-A6MF-01A-12R-A32O-07	BLCA	0	FALSE
TCGA-K4-A3WS-01A-11R-A22U-07	BLCA	0	FALSE
TCGA-FD-A3SM-01A-11R-A22U-07	BLCA	0	FALSE
TCGA-E7-A5KF-01A-11R-A28M-07	BLCA	2	FALSE
TCGA-ZF-A9RL-01A-11R-A38B-07	BLCA	0	FALSE
TCGA-FD-A6TI-01A-11R-A32O-07	BLCA	0	FALSE
TCGA-K4-A6FZ-01A-11R-A31N-07	BLCA	0	FALSE
TCGA-FD-A5BV-01A-11R-A26T-07	BLCA	0	FALSE
TCGA-UY-A8OD-01A-11R-A36F-07	BLCA	0	FALSE
TCGA-BL-A13J-01A-11R-A10U-07	BLCA	0	TRUE
TCGA-ZF-AA5N-01A-11R-A42T-07	BLCA	0	FALSE
TCGA-UY-A78M-01A-21R-A352-07	BLCA	0	FALSE
TCGA-BT-A3PJ-01A-21R-A220-07	BLCA	0	TRUE
TCGA-ZF-AA5H-01A-11R-A39I-07	BLCA	0	FALSE
TCGA-XF-AAN3-01A-11R-A42T-07	BLCA	0	FALSE
TCGA-GV-A3QK-01B-11R-A23N-07	BLCA	0	FALSE
TCGA-G2-A2ES-01A-11R-A180-07	BLCA	0	FALSE
TCGA-ZF-AA4T-01A-11R-A38B-07	BLCA	0	FALSE
TCGA-HQ-A2OF-01A-11R-A26T-07	BLCA	2	FALSE
TCGA-FJ-A3Z9-01A-11R-A26T-07	BLCA	0	FALSE
TCGA-DK-A3IV-01A-22R-A21D-07	BLCA	1	FALSE
TCGA-GC-A6I3-01A-11R-A31N-07	BLCA	0	FALSE
TCGA-GD-A3OQ-01A-32R-A220-07	BLCA	0	FALSE
TCGA-XF-AAMR-01A-31R-A42T-07	BLCA	1	FALSE
TCGA-DK-AA6W-01A-12R-A39I-07	BLCA	0	FALSE
TCGA-GU-A42Q-01A-11R-A23W-07	BLCA	0	FALSE
TCGA-FD-A5BU-01A-31R-A26T-07	BLCA	0	FALSE
TCGA-ZF-A9R7-01A-11R-A38B-07	BLCA	1	FALSE
TCGA-FD-A6TE-01A-12R-A33J-07	BLCA	0	FALSE
TCGA-G2-A2EO-01A-11R-A180-07	BLCA	0	FALSE
TCGA-DK-A6B2-01A-11R-A30C-07	BLCA	0	FALSE
TCGA-DK-A1A3-01A-11R-A13Y-07	BLCA	1	FALSE
TCGA-UY-A9PE-01A-11R-A38B-07	BLCA	0	FALSE
TCGA-G2-A2EK-01A-22R-A18C-07	BLCA	0	FALSE
TCGA-CF-A9FL-01A-11R-A38B-07	BLCA	1	FALSE
TCGA-H4-A2HQ-01A-11R-A180-07	BLCA	4	TRUE
TCGA-FD-A62S-01A-11R-A30C-07	BLCA	0	FALSE
TCGA-E7-A8O7-01A-11R-A36F-07	BLCA	1	FALSE
TCGA-G2-A3IB-01A-11R-A20F-07	BLCA	1	FALSE
TCGA-XF-A9T4-01A-11R-A39I-07	BLCA	0	FALSE
TCGA-KQ-A41O-01A-12R-A352-07	BLCA	0	FALSE
TCGA-CF-A9FH-01A-11R-A38B-07	BLCA	0	FALSE
TCGA-G2-AA3F-01A-12R-A42T-07	BLCA	0	FALSE
TCGA-XF-A9T5-01A-11R-A42T-07	BLCA	0	FALSE
TCGA-ZF-AA4U-01A-11R-A38B-07	BLCA	0	FALSE
TCGA-BT-A20T-01A-11R-A14Y-07	BLCA	0	TRUE
TCGA-FD-A5BY-01A-31R-A28M-07	BLCA	0	FALSE
TCGA-FD-A3SO-01A-11R-A22U-07	BLCA	0	FALSE
TCGA-XF-AAMG-01A-11R-A42T-07	BLCA	0	FALSE
TCGA-FD-A5C0-01A-11R-A28M-07	BLCA	1	FALSE
TCGA-5N-A9KI-01A-31R-A42T-07	BLCA	1	FALSE
TCGA-XF-A9SU-01A-31R-A39I-07	BLCA	0	FALSE
TCGA-BT-A20U-01A-11R-A14Y-07	BLCA	0	FALSE
TCGA-SY-A9G5-01A-11R-A38B-07	BLCA	0	FALSE
TCGA-H4-A2HO-01A-11R-A180-07	BLCA	0	FALSE
TCGA-R3-A69X-01A-22R-A30C-07	BLCA	0	FALSE
TCGA-XF-A8HH-01A-11R-A38B-07	BLCA	0	FALSE
TCGA-C4-A0F7-01A-11R-A084-07	BLCA	0	TRUE
TCGA-XF-A9SW-01A-11R-A42T-07	BLCA	0	FALSE
TCGA-DK-A3IT-01A-31R-A20F-07	BLCA	1	FALSE
TCGA-4Z-AA84-01A-11R-A39I-07	BLCA	0	FALSE
TCGA-KQ-A41R-01A-21R-A352-07	BLCA	0	FALSE
TCGA-XF-A9T6-01A-11R-A42T-07	BLCA	0	FALSE
TCGA-FD-A62O-01A-11R-A30C-07	BLCA	0	FALSE
TCGA-K4-A5RI-11A-11R-A28M-07	BLCA	1	FALSE
TCGA-XF-A9T0-01A-11R-A39I-07	BLCA	0	FALSE
TCGA-CF-A47W-01A-11R-A23W-07	BLCA	0	FALSE
TCGA-MV-A51V-01A-11R-A26T-07	BLCA	0	FALSE
TCGA-S5-AA26-01A-11R-A38B-07	BLCA	0	FALSE
TCGA-ZF-AA4X-01A-11R-A38B-07	BLCA	1	FALSE
TCGA-BT-A20X-01A-11R-A16R-07	BLCA	0	FALSE
TCGA-ZF-A9R5-01A-12R-A42T-07	BLCA	0	FALSE
TCGA-E7-A5KE-01A-11R-A28M-07	BLCA	0	FALSE
TCGA-XF-A9SL-01A-11R-A39I-07	BLCA	0	FALSE
TCGA-XF-A9SP-01A-11R-A39I-07	BLCA	0	FALSE
TCGA-FD-A6TB-01A-12R-A33J-07	BLCA	1	FALSE
TCGA-E5-A4TZ-01A-11R-A31N-07	BLCA	1	FALSE
TCGA-C4-A0F0-01A-12R-A10U-07	BLCA	0	FALSE
TCGA-FJ-A3ZF-01A-11R-A23N-07	BLCA	0	FALSE
TCGA-GC-A6I1-01A-12R-A31N-07	BLCA	0	FALSE
TCGA-XF-AAN1-01A-31R-A42T-07	BLCA	0	FALSE
TCGA-ZF-AA4W-01A-12R-A38B-07	BLCA	1	FALSE
TCGA-4Z-AA89-01A-11R-A39I-07	BLCA	0	FALSE
TCGA-DK-AA6S-01A-21R-A39I-07	BLCA	0	FALSE
TCGA-E7-A7PW-01A-11R-A352-07	BLCA	0	FALSE
TCGA-GD-A3OQ-11A-21R-A220-07	BLCA	0	FALSE
TCGA-FD-A3SN-01A-12R-A22U-07	BLCA	0	FALSE
TCGA-2F-A9KR-01A-11R-A38B-07	BLCA	0	FALSE
TCGA-XF-AAN7-01A-11R-A42T-07	BLCA	0	FALSE
TCGA-DK-AA6L-01A-11R-A39I-07	BLCA	1	FALSE
TCGA-ZF-A9RC-01A-11R-A38B-07	BLCA	0	FALSE
TCGA-DK-AA75-01A-11R-A39I-07	BLCA	0	FALSE
TCGA-2F-A9KO-01A-11R-A38B-07	BLCA	1	FALSE
TCGA-FD-A62N-01A-11R-A30C-07	BLCA	1	FALSE
TCGA-DK-A3IL-01A-11R-A20F-07	BLCA	1	TRUE
TCGA-UY-A9PF-01A-11R-A38B-07	BLCA	0	FALSE
TCGA-E7-A3X6-01A-12R-A22U-07	BLCA	1	FALSE
TCGA-FD-A3SL-01A-21R-A22U-07	BLCA	0	FALSE
TCGA-BL-A3JM-01A-12R-A21D-07	BLCA	1	FALSE
TCGA-E7-A85H-01A-11R-A352-07	BLCA	0	FALSE
TCGA-ZF-A9R1-01A-11R-A39I-07	BLCA	0	FALSE
TCGA-YF-AA3M-01A-11R-A42T-07	BLCA	1	FALSE
TCGA-YC-A89H-01A-11R-A36F-07	BLCA	0	FALSE
TCGA-XF-AAMY-01A-11R-A42T-07	BLCA	0	FALSE
TCGA-CF-A47Y-01A-11R-A23W-07	BLCA	1	FALSE
TCGA-GV-A3JV-01A-11R-A220-07	BLCA	1	FALSE
TCGA-UY-A78N-01A-12R-A33J-07	BLCA	0	FALSE
TCGA-C4-A0EZ-01A-21R-A24X-07	BLCA	0	FALSE
TCGA-HQ-A2OE-01A-11R-A206-07	BLCA	0	FALSE
TCGA-DK-A1AF-01A-11R-A13Y-07	BLCA	0	FALSE
TCGA-CF-A5UA-01A-11R-A28M-07	BLCA	0	FALSE
TCGA-LT-A5Z6-01A-11R-A28M-07	BLCA	0	FALSE
TCGA-XF-A8HF-01A-11R-A36F-07	BLCA	0	FALSE
TCGA-BT-A0S7-01A-11R-A10U-07	BLCA	0	FALSE
TCGA-4Z-AA82-01A-11R-A39I-07	BLCA	2	FALSE
TCGA-2F-A9KQ-01A-11R-A38B-07	BLCA	0	FALSE
TCGA-GU-A764-01A-11R-A352-07	BLCA	1	FALSE
TCGA-FJ-A3ZE-01A-11R-A23N-07	BLCA	1	FALSE
TCGA-ZF-A9RD-01A-11R-A42T-07	BLCA	0	FALSE
TCGA-UY-A78O-01A-12R-A33J-07	BLCA	0	FALSE
TCGA-ZF-A9R2-01A-11R-A39I-07	BLCA	1	FALSE
TCGA-E7-A4IJ-01A-31R-A26T-07	BLCA	1	FALSE
TCGA-FT-A61P-01A-11R-A30C-07	BLCA	0	FALSE
TCGA-GV-A3JZ-01A-11R-A21D-07	BLCA	1	FALSE
TCGA-XF-A9T8-01A-11R-A39I-07	BLCA	0	FALSE
TCGA-A8-A06Z-01A-11R-A00Z-07	BRCA	2	FALSE
TCGA-BH-A0HI-01A-11R-A084-07	BRCA	1	FALSE
TCGA-E9-A1RH-11A-34R-A169-07	BRCA	0	FALSE
TCGA-A2-A3Y0-01A-11R-A239-07	BRCA	1	TRUE
TCGA-A8-A0A7-01A-11R-A00Z-07	BRCA	0	FALSE
TCGA-D8-A1XO-01A-11R-A14M-07	BRCA	1	FALSE
TCGA-A2-A0D2-01A-21R-A034-07	BRCA	0	FALSE
TCGA-A7-A0DA-01A-31R-A115-07	BRCA	0	FALSE
TCGA-EW-A1PB-01A-11R-A144-07	BRCA	0	TRUE
TCGA-E2-A1BC-11A-32R-A12P-07	BRCA	0	FALSE
TCGA-D8-A1JA-01A-11R-A13Q-07	BRCA	0	FALSE
TCGA-BH-A1FC-01A-11R-A13Q-07	BRCA	0	TRUE
TCGA-B6-A0I6-01A-11R-A034-07	BRCA	2	TRUE
TCGA-AR-A5QN-01A-12R-A28M-07	BRCA	0	FALSE
TCGA-AO-A129-01A-21R-A10J-07	BRCA	0	FALSE
TCGA-A8-A06R-01A-11R-A00Z-07	BRCA	0	FALSE
TCGA-AR-A2LQ-01A-22R-A18M-07	BRCA	0	FALSE
TCGA-D8-A27I-01A-11R-A16F-07	BRCA	0	FALSE
TCGA-AC-A8OP-01A-11R-A36F-07	BRCA	2	FALSE
TCGA-AR-A1AT-01A-11R-A12P-07	BRCA	0	FALSE
TCGA-S3-AA14-01A-11R-A41B-07	BRCA	0	FALSE
TCGA-A2-A0CU-01A-12R-A034-07	BRCA	1	FALSE
TCGA-C8-A1HF-01A-11R-A137-07	BRCA	0	FALSE
TCGA-A8-A08C-01A-11R-A00Z-07	BRCA	0	FALSE
TCGA-BH-A0DL-01A-11R-A115-07	BRCA	0	FALSE
TCGA-A7-A13F-11A-42R-A12P-07	BRCA	0	FALSE
TCGA-BH-A0DG-11A-43R-A12P-07	BRCA	0	FALSE
TCGA-BH-A18N-11A-43R-A12D-07	BRCA	1	FALSE
TCGA-E9-A248-01A-11R-A169-07	BRCA	0	FALSE
TCGA-AO-A03V-01A-11R-A115-07	BRCA	0	FALSE
TCGA-A8-A07Z-01A-11R-A00Z-07	BRCA	0	FALSE
TCGA-B6-A0RO-01A-22R-A084-07	BRCA	1	FALSE
TCGA-AR-A5QQ-01A-11R-A28M-07	BRCA	0	FALSE
TCGA-BH-A0AZ-01A-21R-A12P-07	BRCA	0	FALSE
TCGA-D8-A3Z5-01A-41R-A24H-07	BRCA	0	FALSE
TCGA-C8-A273-01A-11R-A16F-07	BRCA	0	FALSE
TCGA-A8-A09V-01A-11R-A034-07	BRCA	0	FALSE
TCGA-W8-A86G-01A-21R-A36F-07	BRCA	0	FALSE
TCGA-BH-A0DX-01A-11R-A115-07	BRCA	0	FALSE
TCGA-LL-A7T0-01A-31R-A352-07	BRCA	0	FALSE
TCGA-A8-A07R-01A-21R-A034-07	BRCA	0	FALSE
TCGA-LQ-A4E4-01A-11R-A266-07	BRCA	0	FALSE
TCGA-E2-A1L7-11A-33R-A144-07	BRCA	0	FALSE
TCGA-E9-A295-01A-11R-A16F-07	BRCA	0	FALSE
TCGA-A7-A13E-01A-11R-A277-07	BRCA	1	FALSE
TCGA-E2-A1LA-01A-11R-A144-07	BRCA	0	FALSE
TCGA-A8-A093-01A-11R-A00Z-07	BRCA	0	FALSE
TCGA-C8-A1HE-01A-11R-A13Q-07	BRCA	1	FALSE
TCGA-Z7-A8R5-01A-42R-A41B-07	BRCA	0	FALSE
TCGA-E9-A227-01A-11R-A157-07	BRCA	0	FALSE
TCGA-BH-A1FH-01A-12R-A13Q-07	BRCA	0	FALSE
TCGA-D8-A1XS-01A-11R-A14M-07	BRCA	0	FALSE
TCGA-C8-A278-01A-11R-A169-07	BRCA	0	FALSE
TCGA-BH-A0HY-01A-11R-A056-07	BRCA	0	FALSE
TCGA-B6-A0X4-01A-11R-A109-07	BRCA	1	FALSE
TCGA-AO-A0JE-01A-11R-A056-07	BRCA	1	FALSE
TCGA-AC-A8OS-01A-12R-A41B-07	BRCA	2	FALSE
TCGA-BH-A0DP-01A-21R-A056-07	BRCA	0	FALSE
TCGA-C8-A137-01A-11R-A115-07	BRCA	0	FALSE
TCGA-BH-A1EN-11A-23R-A13Q-07	BRCA	0	FALSE
TCGA-E2-A14U-01A-11R-A22K-07	BRCA	0	FALSE
TCGA-E2-A1IK-01A-11R-A144-07	BRCA	0	FALSE
TCGA-B6-A40B-01A-11R-A239-07	BRCA	1	FALSE
TCGA-GM-A5PV-01A-11R-A28M-07	BRCA	0	FALSE
TCGA-A2-A0YM-01A-11R-A109-07	BRCA	0	FALSE
TCGA-LL-A50Y-01A-11R-A266-07	BRCA	0	FALSE
TCGA-LL-A7SZ-01A-32R-A352-07	BRCA	2	FALSE
TCGA-E9-A228-01A-31R-A157-07	BRCA	0	FALSE
TCGA-BH-A0DK-01A-21R-A056-07	BRCA	0	FALSE
TCGA-B6-A400-01A-11R-A239-07	BRCA	2	FALSE
TCGA-D8-A3Z6-01A-11R-A239-07	BRCA	0	FALSE
TCGA-E2-A1IF-01A-11R-A144-07	BRCA	0	FALSE
TCGA-GM-A2DO-01A-11R-A18M-07	BRCA	1	FALSE
TCGA-AO-A0JG-01A-31R-A084-07	BRCA	0	FALSE
TCGA-A7-A0D9-01A-31R-A056-07	BRCA	0	FALSE
TCGA-E2-A15O-01A-11R-A115-07	BRCA	1	FALSE
TCGA-E9-A5FK-01A-11R-A27Q-07	BRCA	0	FALSE
TCGA-E2-A9RU-01A-11R-A41B-07	BRCA	0	FALSE
TCGA-E2-A1B4-01A-11R-A12P-07	BRCA	0	FALSE
TCGA-EW-A423-01A-11R-A24H-07	BRCA	0	FALSE
TCGA-A8-A09K-01A-11R-A00Z-07	BRCA	0	FALSE
TCGA-E2-A1L8-01A-11R-A13Q-07	BRCA	0	FALSE
TCGA-UL-AAZ6-01A-11R-A41B-07	BRCA	0	FALSE
TCGA-BH-A202-01A-11R-A14M-07	BRCA	0	FALSE
TCGA-XX-A899-01A-11R-A36F-07	BRCA	0	FALSE
TCGA-AO-A03U-01B-21R-A10J-07	BRCA	1	FALSE
TCGA-AR-A2LN-01A-21R-A18M-07	BRCA	0	FALSE
TCGA-BH-A1FB-11A-33R-A13Q-07	BRCA	1	FALSE
TCGA-BH-A0E6-01A-11R-A034-07	BRCA	0	FALSE
TCGA-A2-A0CQ-01A-21R-A034-07	BRCA	0	FALSE
TCGA-PE-A5DD-01A-12R-A27Q-07	BRCA	0	FALSE
TCGA-E9-A1N4-11A-33R-A14M-07	BRCA	0	FALSE
TCGA-A2-A3XV-01A-21R-A239-07	BRCA	0	FALSE
TCGA-A7-A4SB-01A-21R-A266-07	BRCA	0	FALSE
TCGA-OL-A5D8-01A-11R-A27Q-07	BRCA	1	FALSE
TCGA-A2-A0YH-01A-11R-A109-07	BRCA	0	FALSE
TCGA-B6-A0WW-01A-11R-A109-07	BRCA	0	FALSE
TCGA-B6-A0WV-01A-11R-A109-07	BRCA	0	FALSE
TCGA-AN-A0FW-01A-11R-A034-07	BRCA	2	FALSE
TCGA-B6-A0IO-01A-11R-A034-07	BRCA	0	FALSE
TCGA-Z7-A8R6-01A-11R-A41B-07	BRCA	0	FALSE
TCGA-D8-A1XJ-01A-11R-A14M-07	BRCA	0	FALSE
TCGA-C8-A1HM-01A-12R-A137-07	BRCA	1	FALSE
TCGA-A8-A06U-01A-11R-A00Z-07	BRCA	0	FALSE
TCGA-A7-A0DC-11A-41R-A089-07	BRCA	0	FALSE
TCGA-D8-A27M-01A-11R-A16F-07	BRCA	0	FALSE
TCGA-AR-A2LM-01A-11R-A180-07	BRCA	0	FALSE
TCGA-BH-A0AZ-11A-22R-A12P-07	BRCA	0	FALSE
TCGA-D8-A27R-01A-11R-A16F-07	BRCA	0	FALSE
TCGA-BH-A1FN-01A-11R-A13Q-07	BRCA	0	FALSE
TCGA-A2-A3XT-01A-11R-A22U-07	BRCA	0	FALSE
TCGA-C8-A8HP-01A-11R-A36F-07	BRCA	0	FALSE
TCGA-A2-A0YL-01A-21R-A109-07	BRCA	1	FALSE
TCGA-EW-A1J1-01A-11R-A13Q-07	BRCA	2	FALSE
TCGA-BH-A0RX-01A-21R-A084-07	BRCA	0	FALSE
TCGA-E2-A2P6-01A-11R-A19W-07	BRCA	1	FALSE
TCGA-AO-A0JC-01A-11R-A056-07	BRCA	0	FALSE
TCGA-A8-A07C-01A-11R-A034-07	BRCA	1	FALSE
TCGA-A7-A13E-01B-06R-A277-07	BRCA	0	FALSE
TCGA-AR-A1AV-01A-21R-A12P-07	BRCA	0	FALSE
TCGA-B6-A0I2-01A-11R-A034-07	BRCA	0	FALSE
TCGA-GM-A5PX-01A-12R-A28M-07	BRCA	0	FALSE
TCGA-AC-A2FK-01A-12R-A180-07	BRCA	0	FALSE
TCGA-E2-A15I-11A-32R-A137-07	BRCA	0	FALSE
TCGA-E9-A247-01A-11R-A169-07	BRCA	0	FALSE
TCGA-A2-A0YF-01A-21R-A109-07	BRCA	0	FALSE
TCGA-E9-A1R7-01A-11R-A14M-07	BRCA	0	FALSE
TCGA-AQ-A04L-01B-21R-A10J-07	BRCA	0	FALSE
TCGA-A7-A13G-01B-04R-A22O-07	BRCA	2	FALSE
TCGA-BH-A1F6-11B-94R-A13Q-07	BRCA	0	FALSE
TCGA-EW-A1P5-01A-11R-A144-07	BRCA	0	FALSE
TCGA-BH-A1F0-11B-23R-A137-07	BRCA	0	FALSE
TCGA-A2-A0EM-01A-11R-A034-07	BRCA	1	FALSE
TCGA-BH-A0BP-01A-11R-A115-07	BRCA	1	FALSE
TCGA-BH-A18Q-01A-12R-A12D-07	BRCA	0	FALSE
TCGA-BH-A18F-01A-11R-A12D-07	BRCA	0	FALSE
TCGA-E9-A1R3-01A-31R-A14M-07	BRCA	0	FALSE
TCGA-AR-A5QM-01A-11R-A27Q-07	BRCA	0	FALSE
TCGA-A2-A1FX-01A-11R-A13Q-07	BRCA	1	FALSE
TCGA-B6-A0X0-01A-21R-A115-07	BRCA	0	FALSE
TCGA-BH-A204-01A-11R-A157-07	BRCA	0	FALSE
TCGA-AC-A2FM-01A-11R-A19W-07	BRCA	0	FALSE
TCGA-BH-A0H6-01A-21R-A056-07	BRCA	0	TRUE
TCGA-E9-A3HO-01A-11R-A213-07	BRCA	0	FALSE
TCGA-LL-A6FP-01A-11R-A31O-07	BRCA	0	FALSE
TCGA-LL-A73Y-01A-11R-A33J-07	BRCA	1	FALSE
TCGA-OL-A5D7-01A-11R-A27Q-07	BRCA	1	FALSE
TCGA-EW-A1J3-01A-11R-A13Q-07	BRCA	0	FALSE
TCGA-BH-A0WA-01A-11R-A109-07	BRCA	0	TRUE
TCGA-B6-A1KN-01A-11R-A13Q-07	BRCA	0	FALSE
TCGA-BH-A1FE-06A-11R-A213-07	BRCA	0	FALSE
TCGA-A8-A08R-01A-11R-A034-07	BRCA	1	FALSE
TCGA-A8-A09T-01A-11R-A00Z-07	BRCA	0	FALSE
TCGA-AC-A23H-01A-11R-A157-07	BRCA	1	FALSE
TCGA-BH-A0BM-01A-11R-A056-07	BRCA	1	FALSE
TCGA-AR-A0TY-01A-12R-A115-07	BRCA	0	FALSE
TCGA-BH-A1ET-01A-11R-A137-07	BRCA	0	FALSE
TCGA-BH-A1EW-01A-11R-A137-07	BRCA	0	FALSE
TCGA-A2-A25C-01A-11R-A169-07	BRCA	2	FALSE
TCGA-BH-A18S-11A-43R-A12D-07	BRCA	0	FALSE
TCGA-A2-A25E-01A-11R-A169-07	BRCA	1	FALSE
TCGA-E9-A229-01A-31R-A157-07	BRCA	0	FALSE
TCGA-AR-A0TZ-01A-12R-A084-07	BRCA	2	FALSE
TCGA-BH-A0E7-01A-11R-A034-07	BRCA	0	FALSE
TCGA-BH-A0AW-01A-11R-A056-07	BRCA	0	FALSE
TCGA-AN-A0FX-01A-11R-A034-07	BRCA	0	FALSE
TCGA-OL-A66L-01A-12R-A31O-07	BRCA	2	FALSE
TCGA-5T-A9QA-01A-11R-A41B-07	BRCA	1	FALSE
TCGA-E2-A10A-01A-21R-A115-07	BRCA	1	FALSE
TCGA-A7-A26I-01B-06R-A22O-07	BRCA	0	FALSE
TCGA-AO-A0JI-01A-21R-A056-07	BRCA	2	FALSE
TCGA-BH-A0DT-11A-12R-A12D-07	BRCA	0	FALSE
TCGA-AR-A250-01A-31R-A169-07	BRCA	2	FALSE
TCGA-A7-A0CJ-01A-21R-A00Z-07	BRCA	0	FALSE
TCGA-AO-A1KO-01A-31R-A13Q-07	BRCA	0	FALSE
TCGA-AN-A0AM-01A-11R-A034-07	BRCA	0	FALSE
TCGA-A1-A0SG-01A-11R-A144-07	BRCA	1	FALSE
TCGA-A2-A0SW-01A-11R-A084-07	BRCA	1	FALSE
TCGA-E9-A1RI-01A-11R-A169-07	BRCA	0	FALSE
TCGA-OL-A5RU-01A-11R-A28M-07	BRCA	0	FALSE
TCGA-E2-A573-01A-11R-A29R-07	BRCA	1	FALSE
TCGA-GM-A2DD-01A-11R-A180-07	BRCA	0	FALSE
TCGA-D8-A1JK-01A-11R-A13Q-07	BRCA	0	FALSE
TCGA-AN-A04A-01A-21R-A034-07	BRCA	0	FALSE
TCGA-EW-A1P0-01A-11R-A144-07	BRCA	1	FALSE
TCGA-AO-A0JB-01A-11R-A32Y-07	BRCA	0	FALSE
TCGA-LL-A5YM-01A-11R-A28M-07	BRCA	0	FALSE
TCGA-E2-A1B0-01A-11R-A12P-07	BRCA	0	FALSE
TCGA-AN-A046-01A-21R-A034-07	BRCA	1	FALSE
TCGA-BH-A0BJ-01A-11R-A056-07	BRCA	0	FALSE
TCGA-BH-A1ES-06A-12R-A24H-07	BRCA	1	FALSE
TCGA-AR-A2LO-01A-31R-A18M-07	BRCA	0	FALSE
TCGA-E2-A105-01A-11R-A10J-07	BRCA	0	FALSE
TCGA-GM-A2DL-01A-11R-A18M-07	BRCA	0	FALSE
TCGA-A7-A4SC-01A-12R-A266-07	BRCA	0	FALSE
TCGA-B6-A2IU-01A-32R-A18M-07	BRCA	0	FALSE
TCGA-BH-A18I-01A-11R-A12D-07	BRCA	0	FALSE
TCGA-A8-A07J-01A-11R-A00Z-07	BRCA	0	FALSE
TCGA-AC-A5XS-01A-11R-A29R-07	BRCA	1	FALSE
TCGA-C8-A12U-01A-11R-A115-07	BRCA	0	FALSE
TCGA-LL-A9Q3-01A-11R-A41B-07	BRCA	0	FALSE
TCGA-E2-A1LS-01A-12R-A157-07	BRCA	0	FALSE
TCGA-B6-A0X1-01A-11R-A109-07	BRCA	1	FALSE
TCGA-EW-A1P7-01A-21R-A144-07	BRCA	0	FALSE
TCGA-D8-A1X8-01A-11R-A14M-07	BRCA	1	FALSE
TCGA-A1-A0SP-01A-11R-A084-07	BRCA	0	FALSE
TCGA-A8-A07P-01A-11R-A00Z-07	BRCA	0	FALSE
TCGA-E9-A1NF-11A-73R-A14D-07	BRCA	0	FALSE
TCGA-BH-A1F0-01A-11R-A137-07	BRCA	0	FALSE
TCGA-AN-A0XN-01A-21R-A109-07	BRCA	0	FALSE
TCGA-AO-A12H-01A-11R-A115-07	BRCA	1	TRUE
TCGA-E9-A1R4-01A-21R-A14D-07	BRCA	0	FALSE
TCGA-C8-A12Q-01A-11R-A115-07	BRCA	0	TRUE
TCGA-BH-A1FC-11A-32R-A13Q-07	BRCA	0	FALSE
TCGA-AN-A0AK-01A-21R-A00Z-07	BRCA	1	FALSE
TCGA-A8-A09Q-01A-11R-A00Z-07	BRCA	0	FALSE
TCGA-AR-A1AL-01A-21R-A12P-07	BRCA	0	FALSE
TCGA-D8-A1JG-01B-11R-A13Q-07	BRCA	0	FALSE
TCGA-A2-A25D-01A-12R-A16F-07	BRCA	1	FALSE
TCGA-BH-A209-11A-42R-A157-07	BRCA	0	FALSE
TCGA-B6-A1KI-01A-11R-A14M-07	BRCA	0	FALSE
TCGA-OL-A6VO-01A-12R-A33J-07	BRCA	0	FALSE
TCGA-A7-A5ZW-01A-12R-A29R-07	BRCA	0	FALSE
TCGA-A8-A09N-01A-11R-A00Z-07	BRCA	0	FALSE
TCGA-AN-A0FV-01A-11R-A00Z-07	BRCA	1	FALSE
TCGA-BH-A42U-01A-12R-A24H-07	BRCA	0	FALSE
TCGA-BH-A18K-01A-11R-A12D-07	BRCA	1	FALSE
TCGA-B6-A408-01A-12R-A24H-07	BRCA	0	FALSE
TCGA-BH-A1FJ-01A-11R-A13Q-07	BRCA	1	FALSE
TCGA-BH-A0DL-11A-13R-A115-07	BRCA	0	FALSE
TCGA-BH-A208-01A-11R-A157-07	BRCA	0	FALSE
TCGA-E2-A572-01A-13R-A31O-07	BRCA	0	FALSE
TCGA-E2-A1B1-01A-21R-A12P-07	BRCA	0	FALSE
TCGA-A8-A07F-01A-11R-A00Z-07	BRCA	0	FALSE
TCGA-AC-A6IX-06A-11R-A32P-07	BRCA	1	FALSE
TCGA-A7-A13F-01A-11R-A12P-07	BRCA	1	FALSE
TCGA-BH-A0BV-11A-31R-A089-07	BRCA	0	FALSE
TCGA-AO-A126-01A-11R-A10J-07	BRCA	0	FALSE
TCGA-BH-A1FR-11B-42R-A13Q-07	BRCA	0	FALSE
TCGA-EW-A1PG-01A-11R-A144-07	BRCA	0	FALSE
TCGA-AO-A0J5-01A-11R-A034-07	BRCA	0	FALSE
TCGA-BH-A18V-06A-11R-A213-07	BRCA	1	FALSE
TCGA-A2-A1G6-01A-11R-A13Q-07	BRCA	0	FALSE
TCGA-OL-A66O-01A-11R-A31O-07	BRCA	0	FALSE
TCGA-S3-AA12-01A-11R-A41B-07	BRCA	0	FALSE
TCGA-BH-A0DO-01B-11R-A12D-07	BRCA	1	FALSE
TCGA-B6-A0IP-01A-11R-A034-07	BRCA	1	FALSE
TCGA-A8-A08B-01A-11R-A00Z-07	BRCA	0	TRUE
TCGA-A8-A08F-01A-11R-A00Z-07	BRCA	0	FALSE
TCGA-A2-A0SV-01A-11R-A084-07	BRCA	0	FALSE
TCGA-BH-A0HX-01A-21R-A056-07	BRCA	0	FALSE
TCGA-C8-A134-01A-11R-A115-07	BRCA	0	FALSE
TCGA-BH-A0DE-01A-11R-A115-07	BRCA	1	FALSE
TCGA-BH-A1FR-01A-11R-A13Q-07	BRCA	0	FALSE
TCGA-EW-A6SD-01A-12R-A33J-07	BRCA	0	FALSE
TCGA-D8-A27V-01A-12R-A17B-07	BRCA	0	FALSE
TCGA-BH-A0E0-01A-11R-A056-07	BRCA	0	TRUE
TCGA-A2-A0EN-01A-13R-A084-07	BRCA	1	FALSE
TCGA-BH-A18Q-11A-34R-A12D-07	BRCA	0	FALSE
TCGA-AO-A0J6-01A-11R-A034-07	BRCA	0	TRUE
TCGA-AO-A0JA-01A-11R-A056-07	BRCA	0	FALSE
TCGA-AO-A1KQ-01A-11R-A13Q-07	BRCA	0	FALSE
TCGA-BH-A1EY-01A-11R-A13Q-07	BRCA	0	FALSE
TCGA-E9-A1N3-01A-12R-A157-07	BRCA	0	FALSE
TCGA-AC-A3EH-01A-22R-A22K-07	BRCA	0	FALSE
TCGA-AQ-A54N-01A-11R-A266-07	BRCA	1	FALSE
TCGA-BH-A0BA-11A-22R-A19E-07	BRCA	0	FALSE
TCGA-B6-A0IB-01A-11R-A034-07	BRCA	0	FALSE
TCGA-E9-A1RC-11A-33R-A157-07	BRCA	0	FALSE
TCGA-E2-A156-01A-11R-A12D-07	BRCA	0	TRUE
TCGA-AC-A3W6-01A-12R-A22K-07	BRCA	0	FALSE
TCGA-E9-A1N9-01A-11R-A14D-07	BRCA	0	FALSE
TCGA-A2-A1G0-01A-11R-A13Q-07	BRCA	0	FALSE
TCGA-AQ-A04J-01A-02R-A034-07	BRCA	0	TRUE
TCGA-E2-A1L9-01A-11R-A13Q-07	BRCA	0	FALSE
TCGA-E2-A574-01A-11R-A29R-07	BRCA	0	FALSE
TCGA-AN-A0AR-01A-11R-A00Z-07	BRCA	0	FALSE
TCGA-E2-A1LH-01A-11R-A14D-07	BRCA	0	FALSE
TCGA-AO-A12D-01A-11R-A115-07	BRCA	0	FALSE
TCGA-AO-A12G-01A-11R-A10J-07	BRCA	0	FALSE
TCGA-A2-A3XW-01A-11R-A239-07	BRCA	0	FALSE
TCGA-EW-A424-01A-11R-A24H-07	BRCA	0	FALSE
TCGA-BH-A0B8-01A-21R-A056-07	BRCA	0	FALSE
TCGA-LL-A441-01A-11R-A24H-07	BRCA	1	FALSE
TCGA-AR-A1AK-01A-21R-A12P-07	BRCA	1	FALSE
TCGA-AR-A0TX-01A-11R-A084-07	BRCA	1	TRUE
TCGA-B6-A0IE-01A-11R-A034-07	BRCA	1	FALSE
TCGA-EW-A1PD-01A-11R-A144-07	BRCA	0	FALSE
TCGA-BH-A18V-01A-11R-A12D-07	BRCA	0	FALSE
TCGA-B6-A0WT-01A-11R-A109-07	BRCA	0	FALSE
TCGA-BH-A209-01A-11R-A157-07	BRCA	1	FALSE
TCGA-BH-A0DH-01A-11R-A084-07	BRCA	0	FALSE
TCGA-D8-A1JN-01A-11R-A13Q-07	BRCA	1	FALSE
TCGA-BH-A0B5-01A-11R-A12P-07	BRCA	1	FALSE
TCGA-D8-A1XD-01A-11R-A14D-07	BRCA	0	FALSE
TCGA-AC-A23C-01A-12R-A169-07	BRCA	1	FALSE
TCGA-GI-A2C8-01A-11R-A16F-07	BRCA	0	FALSE
TCGA-D8-A1XA-01A-11R-A14D-07	BRCA	0	FALSE
TCGA-B6-A0I1-01A-11R-A21T-07	BRCA	1	TRUE
TCGA-AC-A2FB-11A-13R-A17B-07	BRCA	0	FALSE
TCGA-BH-A204-11A-53R-A157-07	BRCA	0	FALSE
TCGA-AQ-A1H3-01A-31R-A13Q-07	BRCA	0	FALSE
TCGA-A8-A08G-01A-11R-A00Z-07	BRCA	0	FALSE
TCGA-A1-A0SH-01A-11R-A084-07	BRCA	0	FALSE
TCGA-BH-A0BD-01A-11R-A034-07	BRCA	0	FALSE
TCGA-BH-A0DH-11A-31R-A089-07	BRCA	0	FALSE
TCGA-A1-A0SF-01A-11R-A144-07	BRCA	0	FALSE
TCGA-BH-A0HL-01A-11R-A10U-07	BRCA	1	FALSE
TCGA-E2-A15E-01A-11R-A12D-07	BRCA	0	FALSE
TCGA-AC-A5XU-01A-11R-A28M-07	BRCA	1	FALSE
TCGA-E9-A1NF-01A-11R-A14D-07	BRCA	0	FALSE
TCGA-BH-A18L-11A-42R-A12D-07	BRCA	0	FALSE
TCGA-A2-A0D1-01A-11R-A034-07	BRCA	0	TRUE
TCGA-A8-A095-01A-11R-A00Z-07	BRCA	0	FALSE
TCGA-BH-A1FM-01A-11R-A13Q-07	BRCA	1	FALSE
TCGA-LL-A5YL-01A-12R-A29R-07	BRCA	0	FALSE
TCGA-AC-A7VC-01A-11R-A352-07	BRCA	0	FALSE
TCGA-AN-A0FJ-01A-11R-A00Z-07	BRCA	1	FALSE
TCGA-A8-A094-01A-11R-A00Z-07	BRCA	0	TRUE
TCGA-A7-A13D-01B-04R-A277-07	BRCA	0	TRUE
TCGA-A2-A1G4-01A-11R-A13Q-07	BRCA	0	FALSE
TCGA-E9-A3QA-01A-61R-A22K-07	BRCA	1	FALSE
TCGA-AN-A04C-01A-21R-A034-07	BRCA	0	FALSE
TCGA-A8-A09Z-01A-11R-A00Z-07	BRCA	0	FALSE
TCGA-B6-A1KC-01B-11R-A157-07	BRCA	0	FALSE
TCGA-BH-A0BW-11A-12R-A115-07	BRCA	1	FALSE
TCGA-D8-A1XZ-01A-11R-A14M-07	BRCA	0	FALSE
TCGA-A7-A0DB-01A-11R-A277-07	BRCA	0	FALSE
TCGA-AR-A1AM-01A-41R-A22K-07	BRCA	1	FALSE
TCGA-AR-A2LK-01A-11R-A180-07	BRCA	1	TRUE
TCGA-A8-A091-01A-11R-A00Z-07	BRCA	2	FALSE
TCGA-E2-A1IN-01A-11R-A13Q-07	BRCA	0	FALSE
TCGA-AC-A5EH-01A-11R-A28M-07	BRCA	1	FALSE
TCGA-A7-A13G-11A-51R-A13Q-07	BRCA	1	FALSE
TCGA-PL-A8LY-01A-11R-A41B-07	BRCA	1	FALSE
TCGA-A8-A08Z-01A-21R-A00Z-07	BRCA	0	FALSE
TCGA-BH-A0B8-11A-41R-A089-07	BRCA	0	FALSE
TCGA-BH-A18U-11A-23R-A12D-07	BRCA	0	FALSE
TCGA-BH-A1FM-11B-23R-A13Q-07	BRCA	0	FALSE
TCGA-A7-A4SF-01A-11R-A266-07	BRCA	0	FALSE
TCGA-B6-A402-01A-11R-A239-07	BRCA	0	FALSE
TCGA-A7-A0CE-01A-11R-A00Z-07	BRCA	1	TRUE
TCGA-A8-A08J-01A-11R-A00Z-07	BRCA	0	FALSE
TCGA-A8-A09E-01A-11R-A00Z-07	BRCA	0	FALSE
TCGA-BH-A0DO-11A-22R-A12D-07	BRCA	0	FALSE
TCGA-S3-AA15-01A-11R-A41B-07	BRCA	0	FALSE
TCGA-BH-A0DZ-01A-11R-A00Z-07	BRCA	1	FALSE
TCGA-E9-A1R2-01A-11R-A14D-07	BRCA	0	FALSE
TCGA-BH-A1F5-01A-12R-A13Q-07	BRCA	0	FALSE
TCGA-E2-A1L7-01A-11R-A144-07	BRCA	0	FALSE
TCGA-EW-A1OX-01A-11R-A144-07	BRCA	0	FALSE
TCGA-E9-A2JT-01A-22R-A18M-07	BRCA	0	FALSE
TCGA-GI-A2C9-11A-22R-A21T-07	BRCA	0	FALSE
TCGA-AN-A0FT-01A-11R-A034-07	BRCA	0	FALSE
TCGA-BH-A203-11A-42R-A169-07	BRCA	0	FALSE
TCGA-A8-A0A4-01A-11R-A00Z-07	BRCA	1	FALSE
TCGA-A2-A0EQ-01A-11R-A034-07	BRCA	0	FALSE
TCGA-E2-A15I-01A-21R-A137-07	BRCA	0	FALSE
TCGA-A2-A0YC-01A-11R-A109-07	BRCA	0	FALSE
TCGA-BH-A0B0-01A-21R-A115-07	BRCA	0	FALSE
TCGA-C8-A8HQ-01A-11R-A36F-07	BRCA	0	FALSE
TCGA-D8-A140-01A-11R-A115-07	BRCA	0	FALSE
TCGA-C8-A26W-01A-11R-A16F-07	BRCA	0	FALSE
TCGA-AR-A1AO-01A-11R-A12P-07	BRCA	0	FALSE
TCGA-AC-A8OQ-01A-11R-A41B-07	BRCA	0	FALSE
TCGA-E9-A1R7-11A-42R-A14M-07	BRCA	0	FALSE
TCGA-C8-A26V-01A-11R-A16F-07	BRCA	0	FALSE
TCGA-E2-A2P5-01A-11R-A19W-07	BRCA	0	FALSE
TCGA-D8-A143-01A-11R-A115-07	BRCA	1	FALSE
TCGA-A2-A0CV-01A-31R-A115-07	BRCA	1	FALSE
TCGA-D8-A1JI-01A-11R-A13Q-07	BRCA	0	FALSE
TCGA-E2-A15K-01A-11R-A12P-07	BRCA	0	FALSE
TCGA-BH-A0HW-01A-11R-A034-07	BRCA	1	FALSE
TCGA-AO-A0J7-01A-11R-A034-07	BRCA	0	FALSE
TCGA-AN-A0FN-01A-11R-A034-07	BRCA	0	FALSE
TCGA-AR-A2LL-01A-11R-A180-07	BRCA	0	FALSE
TCGA-A2-A3KD-01A-12R-A213-07	BRCA	0	FALSE
TCGA-BH-A42T-01A-11R-A24H-07	BRCA	0	FALSE
TCGA-BH-A0EI-01A-11R-A115-07	BRCA	0	FALSE
TCGA-AC-A3YJ-01A-11R-A22U-07	BRCA	0	FALSE
TCGA-BH-A0DV-01A-21R-A12P-07	BRCA	1	FALSE
TCGA-D8-A1Y0-01A-11R-A14M-07	BRCA	1	FALSE
TCGA-A2-A25A-01A-12R-A16F-07	BRCA	0	FALSE
TCGA-A1-A0SK-01A-12R-A084-07	BRCA	1	FALSE
TCGA-B6-A0WX-01A-11R-A109-07	BRCA	0	TRUE
TCGA-A7-A6VW-01A-21R-A33J-07	BRCA	2	FALSE
TCGA-BH-A0HQ-01A-11R-A034-07	BRCA	0	FALSE
TCGA-A8-A06Q-01A-11R-A034-07	BRCA	0	FALSE
TCGA-OL-A97C-01A-32R-A41B-07	BRCA	0	FALSE
TCGA-A2-A3XZ-01A-42R-A239-07	BRCA	1	FALSE
TCGA-E2-A1LG-01A-21R-A14M-07	BRCA	0	TRUE
TCGA-AC-A62X-01A-11R-A29R-07	BRCA	0	FALSE
TCGA-B6-A0RG-01A-11R-A056-07	BRCA	0	FALSE
TCGA-AN-A03X-01A-21R-A00Z-07	BRCA	0	FALSE
TCGA-BH-A0W5-01A-11R-A109-07	BRCA	0	FALSE
TCGA-BH-A18V-11A-52R-A12D-07	BRCA	0	FALSE
TCGA-BH-A18R-01A-11R-A12D-07	BRCA	0	TRUE
TCGA-BH-A0DT-01A-21R-A12D-07	BRCA	1	TRUE
TCGA-BH-A0BM-11A-12R-A089-07	BRCA	0	FALSE
TCGA-BH-A0B1-01A-12R-A056-07	BRCA	0	FALSE
TCGA-LL-A5YP-01A-21R-A28M-07	BRCA	1	FALSE
TCGA-A8-A08H-01A-21R-A00Z-07	BRCA	1	FALSE
TCGA-A8-A084-01A-21R-A00Z-07	BRCA	1	FALSE
TCGA-BH-A0BC-11A-22R-A089-07	BRCA	0	FALSE
TCGA-EW-A1IY-01A-11R-A13Q-07	BRCA	0	FALSE
TCGA-AC-A2QH-01B-04R-A22O-07	BRCA	0	FALSE
TCGA-JL-A3YX-01A-11R-A22U-07	BRCA	0	FALSE
TCGA-PE-A5DE-01A-11R-A27Q-07	BRCA	0	FALSE
TCGA-BH-A0BW-01A-11R-A115-07	BRCA	0	TRUE
TCGA-EW-A6SC-01A-12R-A32P-07	BRCA	0	FALSE
TCGA-AO-A03M-01B-11R-A10J-07	BRCA	0	FALSE
TCGA-BH-A0C3-01A-21R-A12P-07	BRCA	0	FALSE
TCGA-GM-A3XN-01A-12R-A22U-07	BRCA	0	FALSE
TCGA-A8-A08O-01A-21R-A056-07	BRCA	1	FALSE
TCGA-A8-A096-01A-11R-A00Z-07	BRCA	0	FALSE
TCGA-A7-A13E-01A-11R-A12P-07	BRCA	1	FALSE
TCGA-AR-A0TR-01A-11R-A084-07	BRCA	0	FALSE
TCGA-AN-A049-01A-21R-A00Z-07	BRCA	0	FALSE
TCGA-EW-A6SB-01A-12R-A32P-07	BRCA	0	FALSE
TCGA-BH-A0C0-11A-21R-A089-07	BRCA	0	FALSE
TCGA-BH-A0EE-01A-11R-A034-07	BRCA	1	FALSE
TCGA-E2-A1BD-01A-11R-A12P-07	BRCA	1	FALSE
TCGA-A8-A092-01A-11R-A00Z-07	BRCA	0	TRUE
TCGA-EW-A1OW-01A-21R-A144-07	BRCA	1	FALSE
TCGA-GM-A2DI-01A-31R-A18M-07	BRCA	0	FALSE
TCGA-A7-A26J-01A-11R-A277-07	BRCA	0	FALSE
TCGA-C8-A275-01A-21R-A16F-07	BRCA	0	FALSE
TCGA-B6-A0IG-01A-11R-A034-07	BRCA	1	FALSE
TCGA-BH-A1ET-11B-23R-A137-07	BRCA	0	FALSE
TCGA-LL-A8F5-01A-11R-A36F-07	BRCA	0	FALSE
TCGA-S3-AA17-01A-11R-A41B-07	BRCA	1	FALSE
TCGA-A8-A07G-01A-11R-A034-07	BRCA	0	FALSE
TCGA-BH-A0HB-01A-11R-A056-07	BRCA	0	FALSE
TCGA-BH-A18K-11A-13R-A12D-07	BRCA	1	FALSE
TCGA-OL-A5RX-01A-11R-A28M-07	BRCA	0	FALSE
TCGA-AR-A24Q-01A-12R-A169-07	BRCA	0	FALSE
TCGA-PE-A5DC-01A-12R-A27Q-07	BRCA	0	FALSE
TCGA-D8-A1XC-01A-11R-A14D-07	BRCA	0	FALSE
TCGA-AO-A03O-01A-11R-A00Z-07	BRCA	0	FALSE
TCGA-OL-A66K-01A-11R-A29R-07	BRCA	0	FALSE
TCGA-D8-A27P-01A-11R-A16F-07	BRCA	0	FALSE
TCGA-BH-A0B3-01A-11R-A056-07	BRCA	0	TRUE
TCGA-A2-A25F-01A-11R-A169-07	BRCA	0	FALSE
TCGA-A2-A0ES-01A-11R-A115-07	BRCA	0	FALSE
TCGA-E2-A15M-11A-22R-A12D-07	BRCA	0	FALSE
TCGA-AC-A2FG-01A-11R-A17B-07	BRCA	0	FALSE
TCGA-EW-A1P3-01A-11R-A144-07	BRCA	0	FALSE
TCGA-A2-A25B-01A-11R-A169-07	BRCA	1	TRUE
TCGA-E2-A15A-01A-11R-A12D-07	BRCA	1	FALSE
TCGA-C8-A12Y-01A-11R-A12D-07	BRCA	0	FALSE
TCGA-E2-A1LE-01A-12R-A19W-07	BRCA	0	FALSE
TCGA-A7-A0CH-11A-32R-A089-07	BRCA	1	FALSE
TCGA-A8-A075-01A-11R-A084-07	BRCA	2	TRUE
TCGA-A2-A0CX-01A-21R-A00Z-07	BRCA	0	FALSE
TCGA-AN-A0G0-01A-11R-A034-07	BRCA	0	TRUE
TCGA-E2-A1IG-11A-22R-A144-07	BRCA	0	FALSE
TCGA-AR-A24O-01A-11R-A169-07	BRCA	0	FALSE
TCGA-BH-A0DK-11A-13R-A089-07	BRCA	0	FALSE
TCGA-BH-A1FD-11B-21R-A13Q-07	BRCA	0	FALSE
TCGA-C8-A12W-01A-11R-A115-07	BRCA	0	FALSE
TCGA-BH-A0H7-01A-13R-A056-07	BRCA	1	FALSE
TCGA-A2-A1FZ-01A-51R-A14D-07	BRCA	1	FALSE
TCGA-A8-A09A-01A-11R-A00Z-07	BRCA	0	FALSE
TCGA-LD-A66U-01A-11R-A31O-07	BRCA	0	FALSE
TCGA-D8-A13Z-01A-11R-A115-07	BRCA	2	FALSE
TCGA-PL-A8LZ-01A-31R-A36F-07	BRCA	0	FALSE
TCGA-V7-A7HQ-01A-11R-A33J-07	BRCA	0	FALSE
TCGA-AR-A1AJ-01A-21R-A12P-07	BRCA	0	FALSE
TCGA-D8-A145-01A-11R-A115-07	BRCA	0	FALSE
TCGA-A7-A26J-01A-11R-A169-07	BRCA	1	FALSE
TCGA-A8-A09I-01A-22R-A034-07	BRCA	0	TRUE
TCGA-BH-A0B3-11B-21R-A089-07	BRCA	0	FALSE
TCGA-E9-A24A-01A-11R-A169-07	BRCA	1	FALSE
TCGA-A2-A0YK-01A-22R-A109-07	BRCA	0	FALSE
TCGA-BH-A1EO-01A-11R-A137-07	BRCA	0	FALSE
TCGA-AR-A5QP-01A-11R-A28M-07	BRCA	0	FALSE
TCGA-E2-A14O-01A-31R-A115-07	BRCA	1	FALSE
TCGA-A2-A0EY-01A-11R-A034-07	BRCA	0	TRUE
TCGA-EW-A1P4-01A-21R-A144-07	BRCA	0	FALSE
TCGA-D8-A27L-01A-11R-A16F-07	BRCA	0	FALSE
TCGA-E2-A15S-01A-11R-A115-07	BRCA	0	FALSE
TCGA-EW-A2FW-01A-11R-A17B-07	BRCA	0	FALSE
TCGA-C8-A131-01A-11R-A115-07	BRCA	0	FALSE
TCGA-A2-A4RW-01A-21R-A266-07	BRCA	0	FALSE
TCGA-BH-A0B7-11A-34R-A115-07	BRCA	2	FALSE
TCGA-A8-A07L-01A-11R-A00Z-07	BRCA	0	FALSE
TCGA-BH-A0HP-01A-12R-A084-07	BRCA	0	FALSE
TCGA-D8-A1J8-01A-11R-A13Q-07	BRCA	1	FALSE
TCGA-E9-A22H-01A-11R-A157-07	BRCA	0	FALSE
TCGA-A7-A3IZ-01A-11R-A213-07	BRCA	1	FALSE
TCGA-A2-A0T5-01A-21R-A084-07	BRCA	0	FALSE
TCGA-A2-A0D0-01A-11R-A00Z-07	BRCA	0	TRUE
TCGA-A8-A086-01A-11R-A00Z-07	BRCA	1	FALSE
TCGA-EW-A2FV-01A-11R-A17B-07	BRCA	0	FALSE
TCGA-OL-A5RZ-01A-11R-A28M-07	BRCA	1	FALSE
TCGA-B6-A401-01A-11R-A239-07	BRCA	0	FALSE
TCGA-A2-A0EV-01A-11R-A034-07	BRCA	0	FALSE
TCGA-BH-A0DV-11A-22R-A12P-07	BRCA	0	FALSE
TCGA-S3-A6ZH-01A-22R-A32P-07	BRCA	2	FALSE
TCGA-E2-A1LB-11A-22R-A144-07	BRCA	1	FALSE
TCGA-AQ-A54O-01A-11R-A266-07	BRCA	1	FALSE
TCGA-AC-A3OD-01B-06R-A22O-07	BRCA	0	FALSE
TCGA-AR-A0TT-01A-31R-A084-07	BRCA	0	FALSE
TCGA-A2-A3XY-01A-11R-A239-07	BRCA	0	FALSE
TCGA-EW-A2FR-01A-11R-A21T-07	BRCA	0	FALSE
TCGA-BH-A1FE-11B-14R-A13Q-07	BRCA	0	FALSE
TCGA-E2-A10E-01A-21R-A10J-07	BRCA	1	FALSE
TCGA-GM-A4E0-01A-12R-A266-07	BRCA	2	FALSE
TCGA-EW-A1PA-01A-11R-A144-07	BRCA	0	FALSE
TCGA-AR-A0TW-01A-11R-A084-07	BRCA	1	FALSE
TCGA-D8-A1X6-01A-11R-A14M-07	BRCA	1	FALSE
TCGA-E2-A10C-01A-21R-A10J-07	BRCA	2	FALSE
TCGA-S3-AA11-01A-31R-A41B-07	BRCA	0	FALSE
TCGA-A2-A4RX-01A-11R-A266-07	BRCA	0	FALSE
TCGA-A8-A07O-01A-11R-A00Z-07	BRCA	0	FALSE
TCGA-BH-A18P-01A-11R-A12D-07	BRCA	1	FALSE
TCGA-AR-A0TS-01A-11R-A115-07	BRCA	0	FALSE
TCGA-A7-A3J0-01A-11R-A213-07	BRCA	0	FALSE
TCGA-C8-A135-01A-11R-A115-07	BRCA	0	FALSE
TCGA-E2-A15J-01A-11R-A12P-07	BRCA	0	FALSE
TCGA-LD-A9QF-01A-32R-A41B-07	BRCA	1	FALSE
TCGA-EW-A1PF-01A-11R-A144-07	BRCA	1	FALSE
TCGA-BH-A0BQ-01A-21R-A115-07	BRCA	0	FALSE
TCGA-A2-A0CZ-01A-11R-A034-07	BRCA	0	FALSE
TCGA-E2-A14R-01A-11R-A115-07	BRCA	0	FALSE
TCGA-BH-A8G0-01A-11R-A352-07	BRCA	0	FALSE
TCGA-A7-A6VV-01A-22R-A33J-07	BRCA	0	FALSE
TCGA-A2-A0EO-01A-11R-A034-07	BRCA	0	FALSE
TCGA-E9-A1N8-01A-11R-A144-07	BRCA	1	FALSE
TCGA-BH-A18L-01A-32R-A12D-07	BRCA	0	FALSE
TCGA-D8-A1X5-01A-11R-A14D-07	BRCA	0	FALSE
TCGA-AC-A3YI-01A-21R-A239-07	BRCA	1	FALSE
TCGA-BH-A1F2-11A-32R-A13Q-07	BRCA	0	FALSE
TCGA-BH-A0H7-11A-13R-A089-07	BRCA	1	FALSE
TCGA-D8-A1XQ-01A-11R-A14M-07	BRCA	0	FALSE
TCGA-D8-A1JH-01A-11R-A13Q-07	BRCA	0	FALSE
TCGA-OL-A5RY-01A-21R-A28M-07	BRCA	0	FALSE
TCGA-BH-A0DD-11A-23R-A12P-07	BRCA	0	FALSE
TCGA-C8-A12N-01A-11R-A115-07	BRCA	0	FALSE
TCGA-BH-A0BG-01A-11R-A115-07	BRCA	2	FALSE
TCGA-AO-A0JM-01A-21R-A056-07	BRCA	0	TRUE
TCGA-AR-A0TP-01A-11R-A084-07	BRCA	0	FALSE
TCGA-A1-A0SJ-01A-11R-A084-07	BRCA	0	FALSE
TCGA-A8-A099-01A-11R-A00Z-07	BRCA	0	FALSE
TCGA-E2-A1LI-01A-12R-A157-07	BRCA	0	FALSE
TCGA-B6-A0IJ-01A-11R-A034-07	BRCA	0	FALSE
TCGA-S3-A6ZF-01A-32R-A32P-07	BRCA	3	FALSE
TCGA-D8-A1Y1-01A-21R-A14M-07	BRCA	0	FALSE
TCGA-E9-A2JS-01A-11R-A180-07	BRCA	0	FALSE
TCGA-3C-AALI-01A-11R-A41B-07	BRCA	0	FALSE
TCGA-C8-A12M-01A-11R-A115-07	BRCA	0	FALSE
TCGA-A2-A0YE-01A-11R-A109-07	BRCA	0	FALSE
TCGA-OL-A66I-01A-21R-A29R-07	BRCA	0	FALSE
TCGA-A7-A56D-01A-11R-A27Q-07	BRCA	0	FALSE
TCGA-A8-A06T-01A-11R-A00Z-07	BRCA	0	FALSE
TCGA-AR-A1AU-01A-11R-A12P-07	BRCA	0	FALSE
TCGA-A8-A0AD-01A-11R-A056-07	BRCA	0	FALSE
TCGA-D8-A1JM-01A-11R-A13Q-07	BRCA	0	FALSE
TCGA-A2-A0CR-01A-11R-A22K-07	BRCA	0	FALSE
TCGA-A2-A0D4-01A-11R-A00Z-07	BRCA	0	TRUE
TCGA-AR-A2LJ-01A-12R-A19W-07	BRCA	0	FALSE
TCGA-BH-A0B2-01A-11R-A10J-07	BRCA	0	FALSE
TCGA-AC-A2FM-11B-32R-A19W-07	BRCA	0	FALSE
TCGA-AR-A254-01A-21R-A169-07	BRCA	0	FALSE
TCGA-A2-A0EU-01A-22R-A056-07	BRCA	0	FALSE
TCGA-E9-A1NE-01A-21R-A14M-07	BRCA	0	FALSE
TCGA-AR-A1AI-01A-11R-A12P-07	BRCA	2	FALSE
TCGA-GM-A2DH-01A-11R-A180-07	BRCA	1	FALSE
TCGA-C8-A8HR-01A-11R-A36F-07	BRCA	0	FALSE
TCGA-A8-A08S-01A-11R-A034-07	BRCA	1	TRUE
TCGA-A8-A09B-01A-11R-A00Z-07	BRCA	0	FALSE
TCGA-BH-A0BL-01A-11R-A115-07	BRCA	1	FALSE
TCGA-A8-A06O-01A-11R-A00Z-07	BRCA	0	FALSE
TCGA-AO-A1KP-01A-11R-A13Q-07	BRCA	2	FALSE
TCGA-GI-A2C9-01A-11R-A21T-07	BRCA	0	TRUE
TCGA-UU-A93S-01A-21R-A41B-07	BRCA	0	FALSE
TCGA-A2-A04Q-01A-21R-A034-07	BRCA	0	FALSE
TCGA-B6-A0X7-01A-11R-A10J-07	BRCA	1	FALSE
TCGA-E2-A14Y-01A-21R-A12D-07	BRCA	0	FALSE
TCGA-AO-A03P-01A-11R-A00Z-07	BRCA	0	FALSE
TCGA-D8-A27W-01A-11R-A16F-07	BRCA	0	FALSE
TCGA-E2-A106-01A-11R-A10J-07	BRCA	0	FALSE
TCGA-A2-A3XX-01A-21R-A239-07	BRCA	0	TRUE
TCGA-A8-A09G-01A-21R-A00Z-07	BRCA	0	FALSE
TCGA-BH-A0BT-01A-11R-A12P-07	BRCA	0	FALSE
TCGA-BH-A0BO-01A-23R-A12D-07	BRCA	0	FALSE
TCGA-E9-A1RF-01A-11R-A157-07	BRCA	0	FALSE
TCGA-BH-A0AY-11A-23R-A089-07	BRCA	0	FALSE
TCGA-C8-A12L-01A-11R-A115-07	BRCA	0	TRUE
TCGA-BH-A18N-01A-11R-A12D-07	BRCA	0	FALSE
TCGA-C8-A138-01A-11R-A115-07	BRCA	0	FALSE
TCGA-A8-A08T-01A-21R-A00Z-07	BRCA	0	FALSE
TCGA-A2-A0D3-01A-11R-A115-07	BRCA	1	FALSE
TCGA-E2-A152-01A-11R-A12D-07	BRCA	0	TRUE
TCGA-A8-A07I-01A-11R-A00Z-07	BRCA	0	TRUE
TCGA-GM-A2DN-01A-11R-A180-07	BRCA	1	FALSE
TCGA-E9-A1NC-01A-21R-A26B-07	BRCA	0	FALSE
TCGA-E2-A15E-06A-11R-A12D-07	BRCA	0	TRUE
TCGA-BH-A0H5-11A-62R-A115-07	BRCA	0	FALSE
TCGA-AC-A3W7-01A-11R-A22K-07	BRCA	0	FALSE
TCGA-E2-A14Q-01A-11R-A12D-07	BRCA	0	FALSE
TCGA-BH-A0C3-11A-23R-A12P-07	BRCA	0	FALSE
TCGA-E2-A14T-01A-11R-A115-07	BRCA	0	FALSE
TCGA-A2-A0CO-01A-13R-A22K-07	BRCA	1	FALSE
TCGA-BH-A5IZ-01A-11R-A27Q-07	BRCA	0	FALSE
TCGA-A2-A0T1-01A-21R-A084-07	BRCA	0	FALSE
TCGA-BH-A0DQ-11A-12R-A089-07	BRCA	0	FALSE
TCGA-E2-A1LS-11A-32R-A157-07	BRCA	0	FALSE
TCGA-BH-A0HK-01A-11R-A056-07	BRCA	0	FALSE
TCGA-B6-A0I5-01A-11R-A034-07	BRCA	0	FALSE
TCGA-E9-A3Q9-01A-11R-A21T-07	BRCA	0	FALSE
TCGA-BH-A1FH-11B-42R-A13Q-07	BRCA	0	FALSE
TCGA-D8-A1JJ-01A-31R-A14M-07	BRCA	0	FALSE
TCGA-A8-A076-01A-21R-A00Z-07	BRCA	0	FALSE
TCGA-AR-A1AP-01A-11R-A12P-07	BRCA	0	FALSE
TCGA-AR-A251-01A-12R-A169-07	BRCA	0	FALSE
TCGA-D8-A27E-01A-11R-A16F-07	BRCA	0	FALSE
TCGA-JL-A3YW-01A-12R-A239-07	BRCA	0	FALSE
TCGA-BH-A1EO-11A-31R-A137-07	BRCA	0	FALSE
TCGA-BH-A8FY-01A-11R-A36F-07	BRCA	0	FALSE
TCGA-E9-A245-01A-22R-A16F-07	BRCA	0	FALSE
TCGA-A7-A26H-01A-11R-A169-07	BRCA	0	FALSE
TCGA-A8-A079-01A-21R-A00Z-07	BRCA	1	FALSE
TCGA-E9-A22B-01A-11R-A157-07	BRCA	0	FALSE
TCGA-OL-A66J-01A-11R-A29R-07	BRCA	0	FALSE
TCGA-A2-A0CK-01A-11R-A22K-07	BRCA	0	FALSE
TCGA-D8-A1JP-01A-11R-A13Q-07	BRCA	0	FALSE
TCGA-D8-A73W-01A-22R-A352-07	BRCA	1	FALSE
TCGA-AO-A1KS-01A-11R-A13Q-07	BRCA	0	FALSE
TCGA-BH-A0EB-01A-11R-A034-07	BRCA	0	FALSE
TCGA-BH-A0C7-01B-11R-A115-07	BRCA	1	FALSE
TCGA-E2-A14Z-01A-11R-A115-07	BRCA	1	FALSE
TCGA-C8-A3M8-01A-11R-A213-07	BRCA	0	FALSE
TCGA-D8-A1Y2-01A-11R-A157-07	BRCA	0	FALSE
TCGA-AR-A1AR-01A-31R-A137-07	BRCA	1	FALSE
TCGA-5L-AAT0-01A-12R-A41B-07	BRCA	0	FALSE
TCGA-A2-A04W-01A-31R-A115-07	BRCA	0	FALSE
TCGA-A8-A07E-01A-11R-A034-07	BRCA	0	FALSE
TCGA-EW-A1J5-01A-11R-A13Q-07	BRCA	0	TRUE
TCGA-S3-AA0Z-01A-11R-A41B-07	BRCA	2	FALSE
TCGA-A2-A3XU-01A-12R-A22U-07	BRCA	0	FALSE
TCGA-E2-A109-01A-11R-A10J-07	BRCA	0	TRUE
TCGA-A8-A08A-01A-11R-A32Y-07	BRCA	0	FALSE
TCGA-AO-A1KR-01A-12R-A144-07	BRCA	0	FALSE
TCGA-A7-A0DB-01C-02R-A277-07	BRCA	0	FALSE
TCGA-5L-AAT1-01A-12R-A41B-07	BRCA	0	FALSE
TCGA-LL-A5YO-01A-21R-A28M-07	BRCA	0	FALSE
TCGA-B6-A0RI-01A-11R-A056-07	BRCA	0	FALSE
TCGA-BH-A0C1-01B-11R-A12D-07	BRCA	0	FALSE
TCGA-A7-A4SD-01A-11R-A266-07	BRCA	1	FALSE
TCGA-A2-A1FV-01A-11R-A13Q-07	BRCA	0	FALSE
TCGA-HN-A2OB-01A-21R-A27Q-07	BRCA	0	FALSE
TCGA-E9-A22D-01A-11R-A157-07	BRCA	0	FALSE
TCGA-E9-A1ND-01A-11R-A144-07	BRCA	0	FALSE
TCGA-3C-AALJ-01A-31R-A41B-07	BRCA	0	FALSE
TCGA-D8-A27T-01A-11R-A16F-07	BRCA	0	FALSE
TCGA-E2-A1IO-01A-11R-A144-07	BRCA	0	FALSE
TCGA-C8-A1HI-01A-11R-A137-07	BRCA	0	FALSE
TCGA-D8-A13Y-01A-11R-A115-07	BRCA	1	FALSE
TCGA-BH-A18P-11A-43R-A12D-07	BRCA	0	FALSE
TCGA-A2-A4S3-01A-21R-A266-07	BRCA	1	FALSE
TCGA-BH-A0BC-01A-22R-A084-07	BRCA	0	FALSE
TCGA-GM-A2DA-01A-11R-A18M-07	BRCA	0	FALSE
TCGA-B6-A0RT-01A-21R-A084-07	BRCA	0	TRUE
TCGA-B6-A3ZX-01A-11R-A239-07	BRCA	1	FALSE
TCGA-BH-A0B5-11A-23R-A12P-07	BRCA	0	FALSE
TCGA-E9-A1N6-01A-11R-A144-07	BRCA	0	FALSE
TCGA-GM-A2DK-01A-21R-A180-07	BRCA	0	FALSE
TCGA-AR-A1AS-01A-11R-A12P-07	BRCA	1	FALSE
TCGA-A2-A0CT-01A-31R-A056-07	BRCA	0	FALSE
TCGA-E2-A576-01A-11R-A31O-07	BRCA	0	FALSE
TCGA-BH-A18G-01A-11R-A12D-07	BRCA	0	FALSE
TCGA-LD-A7W6-01A-81R-A352-07	BRCA	0	FALSE
TCGA-C8-A26Y-01A-11R-A16F-07	BRCA	0	FALSE
TCGA-B6-A0RM-01A-11R-A084-07	BRCA	1	FALSE
TCGA-AC-A2B8-01A-11R-A17B-07	BRCA	0	FALSE
TCGA-E9-A1R6-01A-11R-A14D-07	BRCA	0	FALSE
TCGA-AR-A24T-01A-11R-A169-07	BRCA	1	FALSE
TCGA-E2-A14P-01A-31R-A12D-07	BRCA	0	TRUE
TCGA-E9-A54Y-01A-11R-A466-07	BRCA	0	FALSE
TCGA-A1-A0SD-01A-11R-A115-07	BRCA	1	FALSE
TCGA-MS-A51U-01A-31R-A266-07	BRCA	0	FALSE
TCGA-AR-A0TQ-01A-11R-A084-07	BRCA	0	FALSE
TCGA-E9-A1RH-01A-21R-A169-07	BRCA	0	FALSE
TCGA-AR-A24W-01A-11R-A169-07	BRCA	0	FALSE
TCGA-E9-A1N6-11A-32R-A144-07	BRCA	0	FALSE
TCGA-A8-A08L-01A-11R-A00Z-07	BRCA	2	TRUE
TCGA-E2-A10B-01A-11R-A10J-07	BRCA	1	FALSE
TCGA-AR-A24L-01A-11R-A169-07	BRCA	0	FALSE
TCGA-A2-A0YG-01A-21R-A109-07	BRCA	0	TRUE
TCGA-A7-A0CG-01A-12R-A056-07	BRCA	0	FALSE
TCGA-A7-A13E-11A-61R-A12P-07	BRCA	1	FALSE
TCGA-D8-A1X7-01A-11R-A14M-07	BRCA	0	FALSE
TCGA-D8-A1X9-01A-12R-A157-07	BRCA	0	FALSE
TCGA-BH-A1FU-01A-11R-A14D-07	BRCA	0	FALSE
TCGA-BH-AB28-01A-31R-A41B-07	BRCA	0	FALSE
TCGA-AR-A2LH-01A-31R-A18M-07	BRCA	1	FALSE
TCGA-A2-A04R-01A-41R-A109-07	BRCA	1	FALSE
TCGA-AO-A0JL-01A-11R-A056-07	BRCA	0	FALSE
TCGA-E9-A1RA-01A-11R-A14D-07	BRCA	0	FALSE
TCGA-A2-A4RY-01A-31R-A266-07	BRCA	0	FALSE
TCGA-A2-A0CM-01A-31R-A034-07	BRCA	0	FALSE
TCGA-AR-A252-01A-11R-A169-07	BRCA	4	FALSE
TCGA-E2-A14W-01A-11R-A12D-07	BRCA	0	FALSE
TCGA-E9-A1NA-01A-11R-A144-07	BRCA	0	FALSE
TCGA-A2-A0CW-01A-21R-A115-07	BRCA	0	FALSE
TCGA-BH-A0DP-11A-12R-A089-07	BRCA	0	FALSE
TCGA-E2-A56Z-01A-12R-A29R-07	BRCA	0	FALSE
TCGA-AR-A255-01A-11R-A169-07	BRCA	0	FALSE
TCGA-E9-A22E-01A-11R-A157-07	BRCA	0	FALSE
TCGA-AR-A2LR-01A-12R-A18M-07	BRCA	0	FALSE
TCGA-A8-A0A6-01A-12R-A056-07	BRCA	0	FALSE
TCGA-D8-A1JD-01A-11R-A13Q-07	BRCA	0	FALSE
TCGA-A8-A06P-01A-11R-A00Z-07	BRCA	0	FALSE
TCGA-BH-A0HA-11A-31R-A12P-07	BRCA	0	FALSE
TCGA-AR-A0U0-01A-11R-A109-07	BRCA	0	FALSE
TCGA-BH-A1FN-11A-34R-A13Q-07	BRCA	0	FALSE
TCGA-A2-A0T3-01A-21R-A115-07	BRCA	1	FALSE
TCGA-AO-A12C-01A-11R-A10J-07	BRCA	0	FALSE
TCGA-C8-A1HN-01A-11R-A137-07	BRCA	0	FALSE
TCGA-E2-A15A-06A-11R-A12D-07	BRCA	1	FALSE
TCGA-C8-A1HL-01A-11R-A137-07	BRCA	0	FALSE
TCGA-E2-A158-11A-22R-A12D-07	BRCA	0	FALSE
TCGA-AO-A03L-01A-41R-A056-07	BRCA	0	TRUE
TCGA-S3-A6ZG-01A-22R-A32P-07	BRCA	0	FALSE
TCGA-D8-A27N-01A-11R-A16F-07	BRCA	0	FALSE
TCGA-BH-A0E2-01A-11R-A056-07	BRCA	0	FALSE
TCGA-B6-A0RE-01A-11R-A056-07	BRCA	0	TRUE
TCGA-AN-A0AJ-01A-11R-A00Z-07	BRCA	1	FALSE
TCGA-AC-A23H-11A-12R-A157-07	BRCA	0	FALSE
TCGA-C8-A12Z-01A-11R-A115-07	BRCA	0	FALSE
TCGA-A2-A04X-01A-21R-A034-07	BRCA	0	TRUE
TCGA-AR-A24X-01A-11R-A169-07	BRCA	0	FALSE
TCGA-OL-A66P-01A-11R-A31O-07	BRCA	0	FALSE
TCGA-EW-A1IX-01A-12R-A144-07	BRCA	1	FALSE
TCGA-AC-A2FO-01A-11R-A180-07	BRCA	0	FALSE
TCGA-E9-A1RG-01A-11R-A14D-07	BRCA	0	FALSE
TCGA-BH-A18M-01A-11R-A12D-07	BRCA	1	FALSE
TCGA-BH-A1EU-01A-11R-A137-07	BRCA	0	FALSE
TCGA-BH-A0BV-01A-11R-A00Z-07	BRCA	0	FALSE
TCGA-BH-A18M-11A-33R-A12D-07	BRCA	0	FALSE
TCGA-AC-A23E-01A-11R-A157-07	BRCA	0	FALSE
TCGA-A2-A0YT-01A-11R-A109-07	BRCA	2	FALSE
TCGA-BH-A0W3-01A-11R-A109-07	BRCA	0	FALSE
TCGA-BH-A0B7-01A-12R-A115-07	BRCA	1	FALSE
TCGA-B6-A0IK-01A-12R-A056-07	BRCA	0	FALSE
TCGA-A8-A0A9-01A-11R-A00Z-07	BRCA	0	FALSE
TCGA-AC-A3QP-01A-11R-A22U-07	BRCA	0	FALSE
TCGA-AN-A04D-01A-21R-A034-07	BRCA	0	TRUE
TCGA-LL-A73Z-01A-11R-A32P-07	BRCA	1	FALSE
TCGA-S3-AA10-01A-21R-A41B-07	BRCA	1	FALSE
TCGA-A7-A0CE-11A-21R-A089-07	BRCA	0	FALSE
TCGA-A7-A4SE-01A-11R-A266-07	BRCA	1	FALSE
TCGA-BH-A0E1-01A-11R-A056-07	BRCA	0	FALSE
TCGA-E2-A15D-01A-11R-A115-07	BRCA	0	FALSE
TCGA-BH-A1EU-11A-23R-A137-07	BRCA	0	FALSE
TCGA-A8-A09W-01A-11R-A00Z-07	BRCA	0	FALSE
TCGA-A8-A082-01A-11R-A00Z-07	BRCA	0	FALSE
TCGA-BH-A6R9-01A-21R-A32P-07	BRCA	0	FALSE
TCGA-BH-A0DI-01A-21R-A12P-07	BRCA	1	FALSE
TCGA-AR-A0TU-01A-31R-A109-07	BRCA	0	FALSE
TCGA-E2-A107-01A-11R-A10J-07	BRCA	0	FALSE
TCGA-A1-A0SI-01A-11R-A144-07	BRCA	1	FALSE
TCGA-E9-A54X-01A-11R-A266-07	BRCA	0	FALSE
TCGA-E2-A14X-01A-11R-A115-07	BRCA	1	TRUE
TCGA-A7-A2KD-01A-31R-A21T-07	BRCA	3	FALSE
TCGA-A2-A0ER-01A-21R-A034-07	BRCA	0	FALSE
TCGA-OL-A5RW-01A-11R-A28M-07	BRCA	0	FALSE
TCGA-AR-A2LE-01A-11R-A180-07	BRCA	1	FALSE
TCGA-BH-A0B6-01A-11R-A19W-07	BRCA	0	FALSE
TCGA-A8-A07S-01A-11R-A034-07	BRCA	1	FALSE
TCGA-BH-A0B4-01A-11R-A00Z-07	BRCA	0	FALSE
TCGA-A2-A0T6-01A-11R-A084-07	BRCA	0	FALSE
TCGA-A8-A09M-01A-11R-A00Z-07	BRCA	1	FALSE
TCGA-D8-A1XG-01A-11R-A14D-07	BRCA	0	FALSE
TCGA-BH-A0HK-11A-11R-A089-07	BRCA	0	FALSE
TCGA-A1-A0SB-01A-11R-A144-07	BRCA	0	FALSE
TCGA-E9-A1RB-11A-33R-A157-07	BRCA	0	FALSE
TCGA-AR-A24Z-01A-11R-A169-07	BRCA	0	TRUE
TCGA-E9-A1RC-01A-11R-A157-07	BRCA	0	FALSE
TCGA-A8-A0A1-01A-11R-A00Z-07	BRCA	0	FALSE
TCGA-D8-A1JF-01A-11R-A13Q-07	BRCA	0	FALSE
TCGA-E2-A15G-01A-11R-A12D-07	BRCA	0	FALSE
TCGA-BH-A1FE-01A-11R-A13Q-07	BRCA	0	FALSE
TCGA-B6-A0IH-01A-11R-A115-07	BRCA	0	FALSE
TCGA-A2-A0SU-01A-11R-A084-07	BRCA	0	FALSE
TCGA-D8-A1JC-01A-11R-A13Q-07	BRCA	0	FALSE
TCGA-AR-A24K-01A-11R-A169-07	BRCA	0	FALSE
TCGA-C8-A133-01A-32R-A12D-07	BRCA	0	FALSE
TCGA-B6-A0X5-01A-21R-A109-07	BRCA	0	TRUE
TCGA-A2-A0YI-01A-31R-A10J-07	BRCA	0	FALSE
TCGA-AN-A0XO-01A-11R-A109-07	BRCA	0	FALSE
TCGA-C8-A1HJ-01A-11R-A13Q-07	BRCA	0	FALSE
TCGA-BH-A18T-01A-11R-A12D-07	BRCA	0	FALSE
TCGA-BH-A0DD-01A-31R-A12P-07	BRCA	1	FALSE
TCGA-BH-A208-11A-51R-A157-07	BRCA	0	FALSE
TCGA-E9-A5FL-01A-11R-A27Q-07	BRCA	1	FALSE
TCGA-BH-A0E9-01B-11R-A115-07	BRCA	0	FALSE
TCGA-A2-A0T0-01A-22R-A084-07	BRCA	1	FALSE
TCGA-A2-A04U-01A-11R-A115-07	BRCA	1	FALSE
TCGA-GM-A3XL-01A-11R-A22U-07	BRCA	1	TRUE
TCGA-E2-A1AZ-01A-11R-A12P-07	BRCA	1	FALSE
TCGA-A7-A3IY-01A-21R-A21T-07	BRCA	1	FALSE
TCGA-AO-A12E-01A-11R-A10J-07	BRCA	1	FALSE
TCGA-AC-A23G-01A-11R-A213-07	BRCA	0	FALSE
TCGA-AO-A0J9-01A-11R-A034-07	BRCA	0	FALSE
TCGA-B6-A0RS-01A-11R-A084-07	BRCA	1	FALSE
TCGA-BH-A0BT-11A-21R-A12P-07	BRCA	0	FALSE
TCGA-D8-A1JS-01A-11R-A13Q-07	BRCA	1	FALSE
TCGA-AR-A1AW-01A-21R-A12P-07	BRCA	0	FALSE
TCGA-C8-A12V-01A-11R-A115-07	BRCA	0	FALSE
TCGA-EW-A1OV-01A-11R-A144-07	BRCA	0	FALSE
TCGA-B6-A0RP-01A-21R-A084-07	BRCA	0	FALSE
TCGA-EW-A1PH-01A-11R-A14M-07	BRCA	0	TRUE
TCGA-BH-A1F2-01A-31R-A13Q-07	BRCA	0	FALSE
TCGA-B6-A0IQ-01A-11R-A034-07	BRCA	0	FALSE
TCGA-E9-A243-01A-21R-A169-07	BRCA	1	FALSE
TCGA-3C-AALK-01A-11R-A41B-07	BRCA	0	FALSE
TCGA-A2-A04T-01A-21R-A034-07	BRCA	0	TRUE
TCGA-LD-A74U-01A-13R-A33J-07	BRCA	0	FALSE
TCGA-BH-A28Q-01A-11R-A16F-07	BRCA	0	FALSE
TCGA-AO-A128-01A-11R-A10J-07	BRCA	1	FALSE
TCGA-EW-A2FS-01A-11R-A17B-07	BRCA	0	FALSE
TCGA-A2-A4S2-01A-12R-A266-07	BRCA	0	FALSE
TCGA-AR-A24H-01A-11R-A169-07	BRCA	2	FALSE
TCGA-E2-A1LH-11A-22R-A14D-07	BRCA	0	FALSE
TCGA-AR-A24S-01A-11R-A169-07	BRCA	1	FALSE
TCGA-AR-A24U-01A-11R-A169-07	BRCA	0	FALSE
TCGA-AN-A0FD-01A-11R-A034-07	BRCA	0	FALSE
TCGA-B6-A0IN-01A-11R-A034-07	BRCA	0	FALSE
TCGA-E9-A1NG-11A-52R-A14M-07	BRCA	0	FALSE
TCGA-EW-A1PC-01B-11R-A21T-07	BRCA	1	TRUE
TCGA-BH-A0H3-01A-11R-A12P-07	BRCA	0	FALSE
TCGA-AQ-A7U7-01A-22R-A352-07	BRCA	0	FALSE
TCGA-D8-A27H-01A-11R-A16F-07	BRCA	1	TRUE
TCGA-E2-A1IE-01A-11R-A13Q-07	BRCA	1	FALSE
TCGA-D8-A1XM-01A-21R-A14M-07	BRCA	1	FALSE
TCGA-BH-A0AV-01A-31R-A115-07	BRCA	1	TRUE
TCGA-AN-A0AL-01A-11R-A00Z-07	BRCA	0	FALSE
TCGA-AN-A0FS-01A-11R-A034-07	BRCA	0	FALSE
TCGA-A2-A0SY-01A-31R-A084-07	BRCA	0	FALSE
TCGA-A2-A0T2-01A-11R-A084-07	BRCA	0	FALSE
TCGA-AC-A8OR-01A-21R-A41B-07	BRCA	0	FALSE
TCGA-A7-A13H-01A-11R-A22K-07	BRCA	1	FALSE
TCGA-E9-A1NA-11A-33R-A144-07	BRCA	0	FALSE
TCGA-A2-A0CP-01A-11R-A034-07	BRCA	0	FALSE
TCGA-EW-A1IW-01A-11R-A13Q-07	BRCA	0	FALSE
TCGA-AN-A03Y-01A-21R-A00Z-07	BRCA	0	FALSE
TCGA-E9-A5UP-01A-11R-A28M-07	BRCA	0	FALSE
TCGA-GM-A2D9-01A-11R-A18M-07	BRCA	0	FALSE
TCGA-C8-A132-01A-31R-A115-07	BRCA	0	FALSE
TCGA-GM-A3NW-01A-21R-A22K-07	BRCA	0	FALSE
TCGA-E2-A155-01A-11R-A12D-07	BRCA	0	FALSE
TCGA-BH-A1F6-01A-11R-A13Q-07	BRCA	0	FALSE
TCGA-D8-A27G-01A-11R-A16F-07	BRCA	2	FALSE
TCGA-AN-A041-01A-11R-A034-07	BRCA	0	FALSE
TCGA-E9-A1NI-01A-11R-A14D-07	BRCA	1	FALSE
TCGA-C8-A12X-01A-11R-A115-07	BRCA	0	FALSE
TCGA-AR-A24P-01A-11R-A169-07	BRCA	0	FALSE
TCGA-E2-A15M-01A-11R-A12D-07	BRCA	1	FALSE
TCGA-E9-A1RI-11A-41R-A169-07	BRCA	1	FALSE
TCGA-HN-A2NL-01A-11R-A18M-07	BRCA	0	FALSE
TCGA-GM-A2DB-01A-31R-A18M-07	BRCA	0	FALSE
TCGA-AQ-A04H-01B-11R-A10J-07	BRCA	0	FALSE
TCGA-A7-A6VY-01A-12R-A33J-07	BRCA	0	FALSE
TCGA-E2-A15F-01A-11R-A115-07	BRCA	0	FALSE
TCGA-E2-A153-11A-31R-A12D-07	BRCA	0	FALSE
TCGA-D8-A1XK-01A-21R-A14M-07	BRCA	0	FALSE
TCGA-BH-A18S-01A-11R-A12D-07	BRCA	0	FALSE
TCGA-E2-A15P-01A-11R-A115-07	BRCA	0	FALSE
TCGA-D8-A1XV-01A-11R-A14M-07	BRCA	0	FALSE
TCGA-BH-A0BZ-11A-61R-A12P-07	BRCA	0	FALSE
TCGA-AC-A62V-01A-11R-A31O-07	BRCA	1	FALSE
TCGA-GM-A3NY-01A-11R-A21T-07	BRCA	0	FALSE
TCGA-E2-A1LB-01A-11R-A144-07	BRCA	1	FALSE
TCGA-AR-A0U2-01A-11R-A109-07	BRCA	0	FALSE
TCGA-AR-A1AH-01A-11R-A12D-07	BRCA	0	FALSE
TCGA-E9-A1NH-01A-11R-A14D-07	BRCA	0	TRUE
TCGA-BH-A1FG-11B-12R-A13Q-07	BRCA	0	FALSE
TCGA-A2-A4S1-01A-21R-A266-07	BRCA	0	FALSE
TCGA-BH-A0AY-01A-21R-A00Z-07	BRCA	0	FALSE
TCGA-EW-A1P1-01A-31R-A14D-07	BRCA	0	FALSE
TCGA-A2-A259-01A-11R-A16F-07	BRCA	0	TRUE
TCGA-BH-A0BS-11A-11R-A12P-07	BRCA	0	FALSE
TCGA-BH-A18J-01A-11R-A12D-07	BRCA	0	FALSE
TCGA-BH-A6R8-01A-21R-A33J-07	BRCA	1	FALSE
TCGA-D8-A1XL-01A-11R-A14M-07	BRCA	1	FALSE
TCGA-AC-A3QQ-01B-06R-A22O-07	BRCA	0	FALSE
TCGA-AN-A0XP-01A-11R-A109-07	BRCA	0	FALSE
TCGA-D8-A73U-01A-11R-A33J-07	BRCA	1	FALSE
TCGA-OK-A5Q2-01A-11R-A27Q-07	BRCA	0	FALSE
TCGA-B6-A0RL-01A-11R-A084-07	BRCA	3	FALSE
TCGA-AC-A2FF-01A-11R-A17B-07	BRCA	0	FALSE
TCGA-C8-A12P-01A-11R-A115-07	BRCA	0	FALSE
TCGA-AR-A1AN-01A-11R-A12P-07	BRCA	0	FALSE
TCGA-E2-A570-01A-11R-A29R-07	BRCA	0	FALSE
TCGA-GM-A3XG-01A-31R-A24H-07	BRCA	1	FALSE
TCGA-BH-A0BR-01A-21R-A115-07	BRCA	0	FALSE
TCGA-A2-A0CY-01A-12R-A034-07	BRCA	0	FALSE
TCGA-A2-A0ET-01A-31R-A034-07	BRCA	1	FALSE
TCGA-OL-A66N-01A-12R-A31O-07	BRCA	0	FALSE
TCGA-OL-A5DA-01A-11R-A27Q-07	BRCA	1	FALSE
TCGA-AC-A6IW-01A-12R-A33J-07	BRCA	0	FALSE
TCGA-A8-A09R-01A-11R-A00Z-07	BRCA	0	FALSE
TCGA-C8-A1HK-01A-21R-A13Q-07	BRCA	1	FALSE
TCGA-B6-A0IM-01A-11R-A034-07	BRCA	0	FALSE
TCGA-LL-A440-01A-11R-A24H-07	BRCA	0	FALSE
TCGA-PL-A8LX-01A-11R-A41B-07	BRCA	0	FALSE
TCGA-AN-A0AS-01A-11R-A00Z-07	BRCA	2	FALSE
TCGA-AO-A0J2-01A-11R-A034-07	BRCA	0	TRUE
TCGA-BH-A1EV-11A-24R-A137-07	BRCA	0	FALSE
TCGA-E2-A154-01A-11R-A115-07	BRCA	0	FALSE
TCGA-AC-A2FE-01A-11R-A19W-07	BRCA	1	FALSE
TCGA-AC-A4ZE-01A-11R-A41B-07	BRCA	1	FALSE
TCGA-AO-A0J3-01A-11R-A034-07	BRCA	0	FALSE
TCGA-D8-A1XU-01A-11R-A14M-07	BRCA	0	FALSE
TCGA-GM-A2DC-01A-11R-A18M-07	BRCA	0	FALSE
TCGA-BH-A0C0-01A-21R-A056-07	BRCA	0	FALSE
TCGA-BH-A203-01A-12R-A169-07	BRCA	0	FALSE
TCGA-E2-A1B5-01A-21R-A12P-07	BRCA	0	FALSE
TCGA-A8-A06X-01A-21R-A00Z-07	BRCA	0	FALSE
TCGA-BH-A1FB-01A-11R-A13Q-07	BRCA	1	FALSE
TCGA-BH-A0W4-01A-11R-A109-07	BRCA	0	FALSE
TCGA-E9-A5UO-01A-11R-A28M-07	BRCA	0	FALSE
TCGA-BH-A0EA-01A-11R-A115-07	BRCA	0	TRUE
TCGA-A7-A13D-01A-13R-A12P-07	BRCA	0	TRUE
TCGA-BH-A8FZ-01A-11R-A352-07	BRCA	0	FALSE
TCGA-E2-A1BC-01A-11R-A12P-07	BRCA	0	FALSE
TCGA-E9-A1N5-11A-41R-A14D-07	BRCA	0	FALSE
TCGA-A8-A07U-01A-11R-A034-07	BRCA	1	FALSE
TCGA-A8-A0A2-01A-11R-A034-07	BRCA	0	FALSE
TCGA-AO-A0JJ-01A-11R-A056-07	BRCA	0	FALSE
TCGA-A7-A5ZV-01A-11R-A28M-07	BRCA	0	FALSE
TCGA-PL-A8LV-01A-21R-A41B-07	BRCA	0	FALSE
TCGA-B6-A0RN-01A-12R-A084-07	BRCA	0	FALSE
TCGA-GM-A2DF-01A-11R-A180-07	BRCA	0	TRUE
TCGA-A8-A08P-01A-11R-A00Z-07	BRCA	0	FALSE
TCGA-EW-A3U0-01A-11R-A22K-07	BRCA	0	TRUE
TCGA-AO-A1KT-01A-11R-A13Q-07	BRCA	0	FALSE
TCGA-A2-A0YJ-01A-11R-A109-07	BRCA	0	FALSE
TCGA-WT-AB44-01A-11R-A41B-07	BRCA	0	FALSE
TCGA-EW-A1OZ-01A-11R-A144-07	BRCA	1	FALSE
TCGA-AC-A3TM-01A-11R-A22K-07	BRCA	0	FALSE
TCGA-AC-A7VB-01A-11R-A352-07	BRCA	0	FALSE
TCGA-E9-A226-01A-21R-A157-07	BRCA	0	FALSE
TCGA-OL-A5D6-01A-21R-A27Q-07	BRCA	0	FALSE
TCGA-A7-A26G-01A-21R-A169-07	BRCA	0	TRUE
TCGA-E9-A1N4-01A-11R-A14M-07	BRCA	0	FALSE
TCGA-A2-A0SX-01A-12R-A084-07	BRCA	0	FALSE
TCGA-C8-A26X-01A-31R-A16F-07	BRCA	1	FALSE
TCGA-AC-A2FF-11A-13R-A17B-07	BRCA	2	FALSE
TCGA-BH-A0H9-01A-11R-A056-07	BRCA	2	FALSE
TCGA-BH-A0AU-11A-11R-A12P-07	BRCA	0	FALSE
TCGA-BH-A0H0-01A-11R-A056-07	BRCA	2	TRUE
TCGA-B6-A0WY-01A-11R-A109-07	BRCA	0	FALSE
TCGA-BH-A0AU-01A-11R-A12P-07	BRCA	0	FALSE
TCGA-AC-A2FB-01A-11R-A17B-07	BRCA	0	FALSE
TCGA-B6-A0WS-01A-11R-A115-07	BRCA	0	FALSE
TCGA-AO-A12B-01A-11R-A10J-07	BRCA	0	FALSE
TCGA-EW-A1PE-01A-11R-A144-07	BRCA	0	FALSE
TCGA-A7-A0DB-01A-11R-A00Z-07	BRCA	1	FALSE
TCGA-C8-A1HO-01A-11R-A13Q-07	BRCA	0	FALSE
TCGA-E9-A1N9-11A-71R-A14D-07	BRCA	0	FALSE
TCGA-AO-A03N-01B-11R-A10J-07	BRCA	0	TRUE
TCGA-D8-A1XR-01A-11R-A14M-07	BRCA	0	FALSE
TCGA-BH-A0GZ-01A-11R-A056-07	BRCA	0	FALSE
TCGA-BH-A0HU-01A-11R-A034-07	BRCA	0	FALSE
TCGA-D8-A1XW-01A-11R-A14M-07	BRCA	0	FALSE
TCGA-BH-A5J0-01A-11R-A27Q-07	BRCA	1	FALSE
TCGA-BH-A0DG-01A-21R-A12P-07	BRCA	0	TRUE
TCGA-AC-A3TN-01A-11R-A22K-07	BRCA	0	FALSE
TCGA-AR-A1AQ-01A-11R-A12P-07	BRCA	0	FALSE
TCGA-BH-A1F8-01A-11R-A13Q-07	BRCA	2	FALSE
TCGA-LL-A740-01A-21R-A32P-07	BRCA	0	FALSE
TCGA-BH-A1FJ-11B-42R-A13Q-07	BRCA	0	FALSE
TCGA-A8-A06N-01A-11R-A00Z-07	BRCA	1	FALSE
TCGA-E2-A15T-01A-11R-A115-07	BRCA	1	FALSE
TCGA-AR-A0U3-01A-11R-A109-07	BRCA	0	FALSE
TCGA-B6-A0RH-01A-21R-A115-07	BRCA	1	FALSE
TCGA-BH-A0BA-01A-11R-A056-07	BRCA	0	FALSE
TCGA-EW-A1J2-01A-21R-A13Q-07	BRCA	0	FALSE
TCGA-E9-A1RD-01A-11R-A157-07	BRCA	0	FALSE
TCGA-B6-A0IA-01A-11R-A034-07	BRCA	0	FALSE
TCGA-C8-A1HG-01A-11R-A137-07	BRCA	0	FALSE
TCGA-E9-A1RE-01A-11R-A157-07	BRCA	0	FALSE
TCGA-E2-A1II-01A-11R-A144-07	BRCA	0	FALSE
TCGA-D8-A146-01A-31R-A115-07	BRCA	1	FALSE
TCGA-D8-A141-01A-11R-A115-07	BRCA	0	FALSE
TCGA-AO-A12F-01A-11R-A115-07	BRCA	0	FALSE
TCGA-B6-A409-01A-11R-A24H-07	BRCA	0	FALSE
TCGA-E9-A1ND-11A-43R-A144-07	BRCA	0	FALSE
TCGA-A1-A0SN-01A-11R-A144-07	BRCA	0	FALSE
TCGA-A2-A04Y-01A-21R-A034-07	BRCA	1	FALSE
TCGA-A7-A4SA-01A-11R-A266-07	BRCA	0	FALSE
TCGA-C8-A27B-01A-11R-A169-07	BRCA	0	FALSE
TCGA-AO-A124-01A-11R-A10J-07	BRCA	0	TRUE
TCGA-A8-A08X-01A-21R-A00Z-07	BRCA	0	FALSE
TCGA-BH-A0BZ-01A-31R-A12P-07	BRCA	0	FALSE
TCGA-D8-A4Z1-01A-21R-A266-07	BRCA	0	FALSE
TCGA-D8-A27K-01A-11R-A16F-07	BRCA	0	FALSE
TCGA-WT-AB41-01A-11R-A41B-07	BRCA	1	FALSE
TCGA-A2-A0T7-01A-21R-A084-07	BRCA	0	FALSE
TCGA-A7-A426-01A-22R-A24H-07	BRCA	0	FALSE
TCGA-A2-A0EP-01A-52R-A22U-07	BRCA	2	FALSE
TCGA-E2-A1LK-01A-21R-A14D-07	BRCA	1	TRUE
TCGA-AN-A0XU-01A-11R-A109-07	BRCA	0	FALSE
TCGA-E9-A1RB-01A-11R-A157-07	BRCA	0	FALSE
TCGA-AC-A6NO-01A-12R-A33J-07	BRCA	1	FALSE
TCGA-E2-A1IL-01A-11R-A14D-07	BRCA	0	FALSE
TCGA-GI-A2C8-11A-22R-A16F-07	BRCA	0	FALSE
TCGA-E2-A153-01A-12R-A12D-07	BRCA	0	FALSE
TCGA-E2-A1IH-01A-11R-A13Q-07	BRCA	0	FALSE
TCGA-A2-A0ST-01A-12R-A084-07	BRCA	0	FALSE
TCGA-EW-A1P6-01A-11R-A144-07	BRCA	0	FALSE
TCGA-BH-A1EW-11B-33R-A137-07	BRCA	0	FALSE
TCGA-BH-A0HA-01A-11R-A12P-07	BRCA	0	FALSE
TCGA-A2-A0EW-01A-21R-A115-07	BRCA	0	FALSE
TCGA-EW-A6SA-01A-21R-A32P-07	BRCA	0	FALSE
TCGA-AO-A0J4-01A-11R-A034-07	BRCA	0	TRUE
TCGA-D8-A1JT-01A-31R-A13Q-07	BRCA	0	FALSE
TCGA-A8-A097-01A-11R-A034-07	BRCA	0	FALSE
TCGA-AO-A0JD-01A-11R-A056-07	BRCA	0	FALSE
TCGA-A7-A0DC-01A-11R-A00Z-07	BRCA	0	FALSE
TCGA-A1-A0SO-01A-22R-A084-07	BRCA	0	FALSE
TCGA-AN-A0FY-01A-11R-A034-07	BRCA	0	FALSE
TCGA-B6-A0RV-01A-11R-A084-07	BRCA	0	FALSE
TCGA-A2-A0YD-01A-11R-A109-07	BRCA	1	FALSE
TCGA-BH-A0B9-01A-11R-A056-07	BRCA	1	FALSE
TCGA-D8-A73X-01A-11R-A32P-07	BRCA	0	FALSE
TCGA-A2-A1FW-01A-11R-A13Q-07	BRCA	0	FALSE
TCGA-E2-A10F-01A-11R-A10J-07	BRCA	1	FALSE
TCGA-A7-A3RF-01A-11R-A22K-07	BRCA	0	FALSE
TCGA-B6-A0I8-01A-11R-A034-07	BRCA	0	FALSE
TCGA-BH-A0E1-11A-13R-A089-07	BRCA	0	FALSE
TCGA-E9-A1R0-01A-22R-A16F-07	BRCA	0	FALSE
TCGA-C8-A12T-01A-11R-A115-07	BRCA	0	FALSE
TCGA-BH-A42V-01A-11R-A24H-07	BRCA	2	FALSE
TCGA-E2-A15R-01A-11R-A115-07	BRCA	0	FALSE
TCGA-AC-A6IV-01A-12R-A33J-07	BRCA	0	FALSE
TCGA-3C-AAAU-01A-11R-A41B-07	BRCA	0	FALSE
TCGA-A8-A085-01A-11R-A00Z-07	BRCA	0	FALSE
TCGA-AR-A0U4-01A-11R-A109-07	BRCA	1	FALSE
TCGA-BH-A0W7-01A-11R-A115-07	BRCA	0	FALSE
TCGA-D8-A1JL-01A-11R-A13Q-07	BRCA	1	FALSE
TCGA-BH-A18J-11A-31R-A12D-07	BRCA	0	FALSE
TCGA-E9-A249-01A-11R-A169-07	BRCA	0	FALSE
TCGA-BH-A1FU-11A-23R-A14D-07	BRCA	0	FALSE
TCGA-A7-A425-01A-11R-A24H-07	BRCA	0	FALSE
TCGA-AO-A0J8-01A-21R-A034-07	BRCA	0	FALSE
TCGA-D8-A142-01A-11R-A115-07	BRCA	0	FALSE
TCGA-A8-A07W-01A-11R-A00Z-07	BRCA	0	FALSE
TCGA-D8-A1JU-01A-11R-A13Q-07	BRCA	1	FALSE
TCGA-AR-A24R-01A-11R-A169-07	BRCA	1	FALSE
TCGA-A2-A1G1-01A-21R-A13Q-07	BRCA	0	FALSE
TCGA-BH-A1FD-01A-11R-A13Q-07	BRCA	0	FALSE
TCGA-E9-A1RD-11A-33R-A157-07	BRCA	0	FALSE
TCGA-A8-A090-01A-11R-A00Z-07	BRCA	0	FALSE
TCGA-A8-A083-01A-21R-A00Z-07	BRCA	0	FALSE
TCGA-LL-A6FQ-01A-11R-A31O-07	BRCA	0	FALSE
TCGA-C8-A274-01A-11R-A16F-07	BRCA	0	FALSE
TCGA-E9-A244-01A-11R-A169-07	BRCA	0	FALSE
TCGA-OL-A66H-01A-11R-A29R-07	BRCA	0	FALSE
TCGA-AO-A03T-01A-21R-A034-07	BRCA	0	FALSE
TCGA-AR-A24V-01A-21R-A169-07	BRCA	1	FALSE
TCGA-D8-A147-01A-11R-A115-07	BRCA	1	FALSE
TCGA-A2-A0CL-01A-11R-A115-07	BRCA	0	FALSE
TCGA-C8-A27A-01A-11R-A169-07	BRCA	1	FALSE
TCGA-AC-A3HN-01A-11R-A213-07	BRCA	0	FALSE
TCGA-B6-A1KF-01A-11R-A13Q-07	BRCA	0	FALSE
TCGA-BH-A201-01A-11R-A14M-07	BRCA	0	FALSE
TCGA-A8-A0AB-01A-11R-A034-07	BRCA	0	FALSE
TCGA-D8-A1J9-01A-11R-A13Q-07	BRCA	0	FALSE
TCGA-A8-A081-01A-11R-A00Z-07	BRCA	0	FALSE
TCGA-D8-A27F-01A-11R-A16F-07	BRCA	0	TRUE
TCGA-AN-A0XV-01A-11R-A109-07	BRCA	0	FALSE
TCGA-BH-A1ES-01A-11R-A137-07	BRCA	0	FALSE
TCGA-EW-A1IZ-01A-11R-A13Q-07	BRCA	1	FALSE
TCGA-B6-A40C-01A-11R-A239-07	BRCA	0	FALSE
TCGA-BH-A28O-01A-11R-A22K-07	BRCA	0	FALSE
TCGA-BH-A18R-11A-42R-A12D-07	BRCA	0	FALSE
TCGA-B6-A0I9-01A-11R-A034-07	BRCA	0	FALSE
TCGA-GM-A2DM-01A-11R-A180-07	BRCA	1	FALSE
TCGA-E2-A1L6-01A-11R-A13Q-07	BRCA	0	FALSE
TCGA-AN-A0AT-01A-11R-A034-07	BRCA	0	TRUE
TCGA-A7-A0D9-11A-53R-A089-07	BRCA	0	FALSE
TCGA-AN-A0FF-01A-11R-A034-07	BRCA	1	FALSE
TCGA-BH-A0E0-11A-13R-A089-07	BRCA	0	FALSE
TCGA-E2-A15K-06A-11R-A12P-07	BRCA	0	TRUE
TCGA-AC-A3BB-01A-21R-A19W-07	BRCA	0	FALSE
TCGA-A7-A0DC-01B-04R-A22O-07	BRCA	0	FALSE
TCGA-BH-A1EV-01A-11R-A137-07	BRCA	0	FALSE
TCGA-OL-A6VQ-01A-12R-A41B-07	BRCA	0	FALSE
TCGA-D8-A1XB-01A-11R-A14D-07	BRCA	0	FALSE
TCGA-BH-A2L8-01A-11R-A18M-07	BRCA	0	FALSE
TCGA-A7-A26E-01B-06R-A277-07	BRCA	0	FALSE
TCGA-OL-A5RV-01A-12R-A28M-07	BRCA	1	FALSE
TCGA-AR-A24M-01A-11R-A169-07	BRCA	0	FALSE
TCGA-AC-A6IX-01A-12R-A32P-07	BRCA	1	FALSE
TCGA-AN-A0XS-01A-22R-A109-07	BRCA	0	FALSE
TCGA-OL-A5S0-01A-11R-A28M-07	BRCA	0	FALSE
TCGA-A2-A04N-01A-11R-A115-07	BRCA	0	FALSE
TCGA-E9-A6HE-01A-11R-A31O-07	BRCA	0	FALSE
TCGA-A1-A0SM-01A-11R-A084-07	BRCA	1	TRUE
TCGA-D8-A1Y3-01A-11R-A157-07	BRCA	0	FALSE
TCGA-A7-A26F-01B-04R-A22O-07	BRCA	2	FALSE
TCGA-BH-A0GY-01A-11R-A056-07	BRCA	0	FALSE
TCGA-A7-A5ZX-01A-12R-A29R-07	BRCA	0	FALSE
TCGA-A8-A08I-01A-11R-A00Z-07	BRCA	0	FALSE
TCGA-AR-A1AY-01A-21R-A12P-07	BRCA	0	TRUE
TCGA-BH-A0DZ-11A-22R-A089-07	BRCA	0	FALSE
TCGA-E2-A150-01A-11R-A12D-07	BRCA	1	FALSE
TCGA-C8-A3M7-01A-12R-A21T-07	BRCA	0	FALSE
TCGA-BH-A18U-01A-21R-A12D-07	BRCA	0	TRUE
TCGA-E2-A3DX-01A-21R-A213-07	BRCA	1	FALSE
TCGA-A2-A0CS-01A-11R-A115-07	BRCA	0	FALSE
TCGA-E2-A1LL-01A-11R-A144-07	BRCA	1	TRUE
TCGA-E9-A1NG-01A-21R-A14M-07	BRCA	0	FALSE
TCGA-E9-A1R5-01A-11R-A14M-07	BRCA	0	FALSE
TCGA-AN-A0FK-01A-11R-A034-07	BRCA	0	FALSE
TCGA-A2-A0T4-01A-31R-A084-07	BRCA	0	FALSE
TCGA-E2-A1B6-01A-31R-A12P-07	BRCA	1	FALSE
TCGA-B6-A0IC-01A-11R-A034-07	BRCA	0	FALSE
TCGA-E2-A15K-11A-13R-A12P-07	BRCA	0	FALSE
TCGA-AO-A0JF-01A-11R-A056-07	BRCA	0	FALSE
TCGA-XX-A89A-01A-11R-A36F-07	BRCA	0	FALSE
TCGA-BH-A0HF-01A-11R-A056-07	BRCA	1	FALSE
TCGA-E2-A1IJ-01A-11R-A144-07	BRCA	0	FALSE
TCGA-A7-A26J-01B-02R-A277-07	BRCA	0	FALSE
TCGA-C8-A130-01A-31R-A115-07	BRCA	0	TRUE
TCGA-BH-A0H9-11A-22R-A466-07	BRCA	0	FALSE
TCGA-E2-A159-01A-11R-A115-07	BRCA	0	FALSE
TCGA-AN-A0FL-01A-11R-A034-07	BRCA	0	FALSE
TCGA-EW-A1J6-01A-11R-A13Q-07	BRCA	0	FALSE
TCGA-A8-A06Y-01A-21R-A00Z-07	BRCA	0	FALSE
TCGA-LL-A6FR-01A-12R-A31O-07	BRCA	0	FALSE
TCGA-E2-A108-01A-13R-A10J-07	BRCA	0	FALSE
TCGA-AC-A2QI-01A-12R-A19W-07	BRCA	0	FALSE
TCGA-BH-A0BJ-11A-23R-A089-07	BRCA	0	FALSE
TCGA-E2-A1IU-01A-11R-A14D-07	BRCA	0	FALSE
TCGA-C8-A12O-01A-11R-A115-07	BRCA	1	FALSE
TCGA-E9-A1RF-11A-32R-A157-07	BRCA	0	FALSE
TCGA-BH-A0DS-01A-11R-A056-07	BRCA	0	FALSE
TCGA-E2-A14N-01A-31R-A137-07	BRCA	0	FALSE
TCGA-A2-A04P-01A-31R-A034-07	BRCA	0	TRUE
TCGA-AN-A0XT-01A-11R-A109-07	BRCA	0	FALSE
TCGA-E9-A1QZ-01A-21R-A169-07	BRCA	0	FALSE
TCGA-EW-A1P8-01A-11R-A144-07	BRCA	0	TRUE
TCGA-A7-A26E-01A-11R-A169-07	BRCA	0	FALSE
TCGA-A2-A3XS-01A-11R-A22U-07	BRCA	0	FALSE
TCGA-LL-A5YN-01A-11R-A28M-07	BRCA	2	FALSE
TCGA-AC-A3W5-01A-11R-A22K-07	BRCA	0	FALSE
TCGA-A7-A0DB-11A-33R-A089-07	BRCA	0	FALSE
TCGA-A7-A0CH-01A-21R-A00Z-07	BRCA	1	FALSE
TCGA-BH-A1EX-01A-11R-A13Q-07	BRCA	2	FALSE
TCGA-AN-A0FZ-01A-11R-A034-07	BRCA	0	FALSE
TCGA-A7-A3J1-01A-11R-A213-07	BRCA	1	FALSE
TCGA-AQ-A0Y5-01A-11R-A14M-07	BRCA	0	FALSE
TCGA-AC-A2QJ-01A-12R-A19W-07	BRCA	0	FALSE
TCGA-A7-A6VX-01A-12R-A33J-07	BRCA	0	FALSE
TCGA-A2-A3KC-01A-11R-A213-07	BRCA	0	TRUE
TCGA-E9-A22G-01A-11R-A157-07	BRCA	0	FALSE
TCGA-A1-A0SQ-01A-21R-A144-07	BRCA	0	FALSE
TCGA-AC-A62Y-01A-11R-A29R-07	BRCA	0	FALSE
TCGA-A2-A4S0-01A-21R-A266-07	BRCA	1	FALSE
TCGA-A8-A09X-01A-11R-A00Z-07	BRCA	0	TRUE
TCGA-BH-A1FG-01A-11R-A13Q-07	BRCA	0	FALSE
TCGA-AR-A1AX-01A-11R-A12P-07	BRCA	1	FALSE
TCGA-E2-A1IG-01A-11R-A144-07	BRCA	0	FALSE
TCGA-BH-A18H-01A-11R-A12D-07	BRCA	0	FALSE
TCGA-AN-A0XL-01A-11R-A10J-07	BRCA	0	FALSE
TCGA-A8-A09D-01A-11R-A00Z-07	BRCA	0	FALSE
TCGA-B6-A0RU-01A-11R-A084-07	BRCA	1	TRUE
TCGA-BH-A0HN-01A-11R-A10U-07	BRCA	0	FALSE
TCGA-BH-A1EN-01A-11R-A13Q-07	BRCA	0	FALSE
TCGA-E9-A1N5-01A-11R-A14D-07	BRCA	0	FALSE
TCGA-BH-A0HO-01A-11R-A034-07	BRCA	0	FALSE
TCGA-A7-A0CD-01A-11R-A00Z-07	BRCA	1	FALSE
TCGA-AN-A0XR-01A-11R-A109-07	BRCA	1	TRUE
TCGA-A2-A04V-01A-21R-A034-07	BRCA	1	FALSE
TCGA-D8-A1XY-01A-11R-A14M-07	BRCA	0	FALSE
TCGA-D8-A1JB-01A-11R-A13Q-07	BRCA	0	FALSE
TCGA-AO-A12A-01A-21R-A115-07	BRCA	2	FALSE
TCGA-B6-A0WZ-01A-11R-A109-07	BRCA	1	FALSE
TCGA-OL-A6VR-01A-32R-A33J-07	BRCA	0	FALSE
TCGA-BH-A0BQ-11A-33R-A115-07	BRCA	0	FALSE
TCGA-AN-A0XW-01A-11R-A109-07	BRCA	0	FALSE
TCGA-E9-A22A-01A-11R-A157-07	BRCA	1	FALSE
TCGA-BH-A0BF-01A-21R-A12P-07	BRCA	0	FALSE
TCGA-BH-A0H5-01A-21R-A115-07	BRCA	0	FALSE
TCGA-E2-A15C-01A-31R-A12D-07	BRCA	0	FALSE
TCGA-BH-A1FL-01A-11R-A13Q-07	BRCA	0	FALSE
TCGA-E2-A15L-01A-11R-A12D-07	BRCA	1	FALSE
TCGA-C8-A12K-01A-21R-A115-07	BRCA	0	FALSE
TCGA-E2-A14V-01A-11R-A12D-07	BRCA	1	FALSE
TCGA-A7-A26E-01A-11R-A277-07	BRCA	0	FALSE
TCGA-D8-A1XT-01A-11R-A14M-07	BRCA	1	FALSE
TCGA-EW-A3E8-01B-11R-A24H-07	BRCA	0	FALSE
TCGA-A1-A0SE-01A-11R-A084-07	BRCA	0	FALSE
TCGA-E2-A158-01A-11R-A12D-07	BRCA	0	FALSE
TCGA-C8-A26Z-01A-11R-A16F-07	BRCA	0	FALSE
TCGA-4H-AAAK-01A-12R-A41B-07	BRCA	0	FALSE
TCGA-D8-A1JE-01A-11R-A13Q-07	BRCA	0	FALSE
TCGA-A7-A13D-01A-13R-A277-07	BRCA	0	TRUE
TCGA-AC-A2BM-01A-11R-A21T-07	BRCA	1	FALSE
TCGA-D8-A1XF-01A-11R-A14D-07	BRCA	0	FALSE
TCGA-AO-A03R-01A-21R-A034-07	BRCA	0	FALSE
TCGA-AC-A2BK-01A-11R-A21T-07	BRCA	0	TRUE
TCGA-E2-A15H-01A-11R-A12D-07	BRCA	0	TRUE
TCGA-A8-A07B-01A-11R-A00Z-07	BRCA	0	FALSE
TCGA-AQ-A1H2-01A-11R-A13Q-07	BRCA	0	FALSE
TCGA-AR-A0TV-01A-21R-A084-07	BRCA	0	FALSE
TCGA-EW-A1OY-01A-11R-A144-07	BRCA	0	FALSE
TCGA-AR-A256-01A-11R-A169-07	BRCA	0	TRUE
TCGA-EW-A6S9-01A-22R-A33J-07	BRCA	0	FALSE
TCGA-BH-A1F8-11B-21R-A13Q-07	BRCA	0	FALSE
TCGA-AO-A125-01A-11R-A10J-07	BRCA	1	FALSE
TCGA-E9-A3X8-01A-31R-A22U-07	BRCA	0	FALSE
TCGA-BH-A0DQ-01A-11R-A084-07	BRCA	0	FALSE
TCGA-B6-A0RQ-01A-11R-A115-07	BRCA	0	FALSE
TCGA-LL-A442-01A-11R-A24H-07	BRCA	0	FALSE
TCGA-AR-A24N-01A-11R-A169-07	BRCA	0	FALSE
TCGA-VS-A8QM-01A-11R-A37O-07	CESC	0	FALSE
TCGA-C5-A1BE-01B-11R-A13Y-07	CESC	0	FALSE
TCGA-JW-A5VK-01A-11R-A28H-07	CESC	0	FALSE
TCGA-VS-A953-01A-11R-A38B-07	CESC	1	FALSE
TCGA-C5-A8XK-01A-11R-A37O-07	CESC	2	FALSE
TCGA-C5-A2LS-01A-22R-A22U-07	CESC	0	FALSE
TCGA-IR-A3LK-01A-12R-A213-07	CESC	0	FALSE
TCGA-DS-A7WF-01A-11R-A352-07	CESC	0	FALSE
TCGA-EA-A44S-01A-12R-A26T-07	CESC	0	FALSE
TCGA-EX-A69L-01A-11R-A32P-07	CESC	1	FALSE
TCGA-Q1-A73Q-01A-21R-A32P-07	CESC	0	FALSE
TCGA-VS-A8EK-01A-12R-A37O-07	CESC	0	FALSE
TCGA-VS-A9UL-01A-11R-A42T-07	CESC	0	FALSE
TCGA-EK-A2RO-01A-11R-A18M-07	CESC	0	FALSE
TCGA-C5-A1MQ-01A-11R-A14Y-07	CESC	0	TRUE
TCGA-LP-A4AX-01A-12R-A24H-07	CESC	0	FALSE
TCGA-C5-A2LX-01A-11R-A18M-07	CESC	0	FALSE
TCGA-FU-A3EO-11A-13R-A213-07	CESC	0	FALSE
TCGA-JW-A5VH-01A-11R-A28H-07	CESC	0	FALSE
TCGA-JW-AAVH-01A-11R-A38B-07	CESC	0	FALSE
TCGA-C5-A1BN-01B-11R-A14Y-07	CESC	1	TRUE
TCGA-DS-A1O9-01A-11R-A14Y-07	CESC	1	FALSE
TCGA-VS-A8QF-01A-21R-A37O-07	CESC	0	FALSE
TCGA-MA-AA3Z-01A-11R-A38B-07	CESC	1	FALSE
TCGA-UC-A7PI-01A-11R-A42S-07	CESC	1	FALSE
TCGA-MA-AA3Y-01A-11R-A38B-07	CESC	0	FALSE
TCGA-EK-A2RJ-01A-11R-A18M-07	CESC	0	FALSE
TCGA-EX-A3L1-01A-11R-A32Y-07	CESC	0	FALSE
TCGA-Q1-A73R-01A-11R-A33Z-07	CESC	1	FALSE
TCGA-Q1-A73S-01A-11R-A33Z-07	CESC	0	FALSE
TCGA-MY-A5BF-11A-11R-A26T-07	CESC	0	FALSE
TCGA-MY-A5BD-01A-11R-A26T-07	CESC	0	FALSE
TCGA-DS-A1OD-01A-11R-A14Y-07	CESC	1	FALSE
TCGA-C5-A1BQ-01C-11R-A213-07	CESC	1	FALSE
TCGA-HG-A2PA-01A-11R-A213-07	CESC	0	FALSE
TCGA-EA-A3HT-01A-61R-A21T-07	CESC	0	FALSE
TCGA-DS-A7WH-01A-22R-A352-07	CESC	0	FALSE
TCGA-C5-A0TN-01A-21R-A14Y-07	CESC	0	TRUE
TCGA-DS-A3LQ-01A-21R-A21T-07	CESC	0	FALSE
TCGA-VS-A9UJ-01A-11R-A42T-07	CESC	0	FALSE
TCGA-PN-A8MA-01A-11R-A36F-07	CESC	0	FALSE
TCGA-EK-A2H1-01A-11R-A180-07	CESC	0	FALSE
TCGA-VS-A9V4-01A-12R-A42T-07	CESC	0	FALSE
TCGA-DS-A1OA-01A-11R-A14Y-07	CESC	1	FALSE
TCGA-EK-A3GJ-01A-21R-A213-07	CESC	0	FALSE
TCGA-GH-A9DA-01A-21R-A37O-07	CESC	0	FALSE
TCGA-VS-A8Q9-01A-12R-A37O-07	CESC	0	FALSE
TCGA-IR-A3LL-01A-11R-A213-07	CESC	0	FALSE
TCGA-VS-A94Z-01A-11R-A38B-07	CESC	2	FALSE
TCGA-EA-A556-01A-11R-A26T-07	CESC	0	FALSE
TCGA-ZJ-AAXU-01A-11R-A42T-07	CESC	0	FALSE
TCGA-VS-A9UR-01A-11R-A42T-07	CESC	0	FALSE
TCGA-DS-A5RQ-01A-11R-A28H-07	CESC	1	FALSE
TCGA-EA-A78R-01A-11R-A32P-07	CESC	0	FALSE
TCGA-EA-A43B-01A-81R-A32Y-07	CESC	0	FALSE
TCGA-FU-A3TX-01A-11R-A22U-07	CESC	0	FALSE
TCGA-IR-A3LH-01A-21R-A213-07	CESC	1	FALSE
TCGA-ZJ-AAXN-01A-11R-A42T-07	CESC	0	FALSE
TCGA-VS-A9UH-01A-11R-A42T-07	CESC	0	FALSE
TCGA-C5-A1M5-01A-11R-A13Y-07	CESC	0	FALSE
TCGA-C5-A7CM-01A-11R-A33Z-07	CESC	0	FALSE
TCGA-EX-A69M-01A-11R-A32P-07	CESC	0	FALSE
TCGA-VS-A9V3-01A-11R-A42T-07	CESC	0	FALSE
TCGA-HM-A3JK-01A-11R-A32Y-07	CESC	1	FALSE
TCGA-FU-A3NI-01A-11R-A21T-07	CESC	0	FALSE
TCGA-VS-A8Q8-01A-11R-A37O-07	CESC	1	FALSE
TCGA-C5-A8ZZ-01A-11R-A37O-07	CESC	0	FALSE
TCGA-VS-A8QH-01A-11R-A37O-07	CESC	0	FALSE
TCGA-IR-A3LF-01A-21R-A22U-07	CESC	0	FALSE
TCGA-EK-A2R8-01A-21R-A18M-07	CESC	0	FALSE
TCGA-FU-A2QG-01A-11R-A18M-07	CESC	1	FALSE
TCGA-EA-A1QS-01A-61R-A22U-07	CESC	1	FALSE
TCGA-ZJ-AAXB-01A-11R-A42T-07	CESC	0	FALSE
TCGA-C5-A8XI-01A-11R-A37O-07	CESC	0	FALSE
TCGA-VS-A950-01A-11R-A42T-07	CESC	1	FALSE
TCGA-ZJ-AB0H-01A-11R-A42T-07	CESC	0	FALSE
TCGA-C5-A3HD-01B-11R-A213-07	CESC	0	FALSE
TCGA-C5-A7CO-01A-11R-A352-07	CESC	0	FALSE
TCGA-EX-A449-01A-11R-A32Y-07	CESC	0	FALSE
TCGA-EK-A2RB-01A-11R-A18M-07	CESC	0	FALSE
TCGA-EK-A2RK-01A-11R-A18M-07	CESC	0	FALSE
TCGA-UC-A7PD-01A-11R-A352-07	CESC	1	FALSE
TCGA-EA-A50E-01A-21R-A26T-07	CESC	1	FALSE
TCGA-IR-A3LB-01A-11R-A24H-07	CESC	0	FALSE
TCGA-EK-A2RA-01A-11R-A18M-07	CESC	0	FALSE
TCGA-C5-A8YQ-01A-11R-A37O-07	CESC	0	FALSE
TCGA-ZJ-AAXI-01A-11R-A42T-07	CESC	0	FALSE
TCGA-WL-A834-01A-11R-A352-07	CESC	0	FALSE
TCGA-EK-A2PL-01A-11R-A18M-07	CESC	2	FALSE
TCGA-VS-A9UV-01A-11R-A42T-07	CESC	0	FALSE
TCGA-EA-A3QD-01A-32R-A22U-07	CESC	0	FALSE
TCGA-IR-A3L7-01A-21R-A213-07	CESC	0	FALSE
TCGA-C5-A7UC-01A-11R-A352-07	CESC	0	FALSE
TCGA-VS-A958-01A-11R-A42T-07	CESC	0	FALSE
TCGA-JX-A5QV-01A-22R-A28H-07	CESC	1	FALSE
TCGA-C5-A7X8-01A-11R-A36F-07	CESC	0	FALSE
TCGA-JW-A852-01A-11R-A352-07	CESC	0	FALSE
TCGA-C5-A7CH-01A-11R-A33Z-07	CESC	1	FALSE
TCGA-JW-A5VG-01A-11R-A28H-07	CESC	0	FALSE
TCGA-EA-A1QT-01A-11R-A14Y-07	CESC	1	FALSE
TCGA-EA-A439-01A-11R-A24H-07	CESC	1	FALSE
TCGA-VS-A9V2-01A-11R-A42T-07	CESC	0	FALSE
TCGA-C5-A7CG-01A-11R-A32P-07	CESC	0	FALSE
TCGA-EX-A1H5-01A-31R-A13Y-07	CESC	0	TRUE
TCGA-VS-A8EI-01A-11R-A37O-07	CESC	1	FALSE
TCGA-EK-A3GN-01A-11R-A213-07	CESC	0	FALSE
TCGA-IR-A3LI-01A-11R-A32Y-07	CESC	0	FALSE
TCGA-C5-A8YT-01A-11R-A37O-07	CESC	0	FALSE
TCGA-EK-A2PI-01A-11R-A18M-07	CESC	0	FALSE
TCGA-C5-A8XH-01A-11R-A37O-07	CESC	0	FALSE
TCGA-C5-A1ME-01A-11R-A13Y-07	CESC	0	FALSE
TCGA-VS-A957-01A-11R-A42T-07	CESC	0	FALSE
TCGA-MA-AA3W-01A-11R-A38B-07	CESC	3	FALSE
TCGA-VS-A9U6-01A-11R-A42T-07	CESC	1	FALSE
TCGA-MU-A51Y-01A-11R-A26T-07	CESC	0	FALSE
TCGA-VS-A959-01A-11R-A42T-07	CESC	1	FALSE
TCGA-EX-A8YF-01A-11R-A37O-07	CESC	0	FALSE
TCGA-VS-A9V1-01A-11R-A42T-07	CESC	1	FALSE
TCGA-MY-A913-01A-11R-A37O-07	CESC	0	FALSE
TCGA-DG-A2KK-01A-11R-A180-07	CESC	0	FALSE
TCGA-VS-A8EH-01A-11R-A36F-07	CESC	0	FALSE
TCGA-LP-A7HU-01A-11R-A33Z-07	CESC	0	FALSE
TCGA-C5-A1BF-01B-11R-A13Y-07	CESC	0	TRUE
TCGA-VS-A8QC-01A-11R-A37O-07	CESC	0	FALSE
TCGA-C5-A3HE-01A-21R-A22U-07	CESC	0	FALSE
TCGA-FU-A3TQ-01A-11R-A22U-07	CESC	0	FALSE
TCGA-IR-A3LC-01A-11R-A213-07	CESC	1	FALSE
TCGA-Q1-A73O-01A-11R-A32P-07	CESC	1	FALSE
TCGA-LP-A5U2-01A-11R-A28H-07	CESC	0	FALSE
TCGA-UC-A7PF-01A-11R-A352-07	CESC	0	FALSE
TCGA-C5-A1MP-01A-11R-A14Y-07	CESC	1	FALSE
TCGA-DR-A0ZM-01A-12R-A10U-07	CESC	1	FALSE
TCGA-DG-A2KM-01A-11R-A180-07	CESC	0	FALSE
TCGA-EK-A3GK-01A-11R-A213-07	CESC	3	FALSE
TCGA-C5-A1MF-01A-11R-A13Y-07	CESC	0	FALSE
TCGA-EK-A2R9-01A-11R-A18M-07	CESC	0	TRUE
TCGA-C5-A1M8-01A-21R-A13Y-07	CESC	0	TRUE
TCGA-BI-A20A-01A-11R-A14Y-07	CESC	0	FALSE
TCGA-C5-A3HL-01A-11R-A213-07	CESC	1	FALSE
TCGA-C5-A7CK-01A-11R-A32P-07	CESC	2	FALSE
TCGA-VS-A9V0-01A-11R-A42T-07	CESC	0	FALSE
TCGA-C5-A8YR-01A-12R-A37O-07	CESC	1	FALSE
TCGA-VS-A9U5-01A-11R-A42T-07	CESC	0	FALSE
TCGA-EA-A3HU-01A-11R-A213-07	CESC	2	FALSE
TCGA-FU-A3WB-01A-11R-A22U-07	CESC	0	FALSE
TCGA-EA-A5ZE-01A-11R-A28H-07	CESC	0	FALSE
TCGA-VS-A9UZ-01A-11R-A42T-07	CESC	0	FALSE
TCGA-C5-A2M1-01A-11R-A18M-07	CESC	1	FALSE
TCGA-DG-A2KJ-01A-11R-A32Y-07	CESC	0	TRUE
TCGA-MA-AA3X-01A-22R-A42S-07	CESC	0	FALSE
TCGA-C5-A2M2-01A-21R-A18M-07	CESC	0	FALSE
TCGA-FU-A23K-01A-11R-A16R-07	CESC	0	FALSE
TCGA-VS-A94Y-01A-11R-A38B-07	CESC	0	FALSE
TCGA-LP-A5U3-01A-11R-A28H-07	CESC	0	FALSE
TCGA-VS-A9UT-01A-11R-A42T-07	CESC	0	FALSE
TCGA-JW-A5VJ-01A-11R-A28H-07	CESC	1	FALSE
TCGA-C5-A1MN-01A-11R-A14Y-07	CESC	1	FALSE
TCGA-DS-A0VM-01A-11R-A10U-07	CESC	0	FALSE
TCGA-EA-A5ZF-01A-11R-A28H-07	CESC	2	FALSE
TCGA-C5-A1MH-01A-11R-A14Y-07	CESC	0	FALSE
TCGA-EK-A2RE-01A-11R-A18M-07	CESC	0	TRUE
TCGA-DS-A1OB-01A-11R-A14Y-07	CESC	0	FALSE
TCGA-EK-A2RN-01A-12R-A213-07	CESC	0	FALSE
TCGA-VS-A9UB-01A-22R-A42T-07	CESC	0	FALSE
TCGA-UC-A7PG-01A-11R-A42S-07	CESC	1	FALSE
TCGA-Q1-A5R3-01A-11R-A28H-07	CESC	0	FALSE
TCGA-Q1-A6DT-01A-11R-A32P-07	CESC	0	FALSE
TCGA-C5-A905-01A-11R-A37O-07	CESC	0	FALSE
TCGA-EA-A5FO-01A-21R-A28H-07	CESC	0	FALSE
TCGA-ZX-AA5X-01A-11R-A42T-07	CESC	0	FALSE
TCGA-EA-A4BA-01A-21R-A26T-07	CESC	0	FALSE
TCGA-C5-A1BJ-01A-11R-A13Y-07	CESC	1	TRUE
TCGA-C5-A901-01A-11R-A37O-07	CESC	0	FALSE
TCGA-HM-A6W2-01A-21R-A33Z-07	CESC	1	FALSE
TCGA-C5-A1M6-01A-11R-A13Y-07	CESC	1	FALSE
TCGA-EA-A411-01A-11R-A24H-07	CESC	0	FALSE
TCGA-Q1-A6DW-01A-11R-A32P-07	CESC	1	FALSE
TCGA-ZJ-AAXA-01A-11R-A42T-07	CESC	0	FALSE
TCGA-VS-A94W-01A-12R-A37O-07	CESC	1	FALSE
TCGA-VS-A94X-01A-11R-A38B-07	CESC	1	FALSE
TCGA-2W-A8YY-01A-11R-A37O-07	CESC	5	FALSE
TCGA-JX-A3PZ-01A-11R-A32Y-07	CESC	0	FALSE
TCGA-C5-A1ML-01A-11R-A14Y-07	CESC	0	TRUE
TCGA-VS-A8EB-01A-11R-A36F-07	CESC	0	FALSE
TCGA-EK-A2PM-01A-11R-A18M-07	CESC	0	FALSE
TCGA-EK-A2PK-01A-11R-A18M-07	CESC	0	TRUE
TCGA-ZJ-AAXJ-01A-11R-A42T-07	CESC	0	FALSE
TCGA-VS-A9UU-01A-11R-A42T-07	CESC	0	FALSE
TCGA-EA-A3Y4-01A-51R-A24H-07	CESC	0	FALSE
TCGA-C5-A7X5-01A-11R-A36F-07	CESC	1	FALSE
TCGA-ZJ-AAXT-01A-11R-A42T-07	CESC	0	FALSE
TCGA-EA-A3QE-01A-21R-A21T-07	CESC	0	FALSE
TCGA-EK-A2R7-01A-11R-A18M-07	CESC	0	FALSE
TCGA-EA-A3HS-01A-11R-A213-07	CESC	0	FALSE
TCGA-VS-A952-01A-11R-A38B-07	CESC	0	FALSE
TCGA-C5-A1MI-01A-11R-A14Y-07	CESC	0	TRUE
TCGA-IR-A3LA-01A-11R-A22U-07	CESC	0	FALSE
TCGA-ZJ-A8QQ-01A-11R-A37O-07	CESC	0	FALSE
TCGA-VS-A8EG-01A-11R-A36F-07	CESC	0	FALSE
TCGA-4J-AA1J-01A-21R-A38B-07	CESC	1	FALSE
TCGA-DS-A1OC-01A-11R-A14Y-07	CESC	0	FALSE
TCGA-ZJ-AAXD-01A-21R-A42T-07	CESC	0	FALSE
TCGA-ZJ-AAXF-01A-31R-A42T-07	CESC	0	FALSE
TCGA-LP-A4AV-01A-11R-A32Y-07	CESC	0	FALSE
TCGA-C5-A1MK-01A-11R-A14Y-07	CESC	0	FALSE
TCGA-C5-A7X3-01A-11R-A352-07	CESC	0	FALSE
TCGA-DR-A0ZL-01A-11R-A10U-07	CESC	2	FALSE
TCGA-ZJ-AAX8-01A-11R-A42T-07	CESC	0	FALSE
TCGA-VS-A9UP-01A-11R-A42T-07	CESC	0	FALSE
TCGA-C5-A1MJ-01A-11R-A14Y-07	CESC	1	FALSE
TCGA-C5-A907-01A-11R-A37O-07	CESC	0	FALSE
TCGA-C5-A7UH-01A-11R-A352-07	CESC	1	FALSE
TCGA-VS-A9V5-01A-11R-A42T-07	CESC	1	FALSE
TCGA-VS-A9UO-01A-11R-A42T-07	CESC	0	FALSE
TCGA-HM-A3JJ-01A-21R-A21T-07	CESC	0	FALSE
TCGA-C5-A2LZ-01A-11R-A213-07	CESC	0	FALSE
TCGA-C5-A7UE-01A-11R-A33Z-07	CESC	0	FALSE
TCGA-C5-A7CJ-01A-11R-A32P-07	CESC	0	FALSE
TCGA-FU-A3HZ-01A-11R-A213-07	CESC	1	FALSE
TCGA-JW-A5VL-01A-11R-A28H-07	CESC	0	FALSE
TCGA-R2-A69V-01A-11R-A32P-07	CESC	0	FALSE
TCGA-HM-A6W2-06A-22R-A33Z-07	CESC	2	FALSE
TCGA-VS-A9UC-01A-11R-A42T-07	CESC	0	FALSE
TCGA-VS-A8QA-01A-11R-A37O-07	CESC	1	FALSE
TCGA-HM-A3JJ-11A-12R-A21T-07	CESC	1	FALSE
TCGA-C5-A2LV-01A-11R-A18M-07	CESC	1	TRUE
TCGA-EK-A2PG-01A-11R-A18M-07	CESC	1	FALSE
TCGA-C5-A902-01A-11R-A37O-07	CESC	0	FALSE
TCGA-C5-A2LT-01A-11R-A18M-07	CESC	0	TRUE
TCGA-FU-A770-01A-11R-A33Z-07	CESC	0	FALSE
TCGA-EA-A6QX-01A-12R-A33Z-07	CESC	0	FALSE
TCGA-C5-A1M7-01A-11R-A13Y-07	CESC	1	FALSE
TCGA-LP-A4AU-01A-32R-A32Y-07	CESC	0	FALSE
TCGA-EA-A5ZD-01A-11R-A28H-07	CESC	1	FALSE
TCGA-FU-A3HY-01A-11R-A21T-07	CESC	0	FALSE
TCGA-VS-A8EC-01A-11R-A36F-07	CESC	0	FALSE
TCGA-ZJ-AAX4-01A-11R-A42T-07	CESC	0	FALSE
TCGA-FU-A57G-01A-11R-A26T-07	CESC	0	FALSE
TCGA-VS-A9UI-01A-11R-A42T-07	CESC	0	FALSE
TCGA-UC-A7PG-06A-11R-A42S-07	CESC	0	FALSE
TCGA-ZJ-AB0I-01A-11R-A42T-07	CESC	0	FALSE
TCGA-DS-A0VN-01A-21R-A10U-07	CESC	0	FALSE
TCGA-VS-A9UD-01A-11R-A42T-07	CESC	0	FALSE
TCGA-VS-A9U7-01A-11R-A42T-07	CESC	0	FALSE
TCGA-EK-A3GM-01A-11R-A213-07	CESC	0	FALSE
TCGA-DS-A7WI-01A-12R-A352-07	CESC	0	FALSE
TCGA-Q1-A6DV-01A-11R-A32P-07	CESC	1	FALSE
TCGA-DS-A0VL-01A-21R-A10U-07	CESC	0	TRUE
TCGA-EA-A97N-01A-11R-A38B-07	CESC	0	FALSE
TCGA-VS-A9UM-01A-11R-A42T-07	CESC	0	FALSE
TCGA-FU-A3EO-01A-11R-A213-07	CESC	0	FALSE
TCGA-VS-A9UY-01A-11R-A42T-07	CESC	0	FALSE
TCGA-JX-A3Q8-01A-11R-A21T-07	CESC	0	FALSE
TCGA-FU-A3YQ-01A-11R-A22U-07	CESC	0	FALSE
TCGA-EA-A3HR-01A-11R-A213-07	CESC	0	FALSE
TCGA-Q1-A73P-01A-11R-A32P-07	CESC	2	FALSE
TCGA-VS-A954-01A-11R-A38B-07	CESC	0	FALSE
TCGA-DS-A0VK-01A-21R-A10U-07	CESC	0	FALSE
TCGA-EA-A5O9-01A-11R-A28H-07	CESC	0	FALSE
TCGA-C5-A3HF-01A-11R-A213-07	CESC	0	FALSE
TCGA-EA-A410-01A-11R-A32Y-07	CESC	1	FALSE
TCGA-EK-A2H0-01A-11R-A180-07	CESC	0	FALSE
TCGA-Q1-A5R2-01A-11R-A28H-07	CESC	0	FALSE
TCGA-C5-A1BK-01B-11R-A13Y-07	CESC	0	FALSE
TCGA-C5-A7XC-01A-11R-A38B-07	CESC	0	FALSE
[truncated: 9,094 more rows]

## Sheet: Supplementary Data 3
Supplementary Data 3: List of splice-site creating variants affecting cancer-related genes (defined in PanCanAtlas, Bailey et al., Cell, 2018) identified in TCGA transcriptome data.
Cancer type	Barcode	Variant ID	SJ key	Gene	Motif type	Predicted splicing type	gnomAD AF
UCEC	TCGA-DF-A2KU-01A-11R-A180-07	chr1-114719586-G-A	chr1:114718746-114719587	CSDE1	Donor	Partial exon loss	0
UCEC	TCGA-A5-A0G2-01A-11R-A16W-07	chr1-155015770-C-T	chr1:155015769-155016219	ZBTB7B	Donor	Partial exon loss	0
UCEC	TCGA-D1-A103-01A-11R-A10J-07	chr1-182867012-T-G	chr1:182867008-182872336	DHX9	Donor	Partial exon loss	0
COAD	TCGA-AZ-6605-01A-11R-1839-07	chr1-39423940-G-A	chr1:39423942-39424027	MACF1	Donor	Cryptic exon inclusion	7e-06
ESCA	TCGA-LN-A49Y-01A-11R-A260-31	chr10-121482400-C-A	chr10:121482395-121483697	FGFR2	Acceptor	Ambiguous	0
GBM	TCGA-06-2559-01A-01R-1849-01	chr10-87933236-G-T	chr10:87933231-87952117	PTEN	Donor	Partial exon loss	0
GBM	TCGA-27-1834-01A-01R-1850-01	chr10-87960919-A-G	chr10:87960915-87965286	PTEN	Donor	Partial exon loss	0
CESC	TCGA-VS-A9V1-01A-11R-A42T-07	chr11-108331788-A-G	chr11:108331789-108331878	ATM	Donor	Cryptic exon inclusion	0
COAD	TCGA-QL-A97D-01A-12R-A41B-07	chr11-64807893-G-A	chr11:64807681-64807894	MEN1	Donor	Partial exon loss	0
BLCA	TCGA-GV-A6ZA-01A-12R-A33J-07	chr12-49021845-C-G	chr12:49021843-49022042	KMT2D	Acceptor	Partial exon loss	0
LUSC	TCGA-77-7337-01A-21R-2045-07	chr12-49024666-C-T	chr12:49024665-49024809	KMT2D	Acceptor	Partial exon loss	0
BRCA	TCGA-OL-A5D8-01A-11R-A27Q-07	chr12-57751534-G-A	chr12:57751343-57751535	CDK4	Donor	Partial exon loss	6.99e-06
UCEC	TCGA-BK-A26L-01A-11R-A277-07	chr12-6587956-T-C	chr12:6587956-6588297	CHD4	Acceptor	Exon extension	0
OV	TCGA-04-1530-01A-02R-1569-13	chr13-48454402-T-G	chr13:48454403-48456203	RB1	Donor	Ambiguous	0
LGG	TCGA-TQ-A7RK-02A-11R-A36H-07	chr13-48454602-T-G	chr13:48454603-48456203	RB1	Donor	Ambiguous	0
STAD	TCGA-VQ-AA6G-01A-11R-A414-31	chr14-102876461-C-T	chr14:102876460-102886188	TRAF3	Donor	Partial exon loss	0
BLCA	TCGA-E7-A7DU-01A-11R-A32O-07	chr14-104770242-C-G	chr14:104770240-104770744	AKT1	Acceptor	Partial exon loss	0
UCEC	TCGA-BS-A0UJ-01A-12R-A104-07	chr14-21388194-T-C	chr14:21386177-21388193	CHD8	Donor	Cryptic exon inclusion	0
UCEC	TCGA-BK-A4ZD-01A-11R-A27V-07	chr14-21393665-G-A	chr14:21393255-21393666	CHD8	Donor	Partial exon loss	0
BLCA	TCGA-GC-A3I6-01A-11R-A20F-07	chr16-68829750-C-G	chr16:68829746-68833289	CDH1	Donor	Partial exon loss	0
OV	TCGA-36-1580-01A-01R-1566-13	chr17-31358647-A-T	chr17:31358646-31358968	NF1	Donor	Exon extension	0
ACC	TCGA-OR-A5JY-01A-31R-A29S-07	chr17-68529791-C-G	chr17:68529787-68529919	PRKAR1A	Donor	Cryptic exon inclusion	0
BRCA	TCGA-EW-A1OZ-01A-11R-A144-07	chr17-7674191-C-A	chr17:7673838-7674192	TP53	Donor	Partial exon loss	0
ESCA	TCGA-V5-AASX-11A-11R-A38D-31	chr17-7674884-A-T	chr17:7674291-7674882	TP53	Donor	Partial exon loss	0
HNSC	TCGA-D6-6823-01A-11R-1915-07	chr17-7675202-A-T	chr17:7675201-7675993	TP53	Acceptor	Partial exon loss	0
LUSC	TCGA-63-A5MW-01A-11R-A26W-07	chr17-7676055-C-A	chr17:7675237-7676056	TP53	Donor	Partial exon loss	0
LUSC	TCGA-77-8139-01A-11R-2247-07	chr17-7676055-C-A	chr17:7675237-7676056	TP53	Donor	Partial exon loss	0
LUSC	TCGA-66-2788-01A-01R-0980-07	chr18-51047033-A-T	chr18:51047032-51048685	SMAD4	Donor	Partial exon loss	0
BLCA	TCGA-GV-A3QI-01A-11R-A220-07	chr18-51065413-T-G	chr18:51059917-51065413	SMAD4	Acceptor	Exon extension	0
PAAD	TCGA-IB-7651-01A-11R-2156-07	chr19-11059833-C-T	chr19:11059832-11060044	SMARCA4	Donor	Partial exon loss	0
HNSC	TCGA-CV-6961-01A-21R-1915-07	chr19-1221014-G-A	chr19:1221016-1221212	STK11	Donor	Cryptic exon inclusion	0
UCEC	TCGA-AJ-A3NE-01A-11R-A22K-07	chr19-3118509-C-T	chr19:3118508-3118923	GNA11	Donor	Cryptic exon inclusion	0
UCEC	TCGA-D1-A175-01A-11R-A12I-07	chr19-35727780-A-G	chr19:35727781-35727880	KMT2B	Donor	Partial exon loss	0
BLCA	TCGA-E7-A3X6-01A-12R-A22U-07	chr19-42289071-C-T	chr19:42289070-42289180	CIC	Donor	Partial exon loss	0
CESC	TCGA-C5-A1MN-01A-11R-A14Y-07	chr19-42292658-C-A	chr19:42292656-42292955	CIC	Donor	Partial exon loss	0
BRCA	TCGA-E2-A10B-01A-11R-A10J-07	chr19-45358782-T-C	chr19:45357700-45358781	ERCC2	Donor	Cryptic exon inclusion	0
SKCM	TCGA-GN-A266-06A-11R-A18T-07	chr19-6586003-C-T	chr19:6583479-6586001	CD70	Donor	Exon extension	6.98e-06
BRCA	TCGA-BH-A0DV-01A-21R-A12P-07	chr2-201284644-C-T	chr2:201284643-201284815	CASP8	Donor	Ambiguous	0
LUAD	TCGA-55-8506-01A-11R-2403-07	chr22-20988494-T-G	chr22:20988495-20988788	LZTR1	Donor	Cryptic exon inclusion	1.4e-05
LAML	TCGA-AB-2956-03A-01T-0740-13	chr22-20990270-A-G	chr22:20990266-20990385	LZTR1	Donor	Cryptic exon inclusion	1.4e-05
BRCA	TCGA-E2-A10C-01A-21R-A10J-07	chr22-23825211-G-A	chr22:23816937-23825212	SMARCB1	Acceptor	Exon extension	0
BLCA	TCGA-BL-A3JM-01A-12R-A21D-07	chr22-41169493-T-G	chr22:41168868-41169493	EP300	Acceptor	Exon extension	0
STAD	TCGA-BR-8059-01A-11R-2343-13	chr3-142541010-T-A	chr3:142541005-142542664	ATR	Acceptor	Partial exon loss	0
UCS	TCGA-N8-A4PO-01A-11R-A28V-07	chr3-37014183-G-A	chr3:37014180-37014431	MLH1	Donor	Cryptic exon inclusion	7.69e-06
STAD	TCGA-IN-A6RR-01A-12R-A32D-31	chr3-47046508-C-A	chr3:47042701-47046509	SETD2	Donor	Partial exon loss	0
BRCA	TCGA-E2-A573-01A-11R-A29R-07	chr3-52408056-T-C	chr3:52408056-52408473	BAP1	Acceptor	Partial exon loss	0
SKCM	TCGA-EE-A2GK-06A-11R-A18S-07	chr3-52583327-T-C	chr3:52579200-52583326	PBRM1	Donor	Ambiguous	0
LUSC	TCGA-56-7221-01A-11R-2045-07	chr4-152330755-G-A	chr4:152329786-152330756	FBXW7	Donor	Partial exon loss	0
READ	TCGA-AH-6897-01A-11R-1928-07	chr4-152330755-G-A	chr4:152329786-152330756	FBXW7	Donor	Partial exon loss	0
LUSC	TCGA-34-2608-01A-02R-0851-07	chr4-186621664-T-C	chr4:186617202-186621664	FAT1	Donor	Partial exon loss	0
STAD	TCGA-BR-8059-01A-11R-2343-13	chr4-186636918-T-C	chr4:186636918-186639721	FAT1	Acceptor	Exon extension	0
BRCA	TCGA-BH-A18M-01A-11R-A12D-07	chr5-56883519-A-G	chr5:56882867-56883519	MAP3K1	Acceptor	Exon extension	0
UCEC	TCGA-B5-A3FH-01A-11R-A19W-07	chr5-68294523-A-G	chr5:68293835-68294523	PIK3R1	Acceptor	Exon extension	0
UCEC	TCGA-SJ-A6ZI-01A-12R-A34R-07	chr5-68294528-T-A	chr5:68293835-68294529	PIK3R1	Acceptor	Exon extension	0
STAD	TCGA-CG-4460-01A-01R-1157-13	chr6-161049942-C-T	chr6:161049941-161070607	MAP3K4	Donor	Partial exon loss	0
UCEC	TCGA-AP-A059-01A-21R-A118-07	chr7-116777435-C-T	chr7:116777434-116778775	MET	Donor	Partial exon loss	0
KIRP	TCGA-EV-5901-01A-11R-1592-07	chr7-152195445-A-C	chr7:152194569-152195444	KMT2C	Donor	Cryptic exon inclusion	0
SKCM	TCGA-WE-A8ZR-06A-11R-A37K-07	chr8-38413307-G-A	chr8:38412596-38413308	FGFR1	Donor	Exon extension	0
ESCA	TCGA-LN-A49M-01A-21R-A260-31	chr9-130883839-G-C	chr9:130880665-130883841	ABL1	Acceptor	Exon extension	0
BRCA	TCGA-A7-A13E-01A-11R-A12P-07	chr9-136502620-C-G	chr9:136502618-136503181	NOTCH1	Acceptor	Exon extension	0
BRCA	TCGA-A7-A13E-01A-11R-A277-07	chr9-136502620-C-G	chr9:136502618-136503181	NOTCH1	Acceptor	Exon extension	0
LUSC	TCGA-NC-A5HR-01A-21R-A26W-07	chr9-136502620-C-G	chr9:136502618-136503181	NOTCH1	Acceptor	Exon extension	0
HNSC	TCGA-CV-7568-01A-11R-2232-07	chr9-5045374-G-A	chr9:5045376-5050685	JAK2	Donor	Ambiguous	0
COAD	TCGA-DM-A1HA-01A-11R-A155-07	chrX-40062796-G-A	chrX:40062394-40062797	BCOR	Donor	Partial exon loss	0
STAD	TCGA-RD-A8NB-01A-12R-A39E-31	chrX-40062796-G-A	chrX:40062394-40062797	BCOR	Donor	Partial exon loss	0
LAML	TCGA-AB-2847-03A-01T-0736-13	chrX-40071173-G-T	chrX:40071172-40072348	BCOR	Acceptor	Exon extension	0
UCEC	TCGA-AJ-A23N-01A-11R-A22K-07	chrX-41198616-C-A	chrX:41198618-41201059	USP9X	Donor	Partial exon loss	0
BLCA	TCGA-FD-A43N-01A-11R-A23W-07	chrX-47186056-A-G	chrX:47185791-47186056	RBM10	Acceptor	Exon extension	0
LAML	TCGA-AB-2900-03A-01T-0735-13	chrX-53396617-C-A	chrX:53396615-53399588	SMC1A	Acceptor	Partial exon loss	0
SKCM	TCGA-FS-A1ZC-06A-11R-A18T-07	chrX-71367079-G-T	chrX:71366495-71367081	TAF1	Acceptor	Exon extension	0

## Sheet: Supplementary Data 4
Supplementary Data 4: List of splice-site creating variants overlapping Alu elements (>= 200-bp) and their summaries.
Variant ID	Run ID	SJ key	Gene	Motif type	Strand	Predicted splicing type	Primary SS pos	Hijacked SS pos	Secondary SS pos	Is inframe	Is PTC	Is NMD	Alu start	Alu end	Alu strand	Alu class	Alu direction in transcript	Primary novel SS pos in Alu	Secondary SS in pos Alu	Variant pos in Alu
chr1-10006325-A-G	SRP293106_SRR13081218	chr1:10006326-10007569	RBP7	Donor	+	Ambiguous	10006326	9997332	NA	NA	NA	NA	10006225	10006524	+	AluJb	Sense	102	NA	101
chr1-100081517-C-T	SRP270799_SRR12166274,SRP270799_SRR12166348	chr1:100081516-100082002	MFSD14A	Donor	+	Cryptic exon inclusion	100081516	100080660	100081416	In-frame	PTC	FALSE	100081366	100081675	-	AluSz	Antisense	157	256	156
chr1-100146529-G-A	SRP070710_SRR3184291,SRP101894_SRR5343919,SRP101894_SRR5343920	chr1:100144144-100146530	TRMT13	Acceptor	+	Exon extension	100146530	100147893	NA	Frameshift	PTC	TRUE	100146504	100146782	-	AluSc8	Antisense	276	NA	277
chr1-100164878-T-C	SRP294182_SRR13144541	chr1:100160572-100164877	LRRC39	Donor	-	Ambiguous	100164877	100168403	NA	NA	NA	NA	100164697	100165003	-	AluJo	Sense	133	NA	133
chr1-100288967-C-T	SRP136469_SRR8094754	chr1:100288966-100291402	RTCA	Donor	+	Cryptic exon inclusion	100288966	100287204	100288842	In-frame	PTC	FALSE	100288814	100289123	-	AluSz6	Antisense	157	280	156
chr1-10431695-A-G	SRP186205_SRR8588907,SRP201793_SRR9321868	chr1:10431696-10433841	CENPS	Donor	+	Ambiguous	10431696	10430569	NA	NA	NA	NA	10431573	10431871	+	AluSx1	Sense	125	NA	124
chr1-108660664-C-T	SRP119102_SRR6117042	chr1:108659963-108660662	HENMT1	Donor	-	Exon extension	108660662	108660962	NA	NA	NA	NA	108660642	108660952	+	AluYa5	Antisense	20	NA	22
chr1-109266864-C-T	SRP061682_SRR2131523,SRP223254_SRR10182332,SRP223254_SRR10182333,SRP223254_SRR10182334,SRP260779_SRR11734873	chr1:109266863-109267547	CELSR2	Donor	+	Cryptic exon inclusion	109266863	109266207	109266814	In-frame	Survived	NA	109266721	109267020	-	AluSc	Antisense	157	206	156
chr1-109552003-A-G	SRP241159_SRR10868100	chr1:109552004-109573736	GNAI3	Donor	+	Ambiguous	109552004	109548839	NA	NA	NA	NA	109551879	109552181	+	AluSx	Sense	125	NA	124
chr1-1096367-T-C	SRP268648_SRR12082094	chr1:1092104-1096366	C1orf159	Donor	-	Cryptic exon inclusion	1096366	1116059	1096612	NA	NA	NA	1096200	1096464	-	AluJr	Sense	102	NA	101
chr1-11078028-T-C	SRP133442_SRR6781205,SRP142468_SRR7059158,SRP171141_SRR8261584,SRP200698_SRR9212536,SRP245863_SRR10984995	chr1:11077652-11078027	EXOSC10	Donor	-	Cryptic exon inclusion	11078027	11079710	11078105	Frameshift	PTC	TRUE	11078000	11078260	+	AluJo	Antisense	37	116	38
chr1-111133347-T-C	SRP252767_SRR11305977	chr1:111133347-111137522	DRAM2	Acceptor	-	Ambiguous	111133347	111131569	NA	NA	NA	NA	111133178	111133477	-	AluSx1	Sense	131	NA	131
chr1-112535607-T-C	SRP110148_SRR5741850,SRP116272_SRR5981457,SRP221152_SRR10089443	chr1:112526112-112535606	ST7L	Donor	-	Cryptic exon inclusion	112535606	112541950	112535722	Frameshift	PTC	FALSE	112535447	112535736	+	AluJr	Antisense	157	282	158
chr1-112579301-T-C	SRP107025_SRR5553880,SRP212704_SRR9623725,SRP239386_SRR10822478,SRP252969_SRR11313172,SRP254658_SRR11452904,SRP265920_SRR11923054,SRP297707_SRR13243421	chr1:112578418-112579300	ST7L	Donor	-	Cryptic exon inclusion	112579300	112581991	112579377	Frameshift	PTC	TRUE	112579102	112579410	+	AluSx3	Antisense	199	276	200
chr1-112607455-T-C	SRP039039_SRR1721277	chr1:112598087-112607454	ST7L	Donor	-	Ambiguous	112607454	112600793	NA	NA	NA	NA	112607317	112607617	+	AluSq2	Antisense	138	NA	138
chr1-113018005-A-G	SRP022140_SRR866929,SRP022140_SRR892393,SRP022140_SRR892423,SRP139763_SRR6988656,SRP305482_SRR13665413,SRP316004_SRR14308635	chr1:113018006-113033674	SLC16A1-AS1	Donor	+	Cryptic exon inclusion	113018006	113008361	113017947	NA	NA	NA	113017941	113018206	+	AluJr4	Sense	102	43	101
chr1-113820209-T-C	SRP299929_SRR13339021	chr1:113819655-113820208	PTPN22	Donor	-	Cryptic exon inclusion	113820208	113825141	113820456	Frameshift	PTC	TRUE	113820173	113820469	+	AluSz6	Antisense	37	276	38
chr1-113834760-T-C	SRP140710_SRR7026162,SRP310284_SRR13939068,SRP310284_SRR13939071	chr1:113834440-113834759	PTPN22	Donor	-	Ambiguous	113834759	113834909	NA	NA	NA	NA	113834565	113834870	-	AluJr	Sense	102	NA	101
chr1-114502706-T-C	SRP068424_SRR5330989,SRP156444_SRR7647534,SRP183700_SRR8530653,SRP212755_SRR10080651,SRP270799_SRR12167962,SRP273703_SRR12329866	chr1:114464389-114502705	TRIM33	Donor	-	Ambiguous	114502705	114510550	NA	NA	NA	NA	114502513	114502805	-	AluJb	Sense	102	NA	101
chr1-114595334-G-C	SRP064894_SRR2677524	chr1:114594579-114595334	DENND2C	Donor	-	Exon extension	114595334	114595831	NA	Frameshift	PTC	TRUE	114595198	114595503	+	AluY	Antisense	137	NA	137
chr1-114656273-T-C	SRP089788_SRR4240860	chr1:114654762-114656272	DENND2C	Donor	-	Ambiguous	114656272	114669982	NA	NA	NA	NA	114656066	114656373	-	AluJr	Sense	102	NA	101
chr1-1178410-A-G	SRP075763_SRR3590623,SRP124871_SRR6286051,SRP242271_SRR10904418,SRP258618_SRR11612897,SRP290854_SRR12967598	chr1:1178411-1179188	TTLL10	Donor	+	Ambiguous	1178411	1174490	NA	NA	NA	NA	1178278	1178576	+	AluSp	Sense	133	NA	133
chr1-120171998-T-C	ERP116669_ERR3465179	chr1:120168950-120171997	SEC22B	Donor	-	Ambiguous	120171997	120176306	NA	NA	NA	NA	120171960	120172258	+	AluSg4	Antisense	37	NA	38
chr1-1318396-G-A	SRP137814_SRR6954595,SRP284293_SRR12683375	chr1:1315619-1318397	INTS11	Donor	-	Cryptic exon inclusion	1318397	1319295	1318488	In-frame	Survived	NA	1318376	1318662	+	AluJb	Antisense	22	116	21
chr1-144452025-G-A	ERP001458_ERR127304,ERP001458_ERR127305,ERP010784_ERR1547211,SRP040472_SRR1201712,SRP040472_SRR1201715,SRP040472_SRR1201717,SRP040472_SRR1201743,SRP040472_SRR1201980,SRP040472_SRR1201998,SRP040472_SRR1202846,SRP059880_SRR2079605,SRP076815_SRR3703373,SRP077469_SRR3724617,SRP077469_SRR3724620,SRP091998_SRR4448015,SRP097129_SRR5183489,SRP099127_SRR5240815,SRP099127_SRR5240816,SRP099127_SRR5240817,SR…	chr1:144450871-144452026	NBPF15	Donor	-	Cryptic exon inclusion	144452026	144456536	144452150	NA	NA	NA	144451877	144452178	+	AluSq2	Antisense	157	280	156
chr1-145937306-G-C	SRP297836_SRR13249507	chr1:145937307-145937603	LIX1L	Acceptor	-	Ambiguous	145937307	145936986	NA	NA	NA	NA	145937193	145937458	-	AluSz6	Sense	169	NA	170
chr1-145967275-A-G	SRP217519_SRR9908415	chr1:145967276-145974824	POLR3GL	Donor	+	Cryptic exon inclusion	145967276	145964769	145967197	NA	NA	NA	145967180	145967472	-	AluSz6	Antisense	199	280	200
chr1-147255359-C-G	SRP270799_SRR12167484	chr1:147255355-147255812	CHD1L	Donor	+	Cryptic exon inclusion	147255355	147254977	147255251	Frameshift	PTC	TRUE	147255225	147255526	-	AluSp	Antisense	173	276	169
chr1-1478047-T-G	SRP075919_SRR3609559,SRP225168_SRR10260525	chr1:1477351-1478046	ATAD3B	Acceptor	+	Exon extension	1478046	1478643	NA	In-frame	PTC	TRUE	1478005	1478296	-	AluSx1	Antisense	256	NA	255
chr1-1478160-C-T	SRP064321_SRR2537159,SRP094494_SRR5071679	chr1:1478159-1478643	ATAD3B	Donor	+	Ambiguous	1478159	1477351	NA	NA	NA	NA	1478005	1478296	-	AluSx1	Antisense	138	NA	137
chr1-150058289-T-C	SRP268711_SRR12084570,SRP268711_SRR12084571	chr1:150050541-150058288	ENSG00000285184	Donor	-	Partial exon loss	150058288	150057427	NA	NA	NA	NA	150058236	150058497	+	AluJb	Antisense	64	NA	65
chr1-150128882-A-G	SRP221152_SRR10089602	chr1:150128883-150144708	VPS45	Donor	+	Cryptic exon inclusion	150128883	150110628	150128756	In-frame	PTC	FALSE	150128733	150129021	-	AluSc8	Antisense	157	283	158
chr1-150230911-T-C	SRP289541_SRR12926705	chr1:150230694-150230910	ANP32E	Donor	-	Ambiguous	150230910	150231776	NA	NA	NA	NA	150230746	150231041	-	AluSx1	Sense	133	NA	132
chr1-150933202-A-G	SRP296452_SRR13202352,SRP296452_SRR13202353	chr1:150933203-150939939	SETDB1	Donor	+	Cryptic exon inclusion	150933203	150930119	150933104	Frameshift	PTC	TRUE	150933079	150933359	-	AluJo	Antisense	157	256	158
chr1-150956370-A-G	SRP091956_SRR4445983	chr1:150956371-150959177	SETDB1	Donor	+	Ambiguous	150956371	150951482	NA	NA	NA	NA	150956106	150956401	+	AluSg4	Sense	268	NA	267
chr1-151004512-T-C	SRP212755_SRR10080515	chr1:151002969-151004511	MINDY1	Donor	-	Ambiguous	151004511	151006311	NA	NA	NA	NA	151004447	151004731	+	AluSz	Antisense	64	NA	65
chr1-151083473-A-G	SRP235590_SRR10641079	chr1:151083474-151088189	GABPB2	Donor	+	Ambiguous	151083474	151070935	NA	NA	NA	NA	151083349	151083654	+	AluSx	Sense	125	NA	124
chr1-151083575-A-G	SRP108393_SRR5635557	chr1:151083576-151088189	GABPB2	Donor	+	Ambiguous	151083576	151070935	NA	NA	NA	NA	151083349	151083654	+	AluSx	Sense	225	NA	224
chr1-151177387-C-G	SRP074349_SRR3474735	chr1:151177385-151178000	VPS72	Acceptor	-	Exon extension	151177385	151177032	NA	Frameshift	PTC	FALSE	151177104	151177416	+	AluSg	Antisense	280	NA	282
chr1-151202899-A-G	SRP295518_SRR13182206	chr1:151202900-151224244	PIP5K1A	Donor	+	Ambiguous	151202900	151199082	NA	NA	NA	NA	151202777	151203071	-	AluSx1	Antisense	173	NA	174
chr1-151218774-A-G	SRP128918_SRR6464421	chr1:151218775-151224247	PIP5K1A	Donor	+	Ambiguous	151218775	151199082	NA	NA	NA	NA	151218554	151218853	+	AluSc	Sense	225	NA	224
chr1-151221890-A-G	SRP212704_SRR9623710	chr1:151221891-151224244	PIP5K1A	Donor	+	Ambiguous	151221891	151199082	NA	NA	NA	NA	151221790	151222100	+	AluJb	Sense	102	NA	101
chr1-151416831-T-C	SRP168576_SRR8186491,SRP183071_SRR8513175	chr1:151412397-151416830	POGZ	Donor	-	Ambiguous	151416830	151423396	NA	NA	NA	NA	151416625	151416932	-	AluJr	Sense	102	NA	101
chr1-151438769-T-C	SRP092429_SRR4820723,SRP092429_SRR4820724	chr1:151430842-151438768	POGZ	Donor	-	Cryptic exon inclusion	151438768	151440927	151438932	Frameshift	PTC	TRUE	151438591	151438897	+	AluJb	Antisense	173	NA	174
chr1-151652673-A-G	DRP001358_DRR015254,SRP212755_SRR10080571,SRP221152_SRR10089607	chr1:151652674-151658234	SNX27	Donor	+	Ambiguous	151652674	151639120	NA	NA	NA	NA	151652403	151652710	-	AluSg4	Antisense	37	NA	38
chr1-1520825-A-G	SRP266758_SRR11973774	chr1:1520826-1522743	ATAD3A	Donor	+	Exon extension	1520826	1520618	NA	Frameshift	PTC	TRUE	1520808	1521010	+	AluJb	Sense	102	NA	99
chr1-153623590-T-C	SRP233661_SRR10555320	chr1:153619039-153623589	S100A13	Donor	-	Cryptic exon inclusion	153623589	153626319	153623677	In-frame	PTC	FALSE	153623375	153623623	-	AluSx3	Sense	102	NA	101
chr1-153830970-T-C	SRP045441_SRR1544493,SRP194087_SRR8983281	chr1:153828349-153830969	GATAD2B	Donor	-	Ambiguous	153830969	153922732	NA	NA	NA	NA	153830774	153831051	-	AluJo	Sense	102	NA	101
chr1-154335510-A-G	SRP298690_SRR13280461	chr1:154335511-154337347	ATP8B2	Donor	+	Ambiguous	154335511	154334592	NA	NA	NA	NA	154335409	154335700	+	AluJo	Sense	102	NA	101
chr1-154447364-A-G	SRP300100_SRR13345114	chr1:154447365-154448124	IL6R	Donor	+	Ambiguous	154447365	154436111	NA	NA	NA	NA	154447156	154447455	+	AluSq	Sense	209	NA	208
chr1-154471565-T-C	SRP230798_SRR10502937	chr1:154471565-154485942	SHE	Acceptor	-	Ambiguous	154471565	154484336	NA	NA	NA	NA	154471237	154471588	+	AluJr	Antisense	276	NA	276
chr1-1545548-G-A	SRP107025_SRR5553971	chr1:1545003-1545549	SSU72	Donor	-	Ambiguous	1545549	1564772	NA	NA	NA	NA	1545527	1545799	+	AluSc8	Antisense	22	NA	21
chr1-154934517-T-C	SRP192716_SRR8908948	chr1:154932416-154934516	PMVK	Donor	-	Ambiguous	154934516	154936590	NA	NA	NA	NA	154934305	154934532	-	AluJr	Sense	102	NA	101
chr1-155055505-C-T	SRP132774_SRR6714692,SRP132774_SRR6714694,SRP132774_SRR6714695,SRP132774_SRR6714696	chr1:155055504-155055789	ADAM15	Donor	+	Cryptic exon inclusion	155055504	155054507	155055409	Frameshift	PTC	TRUE	155055219	155055524	-	AluY	Antisense	22	119	21
chr1-155243664-T-C	ERP105873_ERR2230002,SRP125952_SRR6337516,SRP254041_SRR11424503,SRP289711_SRR14338446	chr1:155241181-155243663	GBA	Donor	-	Ambiguous	155243663	155244505	NA	NA	NA	NA	155243466	155243763	-	AluJb	Sense	102	NA	101
chr1-155382840-T-C	SRP078872_SRR3929666	chr1:155380117-155382839	ASH1L	Donor	-	Ambiguous	155382839	155395458	NA	NA	NA	NA	155382730	155383022	-	AluJb	Sense	190	NA	189
chr1-155451650-T-C	SRP074598_SRR6010617	chr1:155439069-155451649	ASH1L	Donor	-	Ambiguous	155451649	155459796	NA	NA	NA	NA	155451480	155451741	+	AluSx1	Antisense	173	NA	174
chr1-15575956-T-C	SRP254617_SRR11451762,SRP265649_SRR11908725	chr1:15574842-15575955	AGMAT	Donor	-	Cryptic exon inclusion	15575955	15577684	15576086	Frameshift	PTC	TRUE	15575729	15576055	-	AluJb	Sense	102	NA	101
chr1-155932801-T-C	ERP116669_ERR3465235	chr1:155929841-155932805	KHDC4	Donor	-	Cryptic exon inclusion	155932805	155933632	155932913	Frameshift	PTC	TRUE	155932678	155932961	+	AluSc	Antisense	157	256	151
chr1-156552830-T-C	SRP218385_SRR9969956	chr1:156552830-156554234	IQGAP3	Acceptor	-	Exon extension	156552830	156552096	NA	Frameshift	PTC	TRUE	156552792	156553069	+	AluJo	Antisense	39	NA	39
chr1-156784209-A-G	SRP135538_SRR6830897	chr1:156784210-156786607	PRCC	Donor	+	Ambiguous	156784210	156782330	NA	NA	NA	NA	156783934	156784246	-	AluY	Antisense	37	NA	38
chr1-156872939-A-G	SRP219759_SRR10039995	chr1:156872940-156873632	NTRK1	Donor	+	Ambiguous	156872940	156871756	NA	NA	NA	NA	156872675	156872976	-	AluY	Antisense	37	NA	38
chr1-159019552-G-A	SRP116272_SRR5981749	chr1:159019554-159020340	IFI16	Donor	+	Ambiguous	159019554	159018652	NA	NA	NA	NA	159019466	159019758	-	AluSc8	Antisense	205	NA	207
chr1-159980642-A-G	SRP082973_SRR4064975,SRP111742_SRR5821350	chr1:159980643-159982936	LINC01133	Donor	+	Exon extension	159980643	159980637	NA	NA	NA	NA	159980547	159980840	-	AluSp	Antisense	199	NA	200
chr1-16311363-T-C	SRP056477_SRR1927049,SRP249352_SRR11080649	chr1:16305920-16311362	FBXO42	Donor	-	Cryptic exon inclusion	16311362	16315168	16311480	In-frame	Survived	NA	16311200	16311503	+	AluJo	Antisense	157	276	158
chr1-163346787-A-G	SRP190162_SRR8836581	chr1:163346788-163347762	NUF2	Donor	+	Ambiguous	163346788	163345819	NA	NA	NA	NA	163346572	163346850	+	AluJr	Sense	225	NA	224
chr1-165769985-G-C	SRP092408_SRR4785986	chr1:165769376-165769987	TMCO1-AS1	Acceptor	+	Cryptic exon inclusion	165769987	165773473	165770109	NA	NA	NA	165769969	165770263	-	AluSq2	Antisense	280	157	282
chr1-166873270-C-G	SRP201023_SRR9264884	chr1:166873268-166876159	TADA1	Acceptor	-	Ambiguous	166873268	166869855	NA	NA	NA	NA	166872986	166873286	+	AluSx1	Antisense	280	NA	282
chr1-166980160-A-G	SRP212370_SRR9614516,SRP250734_SRR11182002,SRP297707_SRR13243425	chr1:166980161-166989400	MAEL	Donor	+	Ambiguous	166980161	166975667	NA	NA	NA	NA	166980017	166980325	-	AluJr	Antisense	158	NA	158
chr1-168058668-A-G	SRP258520_SRR11608971	chr1:168058664-168063620	DCAF6	Donor	+	Ambiguous	168058664	168050934	NA	NA	NA	NA	168058562	168058869	-	AluSz	Antisense	205	NA	201
chr1-16935703-C-T	ERP112291_ERR2929721	chr1:16935702-16936636	CROCC	Donor	+	Cryptic exon inclusion	16935702	16931398	16935610	Frameshift	PTC	TRUE	16935414	16935723	-	AluYf1	Antisense	22	116	21
chr1-169396292-G-A	SRP116107_SRR5970401,SRP245879_SRR10985234	chr1:169395207-169396293	CCDC181	Donor	-	Cryptic exon inclusion	169396293	169397236	169396387	In-frame	PTC	FALSE	169396271	169396539	+	AluSz	Antisense	22	116	21
chr1-16962163-A-G	SRP015336_SRR548613,SRP267209_SRR12009376,SRP278430_SRR12494324	chr1:16962164-16965722	CROCC	Donor	+	Cryptic exon inclusion	16962164	16961131	16962083	Frameshift	PTC	TRUE	16962052	16962263	-	AluSx	Antisense	199	280	200
chr1-171577878-A-G	SRP156452_SRR11007067	chr1:171577879-171579353	PRRC2C	Donor	+	Ambiguous	171577879	171577638	NA	NA	NA	NA	171577771	171578095	-	AluJb	Antisense	199	NA	200
chr1-171708172-G-A	SRP221152_SRR10089421,SRP221152_SRR10089422,SRP221152_SRR10089423	chr1:171706419-171708173	VAMP4	Donor	-	Cryptic exon inclusion	171708173	171709664	171708263	Frameshift	PTC	TRUE	171708017	171708354	+	AluSz	Antisense	157	214	156
chr1-17311081-A-G	SRP116272_SRR5981939	chr1:17311082-17330968	PADI4	Donor	+	Ambiguous	17311082	17308315	NA	NA	NA	NA	17310820	17311113	+	AluSc8	Sense	268	NA	267
chr1-173441541-T-C	SRP093173_SRR5010494	chr1:173440751-173441540	PRDX6-AS1	Donor	-	Ambiguous	173441540	173441918	NA	NA	NA	NA	173441353	173441632	+	AluSx3	Antisense	199	NA	200
chr1-173867407-T-C	DRP001358_DRR015250	chr1:173867044-173867406	GAS5	Donor	-	Cryptic exon inclusion	173867406	173867959	173867531	NA	NA	NA	173867236	173867528	+	AluSx	Antisense	173	NA	174
chr1-173939708-G-A	SRP032775_SRR1026949	chr1:173938872-173939709	RC3H1	Donor	-	Ambiguous	173939709	173941264	NA	NA	NA	NA	173939555	173939854	+	AluSg	Antisense	157	NA	156
chr1-173998969-T-C	SRP241159_SRR10868103	chr1:173993136-173998968	RC3H1	Donor	-	Ambiguous	173998968	174022095	NA	NA	NA	NA	173998810	173999105	+	AluJr	Antisense	157	NA	158
chr1-174699120-A-G	SRP189872_SRR8812369	chr1:174699121-174699524	RABGAP1L	Donor	+	Cryptic exon inclusion	174699121	174683597	174699015	In-frame	PTC	TRUE	174698982	174699258	-	AluSz6	Antisense	173	280	174
chr1-176141933-T-C	SRP173553_SRR8326073	chr1:176136548-176141932	COP1	Donor	-	Ambiguous	176141932	176149005	NA	NA	NA	NA	176141724	176142030	-	AluJr	Sense	102	NA	101
chr1-1766991-T-C	SRP213116_SRR9646024	chr1:1765447-1766990	NADK	Donor	-	Ambiguous	1766990	1778288	NA	NA	NA	NA	1766919	1767216	-	AluSz	Sense	225	NA	224
chr1-178397630-G-T	SRP061322_SRR2107167	chr1:178390207-178397634	RASAL2	Acceptor	+	Ambiguous	178397634	178420510	NA	NA	NA	NA	178397599	178397914	-	AluJo	Antisense	276	NA	280
chr1-178737904-A-G	SRP081249_SRR4018447,SRP173653_SRR8332032,SRP212755_SRR10080651,SRP218543_SRR9985361	chr1:178737905-178776681	RALGPS2	Donor	+	Ambiguous	178737905	178725420	NA	NA	NA	NA	178737781	178738078	-	AluJb	Antisense	173	NA	174
chr1-178822946-A-G	SRP083918_SRR4106527	chr1:178822947-178833423	RALGPS2	Donor	+	Cryptic exon inclusion	178822947	178821705	178822867	Frameshift	PTC	TRUE	178822863	178823121	-	AluJr	Antisense	173	256	174
chr1-179198064-T-C	SRP215908_SRR9727654,SRP227950_SRR10385127	chr1:179133375-179198063	ABL2	Donor	-	Cryptic exon inclusion	179198063	179229240	179198166	In-frame	Survived	NA	179197892	179198190	+	AluJb	Antisense	173	276	174
chr1-179316541-C-T	SRP162958_SRR7944832	chr1:179316540-179323436	SOAT1	Donor	+	Cryptic exon inclusion	179316540	179302803	179316441	Frameshift	PTC	TRUE	179316402	179316691	-	AluSp	Antisense	157	256	156
chr1-179333675-A-G	ERP116669_ERR3465223,SRP063054_SRR2225562,SRP076944_SRR3711103,SRP116272_SRR5981852,SRP118481_SRR6056888,SRP118481_SRR6056890,SRP119438_SRR6132182,SRP119438_SRR6132183,SRP119438_SRR6132186,SRP135850_SRR6846964,SRP135850_SRR6846965,SRP167217_SRR8133823,SRP167217_SRR8133824,SRP167217_SRR8133825,SRP167217_SRR8133826,SRP167217_SRR8133832,SRP167217_SRR8133833,SRP167217_SRR8133834,SRP167217_SRR8133835,…	chr1:179333676-179335505	SOAT1	Donor	+	Cryptic exon inclusion	179333676	179323496	179333546	In-frame	Survived	NA	179333558	179333849	+	AluSp	Sense	125	NA	124
chr1-180996772-T-C	SRP234920_SRR10598381	chr1:180993426-180996771	STX6	Donor	-	Cryptic exon inclusion	180996771	181002605	180996839	Frameshift	PTC	TRUE	180996574	180996871	-	AluJb	Sense	102	34	101
chr1-182194352-T-C	SRP123594_SRR6253520	chr1:182190240-182194351	LINC01344	Donor	-	Ambiguous	182194351	182203884	NA	NA	NA	NA	182194192	182194487	+	AluJr	Antisense	173	NA	174
chr1-184887978-T-C	SRP182902_SRR8506523,SRP303882_SRR13582631	chr1:184884801-184887977	NIBAN1	Donor	-	Cryptic exon inclusion	184887977	184890107	184888182	In-frame	PTC	TRUE	184887888	184888209	+	AluJb	Antisense	89	276	90
chr1-184888106-T-C	SRP011546_SRR490964,SRP116272_SRR5981763,SRP271746_SRR12215050	chr1:184884801-184888105	NIBAN1	Donor	-	Cryptic exon inclusion	184888105	184890107	184888182	Frameshift	PTC	TRUE	184887888	184888209	+	AluJb	Antisense	199	276	200
chr1-185161642-A-G	ERP116770_ERR3473995,SRP013565_SRR4421791,SRP028814_SRR951070,SRP105219_SRR7092171,SRP109786_SRR5714908,SRP118614_SRR6059588,SRP118614_SRR6059589,SRP125710_SRR6325551,SRP137071_SRR6937772,SRP156350_SRR7644639,SRP156583_SRR14530640,SRP156583_SRR7656351,SRP161553_SRR7820950,SRP174053_SRR8360024,SRP212755_SRR9624874,SRP212755_SRR9624930,SRP218229_SRR9961025,SRP229747_SRR11357874,SRP266801_SRR1197770…	chr1:185161643-185166571	SWT1	Donor	+	Cryptic exon inclusion	185161643	185160926	185161398	Frameshift	PTC	TRUE	185161422	185161717	+	AluJb	Sense	225	NA	224
chr1-185192925-A-G	SRP101658_SRR5331109,SRP116272_SRR5981965,SRP220251_SRR10065457,SRP269095_SRR12103742,SRP272680_SRR12273152,SRP286992_SRR12807102	chr1:185192926-185202653	SWT1	Donor	+	Cryptic exon inclusion	185192926	185190643	185192829	In-frame	PTC	TRUE	185192649	185192947	-	AluSx	Antisense	22	119	23
chr1-192561126-G-A	SRP226692_SRR10333579	chr1:192517964-192561127	ENSG00000285280	Donor	-	Cryptic exon inclusion	192561127	192567146	192561246	NA	NA	NA	192560970	192561282	+	AluSg	Antisense	157	276	156
chr1-193089827-G-T	SRP265788_SRR11916405	chr1:193084658-193089831	RO60	Acceptor	+	Exon extension	193089831	193084988	NA	NA	NA	NA	193089802	193090103	-	AluSc5	Antisense	276	NA	280
chr1-193129018-G-C	SRP297591_SRR13239460	chr1:193125218-193129022	CDC73	Acceptor	+	Ambiguous	193129022	193130173	NA	NA	NA	NA	193128993	193129295	-	AluSg4	Antisense	276	NA	280
chr1-197656636-C-A	SRP145079_SRR7138652	chr1:197656631-197658299	DENND1B	Acceptor	-	Ambiguous	197656631	197652316	NA	NA	NA	NA	197656556	197656825	+	AluJr	Antisense	114	NA	119
chr1-197746388-C-G	SRP150595_SRR7346290,SRP222971_SRR10163646	chr1:197746386-197772867	DENND1B	Acceptor	-	Ambiguous	197746386	197715075	NA	NA	NA	NA	197746110	197746407	+	AluSz6	Antisense	280	NA	282
chr1-200646209-T-C	SRP013565_SRR4422060,SRP049607_SRR1644190,SRP049607_SRR1644191,SRP049607_SRR1644192,SRP049607_SRR1644196,SRP049607_SRR1644198,SRP173386_SRR8315668	chr1:200644518-200646208	DDX59	Donor	-	Cryptic exon inclusion	200646208	200648438	200646333	Frameshift	PTC	FALSE	200646052	200646361	+	AluJr	Antisense	157	282	158
chr1-200667143-A-C	ERP109857_ERR3063366	chr1:200666752-200667142	DDX59	Donor	-	Ambiguous	200667142	200669766	NA	NA	NA	NA	200667122	200667391	+	AluSx4	Antisense	20	NA	21
chr1-200672147-A-G	SRP151846_SRR7466804,SRP188822_SRR8750490,SRP238334_SRR10744343,SRP274314_SRR12352409	chr1:200672148-200690308	DDX59-AS1	Donor	+	Ambiguous	200672148	200669623	NA	NA	NA	NA	200672057	200672342	-	AluJb	Antisense	199	NA	200
chr1-202786209-T-C	SRP158679_SRR7747115,SRP292344_SRR13044153,TCGA-HNSC_TCGA-CV-7177-01A-11R-2016-07	chr1:202777095-202786208	KDM5B	Donor	-	Ambiguous	202786208	202808101	NA	NA	NA	NA	202785996	202786305	-	AluJr	Sense	102	NA	101
chr1-202800539-T-C	SRP212704_SRR9623682,SRP285080_SRR12696815	chr1:202777095-202800538	KDM5B	Donor	-	Ambiguous	202800538	202808101	NA	NA	NA	NA	202800342	202800639	-	AluJr	Sense	102	NA	101
chr1-203837713-A-G	SRP182602_SRR8492635,SRP308394_SRR13990882	chr1:203837714-203837965	ZC3H11A	Donor	+	Cryptic exon inclusion	203837714	203833854	203837662	In-frame	Survived	NA	203837454	203837777	-	AluJr	Antisense	64	116	65
chr1-203837757-C-T	SRP217937_SRR9939096	chr1:203837756-203837965	ZC3H11A	Donor	+	Cryptic exon inclusion	203837756	203833854	203837662	In-frame	Survived	NA	203837454	203837777	-	AluJr	Antisense	22	116	21
chr1-204517076-A-G	SRP238563_SRR10758256	chr1:204517077-204525483	MDM4	Donor	+	Ambiguous	204517077	204516510	NA	NA	NA	NA	204516957	204517261	+	AluSx	Sense	119	NA	118
chr1-20611058-A-G	SRP296987_SRR13214145	chr1:20611059-20613841	CDA	Donor	+	Ambiguous	20611059	20605040	NA	NA	NA	NA	20610958	20611260	+	AluJo	Sense	102	NA	101
chr1-207769072-A-G	SRP201769_SRR9320466	chr1:207769073-207770320	CD46	Donor	+	Cryptic exon inclusion	207769073	207767824	207768978	Frameshift	PTC	TRUE	207768977	207769267	+	AluSg4	Sense	98	1	97
chr1-207769892-A-G	SRP270799_SRR12167894	chr1:207769893-207770320	CD46	Donor	+	Ambiguous	207769893	207767824	NA	NA	NA	NA	207769767	207770061	-	AluSx1	Antisense	173	NA	174
chr1-20852158-G-A	SRP300100_SRR13345120	chr1:20851479-20852159	EIF4G3	Donor	-	Cryptic exon inclusion	20852159	20853559	20852339	Frameshift	PTC	TRUE	20852042	20852301	-	AluSp	Sense	187	NA	188
chr1-21051754-T-C	SRP092408_SRR4785949,SRP123014_SRR6236735,SRP251252_SRR11214150,SRP257881_SRR11587772,SRP303386_SRR13555174	chr1:21050995-21051753	EIF4G3	Donor	-	Cryptic exon inclusion	21051753	21089137	21051837	NA	NA	NA	21051569	21051879	+	AluJr4	Antisense	173	256	174
chr1-21080147-A-C	SRP255425_SRR11488972	chr1:21080148-21089137	EIF4G3	Acceptor	-	Ambiguous	21080148	21050995	NA	NA	NA	NA	21079871	21080165	+	AluSx1	Antisense	280	NA	279
chr1-21105801-T-C	SRP011546_SRR490972,SRP092408_SRR4786001,SRP114505_SRR5886342,SRP117733_SRR6040981,SRP147362_SRR10173310,SRP200355_SRR9192570,SRP212755_SRR9624855,SRP212956_SRR9642759,SRP215187_SRR9701541,SRP215977_SRR9733199,SRP221152_SRR10089572,SRP225709_SRR10279576,SRP238713_SRR10764975,SRP252592_SRR11296738,SRP300903_SRR13387918	chr1:21089214-21105800	EIF4G3	Donor	-	Ambiguous	21105800	21176174	NA	NA	NA	NA	21105780	21106066	+	AluJr4	Antisense	20	NA	21
chr1-21137696-T-C	SRP075613_SRR3579539	chr1:21050995-21137695	EIF4G3	Donor	-	Ambiguous	21137695	21089137	NA	NA	NA	NA	21137526	21137832	+	AluJr	Antisense	157	NA	158
chr1-21168625-T-C	SRP125109_SRR6298038,SRP183071_SRR8513052,SRP216472_SRR9841872	chr1:21111384-21168624	EIF4G3	Donor	-	Ambiguous	21168624	21167960	NA	NA	NA	NA	21168429	21168725	-	AluJb	Sense	102	NA	101
chr1-213002791-T-C	SRP164933_SRR7994093,SRP263016_SRR11832961	chr1:213000913-213002795	ANGEL2	Donor	-	Ambiguous	213002795	213005032	NA	NA	NA	NA	213002635	213002936	+	AluJb	Antisense	157	NA	151
chr1-213002812-T-C	SRP125962_SRR6337814	chr1:213000913-213002811	ANGEL2	Donor	-	Exon extension	213002811	213005032	NA	Frameshift	PTC	TRUE	213002635	213002936	+	AluJb	Antisense	173	NA	174
chr1-21556459-A-G	SRP051844_SRR1747202,SRP191427_SRR8867059	chr1:21556460-21560625	ALPL	Donor	+	Ambiguous	21556460	21554143	NA	NA	NA	NA	21556358	21556647	+	AluJr4	Sense	102	NA	101
chr1-21708035-G-A	SRP227172_SRR10354179	chr1:21706869-21708036	USP48	Donor	-	Cryptic exon inclusion	21708036	21715388	21708136	In-frame	Survived	NA	21707881	21708165	+	AluSz	Antisense	157	256	156
chr1-217635905-C-T	SRP230751_SRR10571690	chr1:217635904-217648881	SPATA17	Donor	+	Cryptic exon inclusion	217635904	217631447	217635811	Frameshift	PTC	TRUE	217635853	217636150	+	AluSg	Sense	52	NA	53
chr1-220135037-G-A	SRP018008_SRR650156,SRP027383_SRR934820,SRP056696_SRR1946674,SRP059176_SRR2052869,SRP093323_SRR5018920,SRP093323_SRR5018949,SRP108236_SRR5626808,SRP108560_SRR5644080,SRP114315_SRR5882464,SRP148066_SRR7175295,SRP149349_SRR7235088,SRP150595_SRR7346313,SRP157974_SRR8518185,SRP157974_SRR8518421,SRP157974_SRR8613730,SRP168964_SRR8195669,SRP173984_SRR8357148,SRP186837_SRR8631656,SRP189720_SRR8798088,SR…	chr1:220135034-220136808	IARS2	Donor	+	Cryptic exon inclusion	220135034	220134511	220134952	In-frame	Survived	NA	220134768	220135067	-	AluJr	Antisense	34	116	31
chr1-220265800-T-C	ERP108822_ERR2587348,SRP149433_SRR7241776,SRP215461_SRR9697160,SRP254295_SRR11432503	chr1:220232864-220265799	RAB3GAP2	Donor	-	Cryptic exon inclusion	220265799	220272222	220265924	Frameshift	PTC	TRUE	220265654	220265953	+	AluJo	Antisense	157	282	158
chr1-22054387-T-G	SRP249585_SRR11091557	chr1:22054388-22074093	CDC42	Donor	+	Ambiguous	22054388	22052743	NA	NA	NA	NA	22054195	22054452	-	AluJb	Antisense	128	NA	129
chr1-22057885-G-A	SRP159199_SRR7771764	chr1:22057887-22078428	CDC42	Donor	+	Ambiguous	22057887	22052743	NA	NA	NA	NA	22057720	22058028	-	AluSx1	Antisense	137	NA	139
chr1-221980923-A-G	DRP001358_DRR015225,DRP001358_DRR015250,DRP001358_DRR015313,DRP002586_DRR024823,SRP107845_SRR5586446,SRP238929_SRR10782701,SRP238929_SRR10786360	chr1:221980924-221982999	LINC02474	Donor	+	Cryptic exon inclusion	221980924	221966503	221980810	NA	NA	NA	221980829	221981100	+	AluJr	Sense	102	NA	101
chr1-222491947-T-C	SRP293855_SRR13120869	chr1:222486122-222491947	ENSG00000276997	Donor	-	Ambiguous	222491947	222489588	NA	NA	NA	NA	222491916	222492210	+	AluJr	Antisense	35	NA	35
chr1-222633993-A-G	SRP144203_SRR7089113	chr1:222633994-222645553	MIA3	Donor	+	Ambiguous	222633994	222633250	NA	NA	NA	NA	222633840	222634141	-	AluJb	Antisense	157	NA	158
chr1-222665106-G-A	SRP049097_SRR1617428,SRP150348_SRR7295437	chr1:222665103-222665308	MIA3	Donor	+	Cryptic exon inclusion	222665103	222664149	222664882	Frameshift	PTC	TRUE	222664894	222665221	+	AluJb	Sense	187	NA	190
chr1-223141664-T-C	SRP301622_SRR13429632	chr1:223137264-223141663	TLR5	Donor	-	Partial exon loss	223141663	223141647	NA	NA	NA	NA	223141490	223141780	+	AluSx1	Antisense	173	NA	174
chr1-223623917-T-C	SRP215017_SRR9697690,SRP278662_SRR9697690	chr1:223622901-223623916	CAPN8	Donor	-	Cryptic exon inclusion	223623916	223625804	223623996	Frameshift	PTC	TRUE	223623713	223624024	+	AluSc5	Antisense	199	280	200
chr1-223994512-A-G	SRP193783_SRR8951932	chr1:223994513-223994711	ENSG00000278467	Donor	+	Exon extension	223994513	223994350	NA	NA	NA	NA	223994218	223994533	-	AluJb	Antisense	22	NA	23
chr1-224139910-A-G	SRP155089_SRR7589474,SRP168576_SRR8186487	chr1:224139911-224153141	FBXO28	Donor	+	Ambiguous	224139911	224134213	NA	NA	NA	NA	224139806	224140102	+	AluJr	Sense	102	NA	99
chr1-225590332-C-T	SRP068019_SRR3082872,SRP068019_SRR3082878,SRP068019_SRR3082886,TCGA-SARC_TCGA-SI-A71Q-01A-12R-A33J-07	chr1:225567415-225590330	ENAH	Donor	-	Cryptic exon inclusion	225590330	225652685	225590437	Frameshift	PTC	TRUE	225590201	225590473	+	AluSz6	Antisense	137	256	139
chr1-225814221-A-G	SRP264813_SRR11851181	chr1:225814222-225828724	EPHX1	Donor	+	Ambiguous	225814222	225810170	NA	NA	NA	NA	225814119	225814389	+	AluJo	Sense	102	NA	101
chr1-225859847-A-T	SRP058243_SRR2016957,SRP062132_SRR2148247,SRP062132_SRR2148264,SRP111914_SRR5826282,SRP111914_SRR5826283,SRP111914_SRR5826303,SRP172499_SRR8281336,SRP226150_SRR10305526,SRP229418_SRR10425587	chr1:225859350-225859845	TMEM63A	Donor	-	Cryptic exon inclusion	225859845	225860859	225860019	Frameshift	PTC	TRUE	225859634	225859945	-	AluSx	Sense	102	NA	100
chr1-225875918-A-T	SRP136108_SRR7963676,SRP136108_SRR7963691	chr1:225874368-225875920	TMEM63A	Donor	-	Cryptic exon inclusion	225875920	225877394	225876056	In-frame	Survived	NA	225875781	225876093	+	AluJb	Antisense	137	276	135
chr1-227026945-T-C	SRP075940_SRR3614199	chr1:227026153-227026949	CDC42BPA	Donor	-	Ambiguous	227026949	227028656	NA	NA	NA	NA	227026826	227027088	-	AluJr4	Sense	142	NA	146
chr1-227081529-T-C	SRP274162_SRR12346315	chr1:227081018-227081528	CDC42BPA	Donor	-	Ambiguous	227081528	227091885	NA	NA	NA	NA	227081456	227081753	-	AluSq2	Sense	225	NA	224
chr1-229328335-T-C	SRP150657_SRR7349896	chr1:229327007-229328334	CCSAP	Donor	-	Ambiguous	229328334	229342098	NA	NA	NA	NA	229328293	229328606	-	AluJr	Sense	268	NA	267
chr1-230985935-G-C	SRP154388_SRR7538079	chr1:230979280-230985937	ARV1	Acceptor	+	Ambiguous	230985937	230988319	NA	NA	NA	NA	230985921	230986222	-	AluY	Antisense	280	NA	282
chr1-23177090-T-C	ERP104864_ERR2179206,SRP061636_SRR2130100,SRP132803_SRR6718425,SRP182663_SRR8495259,SRP190479_SRR8843048,SRP224924_SRR10250529,SRP264895_SRR11853713	chr1:23169025-23177089	LUZP1	Donor	-	Cryptic exon inclusion	23177089	23177490	23177238	NA	NA	NA	23176878	23177189	-	AluJo	Sense	102	NA	101
chr1-233245789-G-A	SRP013565_SRR3192438,SRP058719_SRR2040266,SRP062132_SRR2148243,SRP137071_SRR6937768,SRP140636_SRR7014324,SRP166942_SRR8113703,SRP166942_SRR8113706,SRP185799_SRR8573172,SRP191537_SRR8869677,SRP218685_SRR9993527,SRP229539_SRR10430413,SRP229539_SRR10430418,SRP237545_SRR10691632,SRP243463_SRR10916906	chr1:233236981-233245790	PCNX2	Donor	-	Cryptic exon inclusion	233245790	233250738	233245909	Frameshift	PTC	TRUE	233245633	233245943	+	AluSc8	Antisense	157	276	156
chr1-23382076-T-C	SRP245346_SRR10969256	chr1:23381475-23382080	TCEA3	Donor	-	Exon extension	23382080	23384345	NA	In-frame	PTC	TRUE	23382049	23382339	-	AluSp	Sense	268	NA	272
chr1-23440730-G-A	SRP182849_SRR8503622	chr1:23439231-23440731	ASAP3	Donor	-	Ambiguous	23440731	23441101	NA	NA	NA	NA	23440575	23440875	+	AluY	Antisense	157	NA	156
chr1-235066751-T-C	SRP290855_SRR12967614	chr1:235065617-235066750	LINC01348	Donor	-	Ambiguous	235066750	235067304	NA	NA	NA	NA	235066640	235066852	+	AluSc	Antisense	199	NA	200
chr1-235145043-C-G	SRP300100_SRR13345022	chr1:235145041-235148403	RBM34	Acceptor	-	Cryptic exon inclusion	235145041	235138175	235144917	In-frame	PTC	TRUE	235144760	235145070	+	AluSp	Antisense	280	157	282
chr1-235215788-T-C	SRP116272_SRR5981718,SRP116272_SRR5981996,SRP155941_SRR7631639	chr1:235214027-235215787	ARID4B	Donor	-	Ambiguous	235215787	235219792	NA	NA	NA	NA	235215600	235215884	-	AluJo	Sense	102	NA	101
chr1-235466554-T-C	SRP120650_SRR6199604	chr1:235465715-235466553	B3GALNT2	Donor	-	Cryptic exon inclusion	235466553	235470849	235466719	In-frame	PTC	TRUE	235466382	235466654	-	AluJr	Sense	102	NA	99
chr1-235485982-T-C	ERP118840_ERR3721867,SRP019807_SRR787276,SRP074349_SRR3475081,SRP092408_SRR4785917,SRP173653_SRR8332237,SRP213116_SRR9645830	chr1:235484516-235485981	B3GALNT2	Donor	-	Cryptic exon inclusion	235485981	235489167	235486084	In-frame	Survived	NA	235485898	235486103	+	AluJb	Antisense	173	276	174
chr1-235705586-A-T	SRP133673_SRR8769508	chr1:235702978-235705584	LYST	Donor	-	Ambiguous	235705584	235709090	NA	NA	NA	NA	235705401	235705685	-	AluJr4	Sense	102	NA	100
chr1-23785334-A-G	SRP064454_SRR2557102,SRP093793_SRR5032438,SRP139944_SRR7000808	chr1:23785335-23785674	PITHD1	Donor	+	Ambiguous	23785335	23779942	NA	NA	NA	NA	23785210	23785510	+	AluSx	Sense	125	NA	124
chr1-240187057-G-T	SRP244344_SRR12391910	chr1:240187052-240188206	FMN2	Donor	+	Ambiguous	240187052	240178069	NA	NA	NA	NA	240186984	240187299	+	AluSq2	Sense	70	NA	75
chr1-243284982-A-G	SRP116272_SRR5981817	chr1:243284978-243286271	SDCCAG8	Donor	+	Ambiguous	243284978	243274657	NA	NA	NA	NA	243284887	243285178	-	AluSx4	Antisense	205	NA	201
chr1-243567198-T-C	SRP071245_SRR3209560	chr1:243563849-243567197	AKT3	Donor	-	Cryptic exon inclusion	243567197	243572925	243567278	Frameshift	PTC	TRUE	243566997	243567296	+	AluJb	Antisense	199	276	200
chr1-243648175-T-C	SRP061636_SRR2130085,SRP116272_SRR5981819	chr1:243646038-243648174	AKT3	Donor	-	Cryptic exon inclusion	243648174	243664771	243648255	Frameshift	PTC	TRUE	243647975	243648286	+	AluSx1	Antisense	199	280	200
chr1-243794268-T-C	SRP165969_SRR8080078,SRP165969_SRR8510137,SRP299788_SRR13329162,SRP309720_SRR13888296	chr1:243793581-243794267	AKT3-IT1	Donor	-	Partial exon loss	243794267	243794259	NA	NA	NA	NA	243794032	243794334	-	AluJb	Sense	70	NA	68
chr1-244689636-A-G	SRP307041_SRR13741333	chr1:244689637-244691883	DESI2	Donor	+	Ambiguous	244689637	244686670	NA	NA	NA	NA	244689507	244689809	-	AluSx	Antisense	173	NA	174
chr1-245082849-C-T	SRP132971_SRR6727754	chr1:245082848-245083441	EFCAB2	Donor	+	Cryptic exon inclusion	245082848	245082163	245082749	Frameshift	PTC	TRUE	245082686	245083008	-	AluSq2	Antisense	157	256	156
chr1-246557272-C-G	SRP133303_SRR6762730	chr1:246557270-246557380	TFB2M	Acceptor	-	Cryptic exon inclusion	246557270	246556722	246557149	In-frame	Survived	NA	246556991	246557295	+	AluSz	Antisense	280	157	282
chr1-246598087-T-G	SRP116913_SRR5999797	chr1:246598083-246621428	CNST	Donor	+	Cryptic exon inclusion	246598083	246591942	246598025	In-frame	Survived	NA	246597999	246598279	-	AluJb	Antisense	199	256	195
chr1-247321030-G-C	SRP229747_SRR11357881	chr1:247310457-247321030	ZNF496	Donor	-	Cryptic exon inclusion	247321030	247323153	247321173	Frameshift	PTC	TRUE	247320892	247321189	+	AluSg	Antisense	137	280	137
chr1-247339336-T-C	SRP213116_SRR9646087,SRP305548_SRR13670726	chr1:247338766-247339335	ENSG00000286216	Donor	-	Ambiguous	247339335	247341873	NA	NA	NA	NA	247339174	247339464	+	AluJr4	Antisense	157	NA	158
chr1-248683811-A-C	SRP241159_SRR10868145	chr1:248682325-248683815	ENSG00000286015	Donor	-	Cryptic exon inclusion	248683815	248685451	248684030	NA	NA	NA	248683751	248684053	+	AluSq	Antisense	64	280	60
chr1-25224067-G-A	SRP222971_SRR10163471	chr1:25223432-25224068	SYF2	Donor	-	Cryptic exon inclusion	25224068	25225001	25224191	Frameshift	PTC	FALSE	25223911	25224205	+	AluSx	Antisense	157	280	156
chr1-25448305-T-A	SRP048759_SRR1608912	chr1:25446904-25448304	MACO1	Acceptor	+	Cryptic exon inclusion	25448304	25448807	25448503	In-frame	PTC	TRUE	25448182	25448487	+	AluSc8	Sense	124	NA	125
chr1-26438953-G-C	SRP287550_SRR12833322	chr1:26438285-26438955	DHDDS	Acceptor	+	Ambiguous	26438955	26442730	NA	NA	NA	NA	26438930	26439230	-	AluSx1	Antisense	280	NA	282
chr1-26548550-C-G	ERP110453_ERR2744038	chr1:26547271-26548549	RPS6KA1	Acceptor	+	Ambiguous	26548549	26551396	NA	NA	NA	NA	26548516	26548826	+	AluSz6	Sense	34	NA	35
chr1-27444279-T-C	SRP258593_SRR11612531	chr1:27428934-27444278	WASF2	Donor	-	Ambiguous	27444278	27489985	NA	NA	NA	NA	27444085	27444379	-	AluJr	Sense	102	NA	101
chr1-27834859-A-G	SRP213116_SRR9645879	chr1:27834860-27838698	PPP1R8	Donor	+	Ambiguous	27834860	27832817	NA	NA	NA	NA	27834732	27835027	+	AluSx	Sense	125	NA	124
chr1-28051605-T-C	SRP270799_SRR12166038,SRP270799_SRR12166945,SRP270799_SRR12167971,SRP295518_SRR13182212	chr1:28048427-28051609	EYA3	Donor	-	Cryptic exon inclusion	28051609	28057993	28051680	Frameshift	PTC	TRUE	28051405	28051709	+	AluSx	Antisense	205	276	201
chr1-28481173-C-T	SRP245346_SRR10969261	chr1:28481172-28489169	PHACTR4	Donor	+	Exon extension	28481172	28480605	NA	In-frame	PTC	TRUE	28481035	28481325	-	AluJr	Antisense	157	NA	156
chr1-28484305-A-G	SRP112756_SRR5838315	chr1:28484306-28489169	PHACTR4	Donor	+	Ambiguous	28484306	28480605	NA	NA	NA	NA	28484040	28484338	+	AluSx	Sense	268	NA	267
chr1-28506222-G-A	ERP110841_ERR3129909,SRP013565_SRR3192429,SRP013565_SRR3192447,SRP013565_SRR3192463,SRP131482_SRR6514153,SRP131482_SRR6514154,SRP212702_SRR9623614,SRP303866_SRR13579804	chr1:28506085-28506223	RCC1	Acceptor	+	Cryptic exon inclusion	28506223	28508127	28506328	NA	NA	NA	28506187	28506484	-	AluSx	Antisense	276	157	277
chr1-28615000-T-C	SRP199641_SRR9134674	chr1:28613362-28614999	TAF12	Donor	-	Cryptic exon inclusion	28614999	28617952	28615097	Frameshift	PTC	TRUE	28614822	28615125	+	AluJb	Antisense	173	276	174
chr1-29308387-A-G	SRP216172_SRR9821909,SRP298577_SRR13276978	chr1:29308388-29310743	PTPRU	Donor	+	Ambiguous	29308388	29305429	NA	NA	NA	NA	29308314	29308596	+	AluJb	Sense	102	NA	101
chr1-30954896-C-G	TCGA-BLCA_TCGA-E7-A6MD-01A-41R-A352-07	chr1:30954894-30964673	PUM1	Acceptor	-	Cryptic exon inclusion	30954894	30953982	30954754	Frameshift	PTC	TRUE	30954780	30955074	+	AluJo	Antisense	114	NA	116
chr1-31285409-T-G	SRP313527_SRR14144058	chr1:31285404-31289253	SNRNP40	Acceptor	-	Ambiguous	31285404	31281497	NA	NA	NA	NA	31285242	31285538	-	AluSx1	Sense	137	NA	130
chr1-31305424-C-T	SRP216729_SRR9855657	chr1:31305423-31310043	ZCCHC17	Donor	+	Cryptic exon inclusion	31305423	31297076	31305324	NA	NA	NA	31305272	31305588	-	AluJb	Antisense	157	256	156
chr1-31360314-C-T	SRP256244_SRR11539230	chr1:31360313-31364031	ZCCHC17	Donor	+	Cryptic exon inclusion	31360313	31348975	31360193	Frameshift	PTC	FALSE	31360167	31360460	-	AluSp	Antisense	157	276	156
chr1-31521819-A-G	ERP121303_ERR4056589,SRP187304_SRR8655676	chr1:31521820-31522024	LINC01226	Donor	+	Cryptic exon inclusion	31521820	31521064	31521701	NA	NA	NA	31521685	31521975	-	AluSx	Antisense	157	280	158
chr1-31922374-T-C	SRP161767_SRR10677391,SRP213116_SRR9646009	chr1:31919659-31922373	PTP4A2	Donor	-	Ambiguous	31922373	31937986	NA	NA	NA	NA	31922202	31922491	+	AluSp	Antisense	173	NA	174
chr1-32148247-A-G	SRP237337_SRR10677150	chr1:32148248-32154587	KPNA6	Donor	+	Ambiguous	32148248	32108135	NA	NA	NA	NA	32148105	32148406	-	AluSx	Antisense	158	NA	158
chr1-32466971-A-G	ERP016243_ERR1473503,ERP104602_ERR2162246,ERP122270_ERR4232581,SRP034737_SRR1061341,SRP045225_SRR1797278,SRP050376_SRR1686211,SRP053004_SRR1782595,SRP061636_SRR2130091,SRP062850_SRR2183358,SRP092462_SRR4878592,SRP095032_SRR5101853,SRP096727_SRR5174724,SRP102707_SRR5388821,SRP102707_SRR5388824,SRP110692_SRR5765593,SRP117227_SRR6024769,SRP125710_SRR6325558,SRP126560_SRR6368595,SRP145344_SRR7146245,…	chr1:32466972-32470583	ZBTB8B	Donor	+	Cryptic exon inclusion	32466972	32465106	32466891	NA	NA	NA	32466904	32467169	+	AluJb	Sense	102	NA	101
chr1-32574878-A-G	SRP157915_SRR7692287	chr1:32574879-32592930	ZBTB8A	Donor	+	Cryptic exon inclusion	32574879	32553541	32574801	NA	NA	NA	32574773	32575074	-	AluJr	Antisense	199	276	200
chr1-32578840-A-G	SRP011085_SRR423958,SRP066982_SRR2973344	chr1:32578841-32592930	ZBTB8A	Donor	+	Ambiguous	32578841	32553541	NA	NA	NA	NA	32578690	32578897	-	AluJo	Antisense	173	NA	174
chr1-32637395-T-C	SRP219462_SRR10028463	chr1:32637395-32650432	ZBTB8OS	Acceptor	-	Cryptic exon inclusion	32637395	32634793	32637241	In-frame	PTC	TRUE	32637281	32637581	+	AluSx3	Antisense	116	NA	116
chr1-32824015-A-G	SRP201769_SRR9320461	chr1:32824016-32825312	S100PBP	Donor	+	Ambiguous	32824016	32817690	NA	NA	NA	NA	32823916	32824221	+	AluY	Sense	102	NA	101
chr1-33280918-A-G	ERP117081_ERR3504630	chr1:33280919-33281586	ZNF362	Donor	+	Ambiguous	33280919	33280458	NA	NA	NA	NA	33280786	33281069	+	AluSx	Sense	133	NA	132
chr1-35096131-A-G	SRP309720_SRR13888171	chr1:35096132-35097316	ZMYM1	Donor	+	Ambiguous	35096132	35095892	NA	NA	NA	NA	35096032	35096335	+	AluSg	Sense	102	NA	101
chr1-35109148-A-G	TCGA-PCPG_TCGA-S7-A7WR-01A-11R-A35L-07	chr1:35109149-35110293	ZMYM1	Donor	+	Ambiguous	35109149	35104770	NA	NA	NA	NA	35109019	35109324	-	AluJb	Antisense	173	NA	174
chr1-35603904-G-A	ERP116618_ERR3461058	chr1:35603375-35603905	PSMB2	Donor	-	Cryptic exon inclusion	35603905	35605232	35604000	Frameshift	PTC	FALSE	35603767	35604044	+	AluJo	Antisense	153	256	152
chr1-35603921-G-C	SRP148066_SRR7175356,SRP255859_SRR11518072	chr1:35603375-35603921	PSMB2	Donor	-	Cryptic exon inclusion	35603921	35605232	35604000	In-frame	PTC	FALSE	35603767	35604044	+	AluJo	Antisense	169	256	169
chr1-35829972-C-T	SRP156049_SRR7634520	chr1:35829971-35831426	AGO4	Donor	+	Ambiguous	35829971	35826836	NA	NA	NA	NA	35829879	35830162	+	AluJo	Sense	94	NA	95
chr1-35853084-A-G	SRP173653_SRR8331817	chr1:35853085-35853496	AGO4	Donor	+	Cryptic exon inclusion	35853085	35851054	35852948	Frameshift	PTC	FALSE	35852968	35853272	+	AluY	Sense	119	NA	118
chr1-35997797-A-G	SRP171150_SRR8261808	chr1:35997798-36004340	AGO3	Donor	+	Ambiguous	35997798	35973512	NA	NA	NA	NA	35997707	35997961	-	AluSx1	Antisense	199	NA	200
chr1-37563635-C-T	SRP237545_SRR10691641	chr1:37563634-37565025	DNALI1	Donor	+	Cryptic exon inclusion	37563634	37562246	37563535	Frameshift	PTC	FALSE	37563494	37563773	-	AluSq2	Antisense	157	256	156
chr1-37825436-T-C	SRP229418_SRR10425641	chr1:37823813-37825435	MTF1	Donor	-	Ambiguous	37825435	37832244	NA	NA	NA	NA	37825239	37825536	-	AluJo	Sense	102	NA	101
chr1-37939575-G-C	SRP265861_SRR11920920	chr1:37939576-37943795	INPP5B	Acceptor	-	Ambiguous	37939576	37943670	NA	NA	NA	NA	37939434	37939742	-	AluY	Sense	169	NA	170
chr1-3867702-A-G	SRP035252_SRR1104903	chr1:3867703-3867973	DFFB	Donor	+	Ambiguous	3867703	3866001	NA	NA	NA	NA	3867570	3867855	+	AluJo	Sense	133	NA	133
chr1-39505800-A-G	SRP297433_SRR13232339	chr1:39505801-39511173	BMP8A	Donor	+	Ambiguous	39505801	39492326	NA	NA	NA	NA	39505699	39506006	+	AluJo	Sense	102	NA	101
chr1-39807414-A-G	ERP106556_ERR2275532,SRP189656_SRR8794982,SRP193115_SRR8932933,SRP226694_SRR10333600,SRP233325_SRR10537452,SRP238334_SRR10744390,SRP266909_SRR11996359,SRP295561_SRR13186988,SRP295561_SRR13187035,SRP295561_SRR13187055,SRP295561_SRR13187056,SRP307041_SRR13741333	chr1:39805033-39807414	ENSG00000284719	Acceptor	+	Cryptic exon inclusion	39807414	39808001	39807563	NA	NA	NA	39807293	39807592	+	AluJb	Sense	122	268	122
chr1-39815457-T-C	ERP116669_ERR3465184,SRP220377_SRR10056376,SRP221152_SRR10089591,SRP225168_SRR10260457,SRP262330_SRR11812177,SRP277627_SRR12458591,SRP278618_SRR12507552,SRP295561_SRR13187004	chr1:39813007-39815456	LINC02811	Donor	-	Ambiguous	39815456	39817248	NA	NA	NA	NA	39815264	39815556	-	AluJb	Sense	102	NA	101
chr1-40175019-A-G	SRP213116_SRR9645829	chr1:40175020-40189054	RLF	Donor	+	Ambiguous	40175020	40161637	NA	NA	NA	NA	40174917	40175188	+	AluJr4	Sense	102	NA	101
chr1-40358311-A-G	SRP212755_SRR9624865,SRP267167_SRR12007608	chr1:40358312-40406735	SMAP2	Donor	+	Ambiguous	40358312	40374224	NA	NA	NA	NA	40358260	40358564	+	AluSx1	Sense	52	NA	51
chr1-40705872-A-G	SRP229967_SRR10446614	chr1:40705873-40723207	NFYC	Donor	+	Ambiguous	40705873	40721705	NA	NA	NA	NA	40705745	40706045	-	AluJb	Antisense	173	NA	174
chr1-42479217-A-G	SRP239389_SRR10822602,SRP285080_SRR12696801	chr1:42479218-42482662	CCDC30	Donor	+	Ambiguous	42479218	42473304	NA	NA	NA	NA	42479093	42479387	+	AluSx1	Sense	125	NA	124
chr1-43350731-G-A	ERP006077_ERR532559	chr1:43350733-43352215	MPL	Donor	+	Cryptic exon inclusion	43350733	43349360	43350614	Frameshift	PTC	TRUE	43350726	43351010	+	AluY	Sense	7	NA	5
chr1-44076851-A-G	SRP200511_SRR9204221	chr1:44076852-44101559	ENSG00000230615	Donor	+	Ambiguous	44076852	44061228	NA	NA	NA	NA	44076718	44077034	-	AluJr	Antisense	173	NA	174
chr1-44108766-A-G	SRP040472_SRR1201673,SRP250495_SRR11166639,SRP268711_SRR12084577	chr1:44108767-44115358	ENSG00000230615	Donor	+	Ambiguous	44108767	44107206	NA	NA	NA	NA	44108660	44108966	-	AluSq2	Antisense	199	NA	200
chr1-44868154-T-C	SRP229747_SRR10440861	chr1:44857808-44868153	EIF2B3	Donor	-	Ambiguous	44868153	44874677	NA	NA	NA	NA	44868116	44868425	+	AluYm1	Antisense	37	NA	38
chr1-44915191-T-C	SRP059035_SRR2049501	chr1:44897445-44915190	EIF2B3	Donor	-	Cryptic exon inclusion	44915190	44926627	44915293	In-frame	Survived	NA	44915016	44915311	+	AluSz	Antisense	173	276	174
chr1-44927051-T-C	SRP133938_SRR6806629	chr1:44926740-44927050	EIF2B3	Donor	-	Ambiguous	44927050	44941505	NA	NA	NA	NA	44926856	44927150	+	AluSx	Antisense	199	NA	200
chr1-44946662-T-C	SRP198778_SRR9080658	chr1:44941666-44946661	EIF2B3	Donor	-	Ambiguous	44946661	44978314	NA	NA	NA	NA	44946444	44946762	-	AluJo	Sense	102	NA	101
chr1-45708242-T-C	SRP213116_SRR9645846	chr1:45700191-45708241	IPP	Donor	-	Ambiguous	45708241	45714245	NA	NA	NA	NA	45708053	45708363	-	AluY	Sense	125	NA	124
chr1-45712235-T-C	ERP119521_ERR3833796	chr1:45700191-45712234	IPP	Donor	-	Cryptic exon inclusion	45712234	45714245	45712297	Frameshift	PTC	FALSE	45712033	45712314	+	AluSz	Antisense	199	280	200
chr1-46080192-G-C	SRP156350_SRR7644635	chr1:46080193-46131846	PIK3R3	Acceptor	-	Ambiguous	46080193	46080751	NA	NA	NA	NA	46080053	46080361	-	AluSx	Sense	169	NA	170
chr1-46113424-G-C	SRP156350_SRR8428468,SRP161906_SRR7852340	chr1:46113425-46131846	PIK3R3	Acceptor	-	Ambiguous	46113425	46080751	NA	NA	NA	NA	46113297	46113590	-	AluJo	Sense	169	NA	170
chr1-46119908-G-C	SRP316197_SRR14319871	chr1:46119909-46131846	PIK3R3	Acceptor	-	Ambiguous	46119909	46080751	NA	NA	NA	NA	46119773	46119993	-	AluJb	Sense	169	NA	170
chr1-46562134-G-A	SRP219762_SRR10040130,SRP290719_SRR12962085,SRP291115_SRR12979080	chr1:46561643-46562135	MKNK1	Donor	-	Cryptic exon inclusion	46562135	46562648	46562393	Frameshift	PTC	TRUE	46562113	46562420	+	AluSc8	Antisense	22	280	21
chr1-46562286-T-C	SRP244699_SRR10962446	chr1:46561643-46562285	MKNK1	Donor	-	Cryptic exon inclusion	46562285	46562648	46562387	Frameshift	PTC	FALSE	46562113	46562420	+	AluSc8	Antisense	173	274	174
chr1-46593774-T-C	SRP261255_SRR11776770	chr1:46585975-46593778	MKNK1	Donor	-	Cryptic exon inclusion	46593778	46594112	46593853	NA	NA	NA	46593576	46593884	+	AluSz	Antisense	205	280	201
chr1-50751368-T-C	SRP187554_SRR8669721,SRP201772_SRR9320516	chr1:50744776-50751367	FAF1	Donor	-	Ambiguous	50751367	50787999	NA	NA	NA	NA	50751322	50751641	-	AluSg	Sense	268	NA	267
chr1-50915370-C-A	SRP215977_SRR9733168	chr1:50915368-50959766	FAF1	Acceptor	-	Ambiguous	50915368	50857998	NA	NA	NA	NA	50915089	50915390	+	AluSp	Antisense	280	NA	282
chr1-51665308-C-G	SRP201326_SRR9291513	chr1:51665308-51669433	OSBPL9	Donor	+	Ambiguous	51665308	51652042	NA	NA	NA	NA	51665139	51665443	-	AluSp	Antisense	137	NA	137
chr1-51783448-A-G	SRP098644_SRR5219780	chr1:51783449-51783914	OSBPL9	Donor	+	Ambiguous	51783449	51782644	NA	NA	NA	NA	51783166	51783485	-	AluJr	Antisense	37	NA	38
chr1-52731948-C-T	SRP090040_SRR4253066,SRP319234_SRR14483940	chr1:52731947-52756457	ZYG11B	Donor	+	Cryptic exon inclusion	52731947	52726684	52731827	Frameshift	PTC	TRUE	52731798	52732102	-	AluJb	Antisense	157	276	156
chr1-52742270-A-G	SRP161530_SRR7820274	chr1:52742271-52756457	ZYG11B	Donor	+	Ambiguous	52742271	52726684	NA	NA	NA	NA	52742175	52742475	+	AluJb	Sense	102	NA	101
chr1-52819609-A-G	SRP194087_SRR8983216	chr1:52819605-52821438	ZYG11B	Donor	+	Ambiguous	52819605	52816630	NA	NA	NA	NA	52819505	52819794	+	AluSc8	Sense	102	NA	106
chr1-52958508-A-G	SRP265397_SRR11885102	chr1:52958509-52961502	SCP2	Donor	+	Cryptic exon inclusion	52958509	52954805	52958250	In-frame	PTC	TRUE	52958232	52958530	-	AluSx1	Antisense	22	280	23
chr1-52980100-A-G	SRP142249_SRR7056169	chr1:52980101-52980395	SCP2	Donor	+	Cryptic exon inclusion	52980101	52978368	52979998	In-frame	Survived	NA	52979962	52980271	-	AluJr	Antisense	173	276	174
chr1-53790580-G-A	SRP221152_SRR10089268	chr1:53789197-53790581	NDC1	Donor	-	Cryptic exon inclusion	53790581	53793228	53790680	Frameshift	PTC	TRUE	53790424	53790744	+	AluSx3	Antisense	157	256	156
chr1-53934834-A-T	SRP248025_SRR11058927	chr1:53934835-53939984	HSPB11	Acceptor	-	Cryptic exon inclusion	53934835	53930146	53934738	In-frame	PTC	TRUE	53934716	53935025	+	AluSz6	Antisense	119	22	118
chr1-54180158-G-A	DRP005371_DRR103734,DRP005371_DRR103735,SRP097684_SRR5197547,SRP118983_SRR6081903,SRP118983_SRR6081904,SRP118983_SRR6081905,SRP221000_SRR10084491,SRP221000_SRR10084495,SRP221000_SRR10084496	chr1:54179353-54180159	CYB5RL	Donor	-	Cryptic exon inclusion	54180159	54184160	54180234	Frameshift	PTC	TRUE	54179963	54180252	+	AluSz	Antisense	205	280	204
chr1-54659195-A-G	SRP189720_SRR8798088	chr1:54659196-54665166	MROH7	Donor	+	Cryptic exon inclusion	54659196	54654158	54659114	In-frame	Survived	NA	54659081	54659446	-	AluSp	Antisense	199	280	200
chr1-60526685-T-C	SRP110509_SRR5756462,SRP125223_SRR6305047	chr1:60524107-60526684	LINC01748	Donor	-	Ambiguous	60526684	60528918	NA	NA	NA	NA	60526481	60526785	-	AluJo	Sense	102	NA	101
chr1-6135883-G-A	SRP259288_SRR11650295	chr1:6135404-6135884	CHD5	Donor	-	Cryptic exon inclusion	6135884	6136516	6135983	Frameshift	PTC	TRUE	6135738	6136039	+	AluSx	Antisense	157	256	156
chr1-61682749-C-T	SRP072024_SRR3239815	chr1:61681351-61682747	TM2D1	Donor	-	Ambiguous	61682747	61683416	NA	NA	NA	NA	61682618	61682922	+	AluSz6	Antisense	137	NA	139
chr1-61765219-C-T	SRP032476_SRR1027898	chr1:61765218-61766278	PATJ	Donor	+	Ambiguous	61765218	61763180	NA	NA	NA	NA	61765111	61765376	-	AluJr	Antisense	157	NA	156
chr1-6237549-A-G	SRP294194_SRR13147314	chr1:6237550-6237813	LINC00337	Donor	+	Cryptic exon inclusion	6237550	6237346	6237469	NA	NA	NA	6237455	6237750	-	AluSq2	Antisense	199	280	200
chr1-62665022-T-C	SRP194087_SRR8983199,SRP215977_SRR9733176	chr1:62663131-62665021	DOCK7	Donor	-	Ambiguous	62665021	62688226	NA	NA	NA	NA	62664990	62665288	-	AluSx	Sense	268	NA	267
chr1-63314486-G-C	SRP183188_SRR8521666	chr1:63314487-63315948	LINC00466	Acceptor	-	Ambiguous	63314487	63304747	NA	NA	NA	NA	63314356	63314637	-	AluYc	Sense	169	NA	170
chr1-63433087-C-T	DRP005371_DRR103735,SRP102707_SRR5388817,SRP218491_SRR9975246	chr1:63433086-63436822	ALG6	Donor	+	Cryptic exon inclusion	63433086	63429127	63432962	In-frame	PTC	FALSE	63432933	63433240	-	AluSx4	Antisense	157	280	156
chr1-63493202-T-C	SRP105227_SRR5481769,SRP115956_SRR5961818,SRP139334_SRR6978460,SRP152577_SRR7493864,SRP170967_SRR8250382,SRP179913_SRR8450191,SRP185956_SRR8580927,SRP188177_SRR8713211,SRP193372_SRR8942905,SRP212755_SRR9625050,SRP227241_SRR10355813,SRP227354_SRR10359918,SRP264793_SRR11849575,SRP270780_SRR12165322,SRP270799_SRR12166132,SRP270799_SRR12166550,SRP270799_SRR12166936,SRP270799_SRR12167723,SRP278517_SRR…	chr1:63490219-63493201	ITGB3BP	Donor	-	Ambiguous	63493201	63508527	NA	NA	NA	NA	63493147	63493457	+	AluSz6	Antisense	64	NA	65
chr1-63493332-T-C	SRP116272_SRR5981644,SRP250675_SRR11178348	chr1:63490219-63493331	ITGB3BP	Donor	-	Cryptic exon inclusion	63493331	63508527	63493408	Frameshift	PTC	TRUE	63493147	63493457	+	AluSz6	Antisense	199	276	200
chr1-63509948-T-C	SRP212755_SRR10080559	chr1:63508571-63509947	ITGB3BP	Donor	-	Ambiguous	63509947	63523128	NA	NA	NA	NA	63509912	63510215	+	AluSq2	Antisense	37	NA	38
chr1-64552600-A-G	SRP136747_SRR6917152	chr1:64552601-64582155	CACHD1	Donor	+	Ambiguous	64552601	64550657	NA	NA	NA	NA	64552457	64552778	-	AluJo	Antisense	173	NA	174
chr1-6559831-A-G	SRP213116_SRR9645884	chr1:6559832-6570908	TAS1R1	Donor	+	Ambiguous	6559832	6555565	NA	NA	NA	NA	6559685	6560017	+	AluSq2	Sense	125	NA	124
chr1-6583135-C-T	SRP271992_SRR12224896	chr1:6583134-6585918	ZBTB48	Donor	+	Exon extension	6583134	6582300	NA	In-frame	PTC	TRUE	6582980	6583288	-	AluSc8	Antisense	157	NA	156
chr1-65853674-C-T	SRP241159_SRR10867978	chr1:65853673-65913244	PDE4B	Donor	+	Ambiguous	65853673	65793249	NA	NA	NA	NA	65853530	65853826	-	AluSc	Antisense	157	NA	156
chr1-66645941-A-G	ERP113890_ERR3168667,SRP112551_SRR5831992,SRP115956_SRR5961824,SRP128036_SRR6439999,SRP151530_SRR7446969,SRP157974_SRR8613760,SRP233661_SRR10555318,SRP246098_SRR11517349,SRP265861_SRR11920967,SRP269095_SRR12103734,SRP270799_SRR12167448,SRP286992_SRR12807096	chr1:66645942-66660512	SGIP1	Donor	+	Cryptic exon inclusion	66645942	66643720	66645861	Frameshift	PTC	TRUE	66645839	66646140	-	AluSx	Antisense	199	280	200
chr1-66887958-C-A	SRP251404_SRR11227126	chr1:66887956-66891153	DNAI4	Acceptor	-	Ambiguous	66887956	66874938	NA	NA	NA	NA	66887693	66887969	+	AluSx1	Antisense	280	NA	282
chr1-6800224-A-G	SRP174668_SRR8378611	chr1:6800225-6820180	CAMTA1	Donor	+	Ambiguous	6800225	6785576	NA	NA	NA	NA	6800122	6800429	+	AluJo	Sense	102	NA	101
chr1-70883953-T-C	SRP074349_SRR3474741	chr1:70852860-70883952	PTGER3	Donor	-	Ambiguous	70883952	70953762	NA	NA	NA	NA	70883780	70884109	+	AluSz	Antisense	173	NA	174
chr1-75788320-G-C	SRP157974_SRR8613786	chr1:75787605-75788322	RABGGTB	Acceptor	+	Exon extension	75788322	75789158	NA	Frameshift	PTC	TRUE	75788303	75788588	-	AluSz6	Antisense	280	NA	282
chr1-77660031-T-C	SRP061286_SRR2143509,SRP128036_SRR6440026,SRP182602_SRR8492733,SRP189720_SRR8798088,SRP219462_SRR10028465,SRP228563_SRR10399167,SRP228565_SRR10399223,SRP270799_SRR12167726	chr1:77641656-77660030	ZZZ3	Donor	-	Ambiguous	77660030	77682584	NA	NA	NA	NA	77659823	77660130	-	AluJr4	Sense	102	NA	101
chr1-77704108-T-C	SRP318372_SRR14415827	chr1:77704108-77711746	USP33	Acceptor	-	Ambiguous	77704108	77701472	NA	NA	NA	NA	77703870	77704129	+	AluJb	Antisense	275	NA	275
chr1-77726563-T-C	SRP299929_SRR13338885,SRP299929_SRR13339001	chr1:77725763-77726562	USP33	Donor	-	Cryptic exon inclusion	77726562	77728294	77726639	Frameshift	PTC	TRUE	77726364	77726663	+	AluJr	Antisense	199	276	200
chr1-77735122-C-G	SRP273118_SRR12291460	chr1:77735120-77736055	USP33	Acceptor	-	Ambiguous	77735120	77734417	NA	NA	NA	NA	77734842	77735144	+	AluY	Antisense	280	NA	282
chr1-77993456-A-G	SRP202203_SRR9336520	chr1:77993457-78013050	DNAJB4	Donor	+	Ambiguous	77993457	78005322	NA	NA	NA	NA	77993306	77993613	-	AluSz	Antisense	157	NA	158
chr1-78018842-A-G	SRP202025_SRR9332700	chr1:78018843-78080674	GIPC2	Donor	+	Ambiguous	78018843	78046335	NA	NA	NA	NA	78018736	78019039	+	AluJb	Sense	102	NA	101
chr1-81537826-A-G	SRP170761_SRR9735484	chr1:81537827-81580875	ADGRL2	Donor	+	Ambiguous	81537827	81445090	NA	NA	NA	NA	81537686	81537999	-	AluSq2	Antisense	173	NA	174
chr1-81643455-A-G	SRP238929_SRR10781478	chr1:81643456-81761810	ADGRL2	Donor	+	Cryptic exon inclusion	81643456	81580981	81643337	NA	NA	NA	81643306	81643608	-	AluJo	Antisense	157	276	158
chr1-82484135-T-C	SRP270799_SRR12165838	chr1:82478702-82484139	ENSG00000233290	Donor	-	Cryptic exon inclusion	82484139	82485425	82484422	NA	NA	NA	82484034	82484239	+	AluSx1	Antisense	205	NA	201
chr1-8334519-A-G	SRP056477_SRR1927050	chr1:8334520-8335436	SLC45A1	Donor	+	Ambiguous	8334520	8330937	NA	NA	NA	NA	8334464	8334726	+	AluJr	Sense	102	NA	101
chr1-84217611-A-G	SRP113436_SRR5861197,SRP154566_SRR7547197	chr1:84217612-84235179	PRKACB	Donor	+	Ambiguous	84217612	84214318	NA	NA	NA	NA	84217512	84217809	+	AluJb	Sense	102	NA	101
chr1-84887147-T-C	SRP186070_SRR8582906,SRP238713_SRR10764987	chr1:84866139-84887146	LPAR3	Donor	-	Cryptic exon inclusion	84887146	84893015	84887202	NA	NA	NA	84887082	84887393	+	AluJb	Antisense	64	116	65
chr1-84951978-T-C	ERP123875_ERR4571546,SRP182902_SRR8506521	chr1:84947133-84951977	MCOLN2	Donor	-	Cryptic exon inclusion	84951977	84952242	84952060	Frameshift	PTC	TRUE	84951790	84952100	+	AluSz6	Antisense	173	256	174
chr1-85161599-G-A	SRP186070_SRR8582913	chr1:85159250-85161600	SYDE2	Donor	-	Cryptic exon inclusion	85161600	85164525	85161723	Frameshift	PTC	TRUE	85161445	85161751	+	AluSz	Antisense	157	280	156
chr1-85257993-G-A	SRP264987_SRR11858631	chr1:85252703-85257994	C1orf52	Donor	-	Exon extension	85257994	85258523	NA	Frameshift	PTC	TRUE	85257822	85258150	+	AluSq2	Antisense	157	NA	156
chr1-8545760-T-C	SRP132816_SRR9292597,SRP132816_SRR9292614,SRP132816_SRR9292624,SRP188822_SRR8750812,SRP225260_SRR10270064,SRP225260_SRR10270072	chr1:8541319-8545759	RERE	Donor	-	Ambiguous	8545759	8556474	NA	NA	NA	NA	8545682	8545982	-	AluSc8	Sense	225	NA	224
chr1-8546066-T-C	SRP174614_SRR8375408,SRP270799_SRR12167237	chr1:8541319-8546065	RERE	Donor	-	Cryptic exon inclusion	8546065	8556474	8546275	Frameshift	PTC	TRUE	8545982	8546278	-	AluJb	Sense	225	NA	224
chr1-85499566-T-C	SRP057500_SRR1982815,SRP057500_SRR2096494,SRP170967_SRR8250411,SRP212023_SRR9599234,SRP265920_SRR11923057,SRP268711_SRR12084530,SRP268711_SRR12084531,SRP268711_SRR12084572,SRP282426_SRR12641880,SRP290854_SRR12967591	chr1:85496282-85499565	DDAH1	Donor	-	Cryptic exon inclusion	85499565	85577983	85499664	NA	NA	NA	85499392	85499683	+	AluSx3	Antisense	173	280	174
chr1-86386407-G-A	SRP024236_SRR879366,SRP182096_SRR8489598	chr1:86385591-86386408	ODF2L	Donor	-	Exon extension	86386408	86386914	NA	Frameshift	PTC	TRUE	86386364	86386687	-	AluSz	Sense	268	NA	269
chr1-86386462-T-C	SRP199641_SRR9134762	chr1:86385591-86386461	ODF2L	Donor	-	Exon extension	86386461	86386914	NA	In-frame	PTC	TRUE	86386364	86386687	-	AluSz	Sense	225	NA	224
chr1-8678525-G-A	SRP134043_SRR6811703	chr1:8656442-8678526	RERE	Donor	-	Ambiguous	8678526	8817159	NA	NA	NA	NA	8678363	8678722	+	AluSc8	Antisense	157	NA	156
chr1-86878599-T-C	SRP221262_SRR12502991	chr1:86868103-86878598	SELENOF	Donor	-	Cryptic exon inclusion	86878598	86880661	86878673	Frameshift	PTC	TRUE	86878399	86878700	+	AluSx	Antisense	199	276	200
chr1-86907986-C-A	SRP222100_SRR10134389	chr1:86907984-86914027	SELENOF	Acceptor	-	Cryptic exon inclusion	86907984	86903449	86907860	In-frame	PTC	TRUE	86907702	86908009	+	AluSq2	Antisense	280	157	282
chr1-88709147-G-A	ERP116722_ERR3470510,ERP116722_ERR3470532,ERP121145_ERR4027230,SRP032775_SRR1026901,SRP032775_SRR1026981,SRP032775_SRR1177692,SRP035934_SRR1146075,SRP046254_SRR1567490,SRP098103_SRR5209847,SRP119676_SRR6154728,SRP119676_SRR6154729,SRP133965_SRR8467489,SRP136057_SRR6868632,SRP139334_SRR6978506,SRP159190_SRR7770763,SRP159246_SRR7773422,SRP174463_SRR8369843,SRP181907_SRR8483042,SRP221152_SRR10089348…	chr1:88709149-88740987	PKN2	Donor	+	Cryptic exon inclusion	88709149	88684629	88709078	Frameshift	PTC	TRUE	88709059	88709351	-	AluSz	Antisense	205	276	207
chr1-88827864-C-T	SRP023270_SRR869309,SRP045269_SRR1536577,SRP068677_SRR3110297	chr1:88827863-88828480	PKN2	Donor	+	Cryptic exon inclusion	88827863	88824387	88827739	In-frame	Survived	NA	88827715	88828024	-	AluSq2	Antisense	157	280	156
chr1-89680708-A-G	SRP219514_SRR10030988	chr1:89680704-89686469	LRRC8C	Donor	+	Ambiguous	89680704	89633323	NA	NA	NA	NA	89680549	89680860	-	AluSz	Antisense	157	NA	153
chr1-8970736-A-G	SRP116272_SRR5981272	chr1:8970737-8970866	CA6	Donor	+	Ambiguous	8970737	8967817	NA	NA	NA	NA	8970501	8970800	-	AluSz	Antisense	64	NA	65
chr1-9186211-A-G	SRP049408_SRR1635300	chr1:9186212-9187535	LNCTAM34A	Donor	+	Ambiguous	9186212	9183808	NA	NA	NA	NA	9186184	9186397	+	AluJo	Sense	102	NA	101
chr1-91996375-A-G	SRP219759_SRR10039916	chr1:91996376-92002048	BRDT	Donor	+	Cryptic exon inclusion	91996376	91994255	91996273	In-frame	PTC	TRUE	91996241	91996546	-	AluSz6	Antisense	173	276	174
chr1-92479060-T-C	SRP215407_SRR9715597	chr1:92478754-92479064	GFI1	Donor	-	Exon extension	92479064	92480347	NA	Frameshift	PTC	TRUE	92478869	92479165	-	AluSz6	Sense	102	NA	106
chr1-93878298-C-T	SRP158722_SRR7749979	chr1:93878297-93879076	DNTTIP2	Acceptor	-	Cryptic exon inclusion	93878297	93877863	93878178	Frameshift	PTC	TRUE	93878024	93878324	+	AluSg	Antisense	276	157	277
chr1-94471376-A-G	ERP116669_ERR3465179	chr1:94471377-94473765	ABCD3	Donor	+	Cryptic exon inclusion	94471377	94468008	94471252	Frameshift	PTC	TRUE	94471275	94471484	+	AluJr	Sense	102	NA	101
chr1-9571876-A-G	SRP059035_SRR2049514	chr1:9571877-9573345	SLC25A33	Donor	+	Ambiguous	9571877	9570359	NA	NA	NA	NA	9571623	9571940	-	AluJb	Antisense	64	NA	65
chr1-96787165-C-T	SRP300100_SRR13345135	chr1:96787164-96804799	PTBP2	Donor	+	Cryptic exon inclusion	96787164	96785255	96787041	Frameshift	PTC	TRUE	96787024	96787321	-	AluSx	Antisense	157	280	156
chr1-97821204-G-A	SRP212704_SRR9623697	chr1:97740480-97821205	DPYD	Donor	-	Cryptic exon inclusion	97821205	97828113	97821329	In-frame	Survived	NA	97821080	97821350	+	AluSq	Antisense	157	280	156
chr1-9981990-A-G	SRP162654_SRR7904635	chr1:9981991-9982300	NMNAT1	Donor	+	Ambiguous	9981991	9981171	NA	NA	NA	NA	9981864	9982162	-	AluSq2	Antisense	173	NA	174
chr1-9983436-C-G	SRP226824_SRR10341095,SRP226918_SRR10343714	chr1:9983437-9984282	ENSG00000241326	Donor	+	Exon extension	9983437	9983291	NA	NA	NA	NA	9983372	9983669	+	AluSx3	Sense	65	NA	64
chr1-99975044-A-G	SRP076627_SRR3672219,SRP142468_SRR7059165,SRP156452_SRR11007160,SRP170967_SRR8250638,SRP192987_SRR11448491,SRP218685_SRR9993537,SRP225709_SRR10279543,SRP228563_SRR10399171,SRP250495_SRR11166751,SRP300217_SRR13349160,SRP301339_SRR13410317,SRP318415_SRR14419139	chr1:99975045-99993536	SLC35A3	Donor	+	Cryptic exon inclusion	99975045	99970163	99974970	NA	NA	NA	99974944	99975240	-	AluJb	Antisense	199	276	200
chr10-100205852-C-T	SRP239552_SRR10832181	chr10:100205200-100205850	CHUK	Donor	-	Ambiguous	100205850	100207229	NA	NA	NA	NA	100205646	100205956	+	AluSq2	Antisense	205	NA	207
chr10-100940641-C-T	SRP249591_SRR11091685	chr10:100940640-100944025	SLF2	Donor	+	Ambiguous	100940640	100938737	NA	NA	NA	NA	100940370	100940660	-	AluJb	Antisense	22	NA	21
chr10-100952093-A-G	ERP010142_ERR863676,SRP306910_SRR13734801	chr10:100952094-100956450	SLF2	Donor	+	Ambiguous	100952094	100950754	NA	NA	NA	NA	100951962	100952254	+	AluSz	Sense	133	NA	133
chr10-101365174-A-G	SRP213116_SRR9646027,SRP293106_SRR13081340	chr10:101365175-101430344	BTRC	Donor	+	Cryptic exon inclusion	101365175	101354229	101365093	In-frame	Survived	NA	101365066	101365372	-	AluSp	Antisense	199	280	200
chr10-101521138-A-G	SRP267167_SRR12007616	chr10:101521139-101521638	BTRC	Donor	+	Ambiguous	101521139	101479458	NA	NA	NA	NA	101520988	101521281	+	AluJr	Sense	150	NA	149
chr10-101523022-A-G	ERP116669_ERR3465207,ERP117969_ERR3627052,SRP059035_SRR2049408,SRP098645_SRR5219797,SRP144647_SRR7123488,SRP155479_SRR7609929,SRP161553_SRR7820965,SRP162003_SRR7868429,SRP174053_SRR8360017,SRP193775_SRR8951279,SRP218139_SRR9953208,SRP218426_SRR9972601,SRP220376_SRR10069431,SRP235049_SRR10604759,SRP235545_SRR10620082	chr10:101523023-101526012	BTRC	Donor	+	Cryptic exon inclusion	101523023	101521871	101522920	In-frame	Survived	NA	101522923	101523204	+	AluSg	Sense	102	NA	101
chr10-101712417-T-C	SRP213116_SRR9645976	chr10:101708402-101712416	ENSG00000224817	Donor	-	Ambiguous	101712416	101729716	NA	NA	NA	NA	101712345	101712641	-	AluJb	Sense	225	NA	224
chr10-101913180-T-C	SRP212755_SRR10080620,SRP212755_SRR10080662,SRP221152_SRR10089583,SRP295518_SRR13182183	chr10:101889491-101913179	ARMH3	Donor	-	Cryptic exon inclusion	101913179	101939862	101913294	In-frame	PTC	TRUE	101912990	101913280	-	AluJo	Sense	102	NA	101
chr10-102002852-T-C	SRP076944_SRR3711087,SRP097611_SRR5236564,SRP102039_SRR5351599,SRP156583_SRR14530705,SRP270799_SRR12165837	chr10:102002073-102002851	ARMH3	Donor	-	Cryptic exon inclusion	102002851	102006539	102002954	In-frame	Survived	NA	102002678	102002958	+	AluSx1	Antisense	173	276	174
chr10-102449941-C-T	ERP112751_ERR3003550,SRP126442_SRR6364415,SRP126442_SRR6364416,SRP126442_SRR6364417,SRP126442_SRR6364418,SRP227950_SRR10385127,SRP227950_SRR10385128	chr10:102449940-102450186	C10orf95-AS1	Donor	+	Partial exon loss	102449940	102450023	NA	NA	NA	NA	102449641	102449961	-	AluJb	Antisense	22	NA	21
chr10-102452492-A-G	SRP116272_SRR5981973,SRP271193_SRR12190438	chr10:102452493-102455336	C10orf95-AS1	Donor	+	Cryptic exon inclusion	102452493	102452188	102452390	NA	NA	NA	102452354	102452664	-	AluSx4	Antisense	173	276	174
chr10-102715827-A-G	SRP133442_SRR6781206	chr10:102715828-102726611	SFXN2	Donor	+	Ambiguous	102715828	102714682	NA	NA	NA	NA	102715663	102715959	+	AluJo	Sense	163	NA	162
chr10-103401761-G-A	SRP248420_SRR11072937	chr10:103400529-103401762	PDCD11	Acceptor	+	Exon extension	103401762	103403117	NA	Frameshift	PTC	TRUE	103401741	103402040	-	AluY	Antisense	276	NA	277
chr10-103437328-G-C	SRP154414_SRR7540265,SRP154414_SRR7540266,SRP173667_SRR8334014,SRP173667_SRR8334015,SRP173667_SRR8334016,SRP173667_SRR8334021	chr10:103434976-103437330	PDCD11	Acceptor	+	Cryptic exon inclusion	103437330	103438014	103437460	In-frame	PTC	TRUE	103437150	103437443	-	AluJr	Antisense	114	NA	116
chr10-104283444-A-G	SRP234438_SRR10574400	chr10:104283445-104297577	GSTO2	Donor	+	Cryptic exon inclusion	104283445	104279472	104283319	Frameshift	PTC	TRUE	104283343	104283645	+	AluJr	Sense	102	NA	101
chr10-112292721-A-G	SRP034875_SRR1067987,SRP098761_SRR5225784	chr10:112292722-112293737	TECTB	Donor	+	Cryptic exon inclusion	112292722	112286392	112292628	In-frame	Survived	NA	112292435	112292743	-	AluSx1	Antisense	22	116	23
chr10-113698468-A-G	SRP223239_SRR10181921	chr10:113698469-113721031	CASP7	Donor	+	Cryptic exon inclusion	113698469	113697604	113698359	Frameshift	PTC	TRUE	113698372	113698659	+	AluJo	Sense	102	NA	101
chr10-114830507-A-G	SRP265920_SRR11923060	chr10:114830508-114830851	FHIP2A	Donor	+	Ambiguous	114830508	114822124	NA	NA	NA	NA	114830270	114830571	-	AluSz	Antisense	64	NA	65
chr10-116876785-A-G	SRP092408_SRR4785982,SRP217972_SRR9943174	chr10:116876786-116879290	ENO4	Donor	+	Ambiguous	116876786	116876261	NA	NA	NA	NA	116876668	116876950	+	AluY	Sense	119	NA	118
chr10-117200597-A-G	SRP062850_SRR2183358	chr10:117200593-117201158	KCNK18	Donor	+	Ambiguous	117200593	117197712	NA	NA	NA	NA	117200525	117200839	+	AluSc	Sense	70	NA	73
chr10-118691050-C-G	SRP241695_SRR10875842	chr10:118691048-118691264	CACUL1	Acceptor	-	Exon extension	118691048	118686642	NA	Frameshift	PTC	TRUE	118690763	118691060	+	AluSz	Antisense	280	NA	282
chr10-119048899-T-C	SRP282545_SRR12650202,SRP304181_SRR13606110	chr10:119044143-119048898	EIF3A	Donor	-	Exon extension	119048898	119049800	NA	Frameshift	PTC	TRUE	119048668	119048966	-	AluSg	Sense	70	NA	69
chr10-119076250-T-C	SRP198243_SRR9047663,SRP239389_SRR10822546,SRP269095_SRR12103743,SRP286992_SRR12807091	chr10:119073938-119076249	EIF3A	Donor	-	Cryptic exon inclusion	119076249	119080627	119076319	In-frame	Survived	NA	119076057	119076339	+	AluSc8	Antisense	199	276	200
chr10-119178061-T-C	ERP116669_ERR3465248	chr10:119177154-119178060	PRDX3	Donor	-	Exon extension	119178060	119178754	NA	Frameshift	PTC	TRUE	119177881	119178162	-	AluJb	Sense	102	NA	101
chr10-11928225-T-C	SRP215017_SRR9697691,SRP215461_SRR9697164,SRP258520_SRR11608981,SRP278662_SRR9697691,SRP298484_SRR13273011,SRP305397_SRR13660917	chr10:11921308-11928224	UPF2	Donor	-	Cryptic exon inclusion	11928224	11929864	11928334	Frameshift	PTC	FALSE	11928101	11928352	+	AluSx1	Antisense	170	280	171
chr10-12092084-A-G	ERP116669_ERR3465220,SRP181926_SRR8483595,SRP220376_SRR10069432,SRP278557_SRR12506225	chr10:12092085-12094072	DHTKD1	Donor	+	Cryptic exon inclusion	12092085	12091685	12091993	Frameshift	PTC	TRUE	12091971	12092282	-	AluSx	Antisense	199	280	200
chr10-12148041-A-G	SRP132971_SRR6727742	chr10:12148042-12149594	SEC61A2	Donor	+	Ambiguous	12148042	12143196	NA	NA	NA	NA	12147939	12148238	-	AluSx4	Antisense	199	NA	200
chr10-121914100-T-C	SRP108120_SRR5616889	chr10:121913894-121914099	ATE1	Donor	-	Ambiguous	121914099	121922348	NA	NA	NA	NA	121914069	121914363	-	AluSg	Sense	268	NA	267
chr10-121969083-G-A	SRP215801_SRR9722492,SRP245400_SRR10970853	chr10:121967807-121969084	NSMCE4A	Donor	-	Cryptic exon inclusion	121969084	121970938	121969342	Frameshift	PTC	TRUE	121969062	121969317	+	AluSq	Antisense	22	NA	21
chr10-122953276-G-A	SRP044668_SRR1521389	chr10:122953033-122953277	C10orf88	Donor	-	Ambiguous	122953277	122954014	NA	NA	NA	NA	122953086	122953376	-	AluY	Sense	102	NA	103
chr10-124412544-A-C	SRP262306_SRR11811467,SRP262306_SRR11811471	chr10:124412201-124412543	OAT	Donor	-	Cryptic exon inclusion	124412543	124418872	124412629	NA	NA	NA	124412523	124412775	+	AluJo	Antisense	20	116	21
chr10-124662689-T-C	SRP114505_SRR5886345	chr10:124623605-124662688	FAM53B	Donor	-	Ambiguous	124662688	124681606	NA	NA	NA	NA	124662537	124662821	+	AluJr4	Antisense	147	NA	148
chr10-12492476-A-G	SRP101737_SRR5336571,SRP116272_SRR5981342,SRP139334_SRR6978505,SRP267552_SRR12025986,SRP276229_SRR12397038	chr10:12492477-12553224	CAMK1D	Donor	+	Ambiguous	12492477	12349911	NA	NA	NA	NA	12492370	12492645	+	AluJo	Sense	102	NA	101
chr10-12541975-A-G	SRP187984_SRR8703679	chr10:12541976-12553224	CAMK1D	Donor	+	Ambiguous	12541976	12349911	NA	NA	NA	NA	12541889	12542166	-	AluJb	Antisense	199	NA	200
chr10-131970077-G-C	DRP001358_DRR015378	chr10:131970078-131973033	BNIP3	Acceptor	-	Ambiguous	131970078	131970971	NA	NA	NA	NA	131969906	131970172	+	AluSq	Antisense	182	NA	181
chr10-13326391-T-C	ERP116669_ERR3465163,SRP251404_SRR11223162	chr10:13323048-13326390	SEPHS1	Donor	-	Cryptic exon inclusion	13326390	13328350	13326471	Frameshift	PTC	TRUE	13326193	13326489	+	AluSq4	Antisense	199	280	200
chr10-133332000-G-A	SRP151960_SRR7469736,SRP174614_SRR8375324,SRP270799_SRR12167163,SRP270799_SRR12167221,SRP270799_SRR12167474,SRP270799_SRR12167477	chr10:133329010-133332001	CALY	Donor	-	Cryptic exon inclusion	133332001	133336833	133332125	NA	NA	NA	133331847	133332146	+	AluSq	Antisense	157	280	156
chr10-14542116-A-C	TCGA-CESC_TCGA-MA-AA3Z-01A-11R-A38B-07	chr10:14530516-14542115	FAM107B	Donor	-	Ambiguous	14542115	14667633	NA	NA	NA	NA	14541973	14542289	+	AluSz	Antisense	128	NA	129
chr10-14679330-T-C	SRP057500_SRR1982620,SRP109666_SRR5712503,SRP109666_SRR5712511	chr10:14667692-14679329	FAM107B	Donor	-	Cryptic exon inclusion	14679329	14774252	14679425	Frameshift	PTC	TRUE	14679127	14679429	-	AluJr	Sense	102	NA	101
chr10-14836670-G-C	SRP125954_SRR6335127	chr10:14828273-14836669	CDNF	Donor	-	Ambiguous	14836669	14837831	NA	NA	NA	NA	14836649	14836955	+	AluSx	Antisense	20	NA	21
chr10-14836822-T-C	SRP216709_SRR9854945	chr10:14836295-14836821	CDNF	Donor	-	Ambiguous	14836821	14838423	NA	NA	NA	NA	14836649	14836955	+	AluSx	Antisense	173	NA	174
chr10-14931907-G-A	SRP263587_SRR11844725,SRP295561_SRR13186987	chr10:14928153-14931908	DCLRE1C	Donor	-	Cryptic exon inclusion	14931908	14932853	14932007	Frameshift	PTC	TRUE	14931760	14932056	+	AluSz	Antisense	157	256	156
chr10-16814178-A-C	SRP115195_SRR5925096,SRP183059_SRR8512824,SRP186205_SRR8588910	chr10:16782085-16814177	RSU1	Donor	-	Cryptic exon inclusion	16814177	16816972	16814273	Frameshift	PTC	TRUE	16814157	16814478	+	AluJo	Antisense	20	116	20
chr10-18618573-T-C	SRP072920_SRR3340904,TCGA-OV_TCGA-VG-A8LO-01A-11R-A406-31	chr10:18616294-18618572	NSUN6	Donor	-	Cryptic exon inclusion	18618572	18642475	18618680	Frameshift	PTC	TRUE	18618399	18618705	+	AluSp	Antisense	173	280	174
chr10-18663172-C-G	SRP176643_SRR8418587	chr10:18663172-18666574	ARL5B	Donor	+	Cryptic exon inclusion	18663172	18659684	18663053	Frameshift	PTC	TRUE	18663041	18663301	-	AluSx1	Antisense	137	256	137
chr10-2007084-T-C	SRP053246_SRR1791352	chr10:2006738-2007083	LINC00700	Donor	-	Ambiguous	2007083	2013296	NA	NA	NA	NA	2006886	2007171	+	AluSc	Antisense	199	NA	200
chr10-20789744-T-C	ERP022800_ERR1957652	chr10:20787309-20789743	NEBL	Donor	-	Ambiguous	20789743	20808509	NA	NA	NA	NA	20789566	20789850	+	AluJr	Antisense	173	NA	174
chr10-20817240-G-A	SRP255609_SRR11498070	chr10:20815718-20817241	NEBL	Donor	-	Cryptic exon inclusion	20817241	20817599	20817358	Frameshift	PTC	TRUE	20817099	20817386	+	AluSx	Antisense	157	274	156
chr10-24615190-C-A	SRP287213_SRR12951226	chr10:24615188-24619472	ARHGAP21	Acceptor	-	Cryptic exon inclusion	24615188	24607904	24615064	In-frame	Survived	NA	24614904	24615208	+	AluSq2	Antisense	280	157	282
chr10-24882082-T-C	SRP057500_SRR1982727,SRP129388_SRR6470907,SRP264793_SRR11849564	chr10:24872064-24882081	PRTFDC1	Donor	-	Ambiguous	24882081	24937183	NA	NA	NA	NA	24881925	24882234	+	AluSx	Antisense	157	NA	158
chr10-24936485-T-C	SRP212755_SRR10080661,SRP222100_SRR10134390	chr10:24908686-24936484	PRTFDC1	Donor	-	Cryptic exon inclusion	24936484	24937183	24936580	Frameshift	PTC	FALSE	24936289	24936583	-	AluJr	Sense	102	NA	101
chr10-25411870-C-G	SRP091680_SRR4428046	chr10:25221158-25411869	GPR158	Acceptor	+	Ambiguous	25411869	25395910	NA	NA	NA	NA	25411653	25411963	+	AluY	Sense	218	NA	219
chr10-27039308-G-C	SRP131120_SRR6502549	chr10:27038055-27039308	ANKRD26	Donor	-	Cryptic exon inclusion	27039308	27039964	27039377	Frameshift	PTC	TRUE	27039171	27039469	+	AluSg	Antisense	137	206	137
chr10-27070275-T-C	SRP055424_SRR1813558,SRP073247_SRR3376071,SRP114871_SRR5901954,SRP118614_SRR6059602,SRP151763_SRR7461272,SRP161553_SRR7820896,SRP161553_SRR7820958,SRP170761_SRR9735489,SRP200811_SRR9217333,SRP212023_SRR9599223,SRP212343_SRR9613893,SRP223759_SRR10206003,SRP225693_SRR10278818,SRP227293_SRR10357882,SRP241159_SRR10868020,SRP241159_SRR10868042,SRP241159_SRR10868110,SRP241159_SRR10868146,SRP246098_SRR1…	chr10:27067287-27070274	ANKRD26	Donor	-	Cryptic exon inclusion	27070274	27077337	27070397	Frameshift	PTC	TRUE	27070122	27070419	+	AluSz6	Antisense	157	280	158
chr10-27080150-T-C	SRP151960_SRR7469693,SRP270799_SRR12167042	chr10:27080150-27086538	ANKRD26	Acceptor	-	Cryptic exon inclusion	27080150	27082834	27080031	In-frame	Survived	NA	27079875	27080156	+	AluSx3	Antisense	276	157	276
chr10-27157081-G-A	SRP074246_SRR3471090,SRP076126_SRR3624859,SRP076126_SRR3624861,SRP127585_SRR6423020,SRP152950_SRR7505466,SRP176423_SRR8403984,SRP278530_SRR12504879	chr10:27157083-27158548	MASTL	Donor	+	Ambiguous	27157083	27155613	NA	NA	NA	NA	27156829	27157102	-	AluSq	Antisense	20	NA	22
chr10-28536090-A-G	SRP066982_SRR5023426,SRP116272_SRR5981841	chr10:28536091-28583398	WAC	Donor	+	Cryptic exon inclusion	28536091	28535758	28535909	Frameshift	PTC	TRUE	28535960	28536260	+	AluSx1	Sense	133	NA	132
chr10-32435353-T-C	SRP190819_SRR8847564	chr10:32413696-32435352	ENSG00000286409	Donor	-	Ambiguous	32435352	32435539	NA	NA	NA	NA	32435172	32435492	+	AluJo	Antisense	173	NA	174
chr10-32461872-A-G	SRP067661_SRR3039611,SRP103854_SRR5445397,SRP150831_SRR7362918,SRP155941_SRR8512447,SRP198803_SRR9289340,SRP215017_SRR9697591,SRP237934_SRR10720690,SRP278662_SRR9697591,SRP279617_SRR12564576	chr10:32461873-32462682	CCDC7	Donor	+	Cryptic exon inclusion	32461873	32456335	32461791	In-frame	PTC	TRUE	32461777	32462071	-	AluSp	Antisense	199	280	200
chr10-32507135-A-G	SRP290185_SRR12953522,SRP301622_SRR13429591	chr10:32507136-32517944	CCDC7	Donor	+	Ambiguous	32507136	32491998	NA	NA	NA	NA	32507033	32507290	-	AluSc	Antisense	157	NA	158
chr10-32569527-A-G	SRP058719_SRR2040281,SRP182602_SRR8492665,SRP267167_SRR12007538,SRP309720_SRR13888168	chr10:32569528-32571858	CCDC7	Donor	+	Cryptic exon inclusion	32569528	32567892	32569471	Frameshift	PTC	TRUE	32569415	32569727	-	AluSq2	Antisense	199	256	200
chr10-34504322-T-C	SRP097611_SRR5272751,SRP097611_SRR5272752,SRP152310_SRR7474074,SRP182602_SRR8492792,SRP188177_SRR8713166,SRP223445_SRR10192400,SRP223887_SRR10211586,SRP250675_SRR11178351	chr10:34470264-34504321	PARD3	Donor	-	Cryptic exon inclusion	34504321	34516978	34504415	In-frame	PTC	TRUE	34504134	34504421	-	AluJr	Sense	102	NA	101
chr10-34673902-T-C	SRP042282_SRR1299328	chr10:34517160-34673901	PARD3	Donor	-	Ambiguous	34673901	34696317	NA	NA	NA	NA	34673779	34674005	+	AluSx	Antisense	199	NA	200
chr10-35011535-T-C	SRP295502_SRR13181489	chr10:35010443-35011534	CUL2	Donor	-	Cryptic exon inclusion	35011534	35011847	35011611	Frameshift	PTC	FALSE	35011337	35011634	+	AluSx	Antisense	199	276	200
chr10-35145761-A-G	SRP013565_SRR5048072	chr10:35145762-35148367	CREM	Donor	+	Ambiguous	35145762	35137880	NA	NA	NA	NA	35145497	35145803	+	AluSx	Sense	268	NA	267
chr10-35226931-T-C	SRP156350_SRR7644629,SRP225693_SRR10278821	chr10:35220101-35226930	LINC02634	Donor	-	Ambiguous	35226930	35230425	NA	NA	NA	NA	35226866	35227171	+	AluSz	Antisense	64	NA	65
chr10-42610429-T-C	SRP170038_SRR8234520	chr10:42594700-42610428	ZNF33B	Donor	-	Ambiguous	42610428	42631928	NA	NA	NA	NA	42610253	42610552	+	AluSq2	Antisense	173	NA	174
chr10-42681645-T-C	SRP312527_SRR14090487	chr10:42674358-42681644	LINC01518	Donor	-	Cryptic exon inclusion	42681644	42683357	42681731	NA	NA	NA	42681469	42681757	+	AluJo	Antisense	173	276	174
chr10-45827512-C-T	SRP116954_SRR6000370,SRP125165_SRR6301463	chr10:45827391-45827510	AGAP4	Donor	-	Cryptic exon inclusion	45827510	45828028	45827602	Frameshift	PTC	FALSE	45827490	45827806	+	AluSx3	Antisense	20	114	22
chr10-47548462-C-T	SRP161704_SRR7826847	chr10:47545621-47548460	ENSG00000254929	Donor	-	Ambiguous	47548460	47549304	NA	NA	NA	NA	47548291	47548600	-	AluSp	Sense	142	NA	140
chr10-4827017-A-G	SRP053246_SRR1791375	chr10:4827018-4830674	AKR1E2	Donor	+	Ambiguous	4827018	4826364	NA	NA	NA	NA	4826794	4827100	+	AluJo	Sense	225	NA	224
chr10-48887600-A-G	SRP065865_SRR2927754	chr10:48887596-48890578	WDFY4	Donor	+	Ambiguous	48887596	48877200	NA	NA	NA	NA	48887496	48887794	+	AluY	Sense	102	NA	106
chr10-49839223-G-C	SRP067914_SRR4244728,SRP201599_SRR9310182,SRP247409_SRR11028595,SRP296829_SRR13209440,SRP296829_SRR13209442	chr10:49832909-49839227	PARG	Donor	-	Exon extension	49839227	49841949	NA	Frameshift	PTC	TRUE	49839054	49839350	+	AluSx	Antisense	173	NA	169
chr10-50088413-T-A	SRP149373_SRR7236848	chr10:50088410-50090775	WASHC2A	Donor	+	Cryptic exon inclusion	50088410	50087323	50088290	Frameshift	PTC	TRUE	50088265	50088559	-	AluSx3	Antisense	157	276	154
chr10-50370739-C-A	SRP259912_SRR11680221	chr10:50370737-50433475	SGMS1	Acceptor	-	Ambiguous	50370737	50344346	NA	NA	NA	NA	50370461	50370757	+	AluSc	Antisense	280	NA	282
chr10-55578251-T-C	SRP212755_SRR9624843	chr10:55575712-55578250	ENSG00000236744	Donor	-	Ambiguous	55578250	55597112	NA	NA	NA	NA	55578228	55578518	-	AluSc8	Sense	268	NA	267
chr10-5809244-C-A	SRP157974_SRR8613738	chr10:5809242-5813213	GDI2	Acceptor	-	Cryptic exon inclusion	5809242	5800706	5809119	Frameshift	PTC	TRUE	5808963	5809265	+	AluSx1	Antisense	280	157	282
chr10-58360740-C-T	SRP214298_SRR9671848,SRP214298_SRR9671849,SRP214298_SRR9671854,SRP214298_SRR9671858	chr10:58360739-58361337	UBE2D1	Donor	+	Cryptic exon inclusion	58360739	58335226	58360625	Frameshift	PTC	TRUE	58360639	58360936	+	AluJo	Sense	102	NA	103
chr10-58360808-G-A	SRP126635_SRR6371358	chr10:58360810-58361337	UBE2D1	Donor	+	Ambiguous	58360810	58335226	NA	NA	NA	NA	58360639	58360936	+	AluJo	Sense	178	NA	177
chr10-5880050-T-C	SRP238914_SRR10775636,SRP238914_SRR10775637	chr10:5878288-5880049	ANKRD16	Donor	-	Cryptic exon inclusion	5880049	5880297	5880174	Frameshift	PTC	TRUE	5879876	5880203	+	AluSz	Antisense	173	288	174
chr10-5880076-T-C	SRP173669_SRR8334057	chr10:5878288-5880075	ANKRD16	Donor	-	Ambiguous	5880075	5880297	NA	NA	NA	NA	5879876	5880203	+	AluSz	Antisense	199	NA	200
chr10-5900915-A-G	SRP233503_SRR10546625,SRP299929_SRR13338920	chr10:5900916-5903019	FBH1	Donor	+	Ambiguous	5900916	5890347	NA	NA	NA	NA	5900815	5901124	+	AluSz6	Sense	102	NA	101
chr10-59351747-A-T	SRP265861_SRR11920741	chr10:59351748-59352269	FAM13C	Acceptor	-	Ambiguous	59351748	59324107	NA	NA	NA	NA	59351715	59352021	+	AluSx1	Antisense	37	NA	36
chr10-63195270-T-C	SRP195118_SRR9009714	chr10:63194376-63195269	JMJD1C	Donor	-	Cryptic exon inclusion	63195269	63197410	63195351	In-frame	Survived	NA	63195072	63195370	+	AluSz	Antisense	199	280	200
chr10-63261335-T-C	SRP144363_SRR7094252	chr10:63219984-63261334	JMJD1C	Donor	-	Cryptic exon inclusion	63261334	63264650	63261554	In-frame	PTC	TRUE	63261298	63261590	+	AluSx	Antisense	37	256	38
chr10-6335358-A-G	SRP056985_SRR1957708,SRP185781_SRR8570176,SRP189720_SRR8798086,SRP298484_SRR13273064	chr10:6335359-6344554	LINC02649	Donor	+	Ambiguous	6335359	6328132	NA	NA	NA	NA	6335232	6335531	-	AluSq4	Antisense	173	NA	174
chr10-63549386-A-G	SRP198242_SRR9047635	chr10:63549387-63566337	REEP3	Donor	+	Ambiguous	63549387	63521578	NA	NA	NA	NA	63549286	63549548	+	AluJo	Sense	102	NA	101
chr10-64683385-A-G	SRP033725_SRR1047867	chr10:64683386-64691441	ENSG00000228566	Donor	+	Ambiguous	64683386	64316595	NA	NA	NA	NA	64683245	64683542	-	AluSz6	Antisense	157	NA	158
chr10-65686074-A-G	SRP107943_SRR5593192,SRP107943_SRR5593193,SRP139041_SRR6966126,SRP150835_SRR7363043,SRP167288_SRR8138535,SRP178497_SRR8434790,SRP181192_SRR8473228,SRP213116_SRR9645938,SRP269589_SRR12129156,SRP301956_SRR13444379	chr10:65686075-65689502	LINC01515	Donor	+	Cryptic exon inclusion	65686075	65615762	65685998	NA	NA	NA	65685970	65686273	-	AluSx	Antisense	199	276	200
chr10-6582963-A-G	SRP076719_SRR3680516,SRP300903_SRR13387970,SRP301339_SRR13410309,SRP306910_SRR13734775	chr10:6582964-6583675	PRKCQ-AS1	Donor	+	Cryptic exon inclusion	6582964	6580928	6582883	NA	NA	NA	6582862	6583166	-	AluSx1	Antisense	199	280	200
chr10-68031928-T-C	SRP294005_SRR13129024	chr10:68031928-68032777	HERC4	Acceptor	-	Ambiguous	68031928	68025677	NA	NA	NA	NA	68031760	68032049	-	AluSx1	Sense	124	NA	124
chr10-68031930-T-C	SRP126393_SRR6362803	chr10:68031930-68032777	HERC4	Acceptor	-	Ambiguous	68031930	68025677	NA	NA	NA	NA	68031760	68032049	-	AluSx1	Sense	122	NA	122
chr10-68386420-G-C	SRP273118_SRR12291456	chr10:68386421-68393137	RUFY2	Acceptor	-	Ambiguous	68386421	68386129	NA	NA	NA	NA	68386355	68386646	-	AluSg	Sense	229	NA	230
chr10-68752688-A-G	SRP057196_SRR1974694,SRP092408_SRR4785935	chr10:68752689-68753851	CCAR1	Donor	+	Cryptic exon inclusion	68752689	68749686	68752560	Frameshift	PTC	TRUE	68752588	68752869	+	AluJr4	Sense	102	NA	101
chr10-68759232-A-G	SRP246905_SRR11006008,SRP293282_SRR13087989,SRP298237_SRR13262461,SRP298237_SRR13262464	chr10:68759233-68761006	CCAR1	Donor	+	Cryptic exon inclusion	68759233	68757378	68759087	Frameshift	PTC	TRUE	68759132	68759422	+	AluJr	Sense	102	NA	101
chr10-68776400-A-G	SRP229418_SRR10425674	chr10:68776401-68786135	CCAR1	Donor	+	Ambiguous	68776401	68773100	NA	NA	NA	NA	68776281	68776579	+	AluSq2	Sense	119	NA	118
chr10-68887383-A-G	SRP247606_SRR11040006	chr10:68887384-68892588	STOX1	Donor	+	Ambiguous	68887384	68886619	NA	NA	NA	NA	68887289	68887581	-	AluSp	Antisense	199	NA	200
chr10-68889144-C-G	ERP105640_ERR2216285,SRP107324_SRR5575712,SRP193622_SRR8948406,SRP193622_SRR8948410	chr10:68889144-68892588	STOX1	Donor	+	Cryptic exon inclusion	68889144	68886619	68889007	Frameshift	PTC	FALSE	68888990	68889270	-	AluJb	Antisense	137	276	137
chr10-68907442-A-G	SRP133442_SRR6781212	chr10:68907443-68910306	DDX50	Donor	+	Cryptic exon inclusion	68907443	68907008	68907340	In-frame	PTC	TRUE	68907305	68907615	-	AluSz	Antisense	173	276	174
chr10-69101869-A-G	SRP011546_SRR491071,SRP011546_SRR491075	chr10:69101870-69103870	SRGN	Donor	+	Ambiguous	69101870	69097232	NA	NA	NA	NA	69101776	69102060	+	AluJb	Sense	102	NA	101
chr10-71338581-A-G	SRP300903_SRR13387950	chr10:71338577-71351561	SLC29A3	Donor	+	Cryptic exon inclusion	71338577	71344292	71338449	Frameshift	PTC	TRUE	71338474	71338775	+	AluSx	Sense	102	NA	106
chr10-72122695-T-C	SRP067631_SRR5139256,SRP110313_SRR5753766,SRP254939_SRR11467356	chr10:72102968-72122694	ASCC1	Donor	-	Ambiguous	72122694	72128081	NA	NA	NA	NA	72122500	72122795	+	AluJr	Antisense	199	NA	200
chr10-73233483-C-T	TCGA-TGCT_TCGA-2G-AAF4-01A-11R-A430-07	chr10:73233482-73234816	FAM149B1	Donor	+	Ambiguous	73233482	73233164	NA	NA	NA	NA	73233336	73233642	-	AluJo	Antisense	157	NA	156
chr10-73672653-A-G	SRP092465_SRR4841739	chr10:73672654-73674572	SYNPO2L-AS1	Donor	+	Ambiguous	73672654	73668362	NA	NA	NA	NA	73672496	73672717	-	AluJo	Antisense	64	NA	65
chr10-74127973-G-A	SRP288515_SRR12904855	chr10:74126356-74127974	AP3M1	Donor	-	Cryptic exon inclusion	74127974	74129107	74128098	In-frame	PTC	TRUE	74127818	74128130	+	AluSp	Antisense	157	280	156
chr10-74560059-A-G	DRP001358_DRR015293	chr10:74560060-74589281	ADK	Donor	+	Ambiguous	74560060	74525427	NA	NA	NA	NA	74559935	74560218	-	AluJb	Antisense	157	NA	158
chr10-74596672-A-G	SRP114664_SRR5889367,SRP188177_SRR8713161	chr10:74596673-74600378	ADK	Donor	+	Cryptic exon inclusion	74596673	74589318	74596570	In-frame	PTC	TRUE	74596551	74596841	-	AluJb	Antisense	173	276	174
chr10-74618391-A-G	SRP226421_SRR10316375	chr10:74618392-74670182	ADK	Donor	+	Cryptic exon inclusion	74618392	74600494	74618309	Frameshift	PTC	TRUE	74618316	74618588	-	AluSz6	Antisense	199	NA	200
chr10-75164037-A-G	SRP300213_SRR13349080	chr10:75164038-75164644	SAMD8	Donor	+	Ambiguous	75164038	75151107	NA	NA	NA	NA	75163936	75164244	+	AluJb	Sense	102	NA	101
chr10-7573023-C-T	ERP022805_ERR2225837	chr10:7569785-7573026	ITIH5	Donor	-	Exon extension	7573026	7573141	NA	Frameshift	PTC	TRUE	7572771	7573077	-	AluSq	Sense	52	NA	55
chr10-78021136-T-C	SRP227263_SRR10357033	chr10:78021136-78021545	POLR3A	Acceptor	-	Cryptic exon inclusion	78021136	78019266	78021008	Frameshift	PTC	TRUE	78020977	78021266	-	AluJb	Sense	129	260	129
chr10-79802913-C-T	SRP245561_SRR10977146	chr10:79802912-79804484	NUTM2B-AS1	Acceptor	-	Cryptic exon inclusion	79802912	79766325	79802822	NA	NA	NA	79802610	79802923	-	AluSq2	Sense	12	102	11
chr10-80057024-T-C	SRP251404_SRR11221747,SRP251883_SRR11252546	chr10:80056406-80057023	TMEM254-AS1	Donor	-	Ambiguous	80057023	80060789	NA	NA	NA	NA	80056850	80057147	+	AluJo	Antisense	173	NA	174
chr10-80081485-A-G	SRP190162_SRR8836509	chr10:80081486-80081639	TMEM254	Donor	+	Ambiguous	80081486	80078787	NA	NA	NA	NA	80081386	80081688	+	AluJr	Sense	102	NA	101
chr10-80342854-G-A	SRP113257_SRR5855320	chr10:80342362-80342855	DYDC1	Donor	-	Cryptic exon inclusion	80342855	80351900	80342976	In-frame	PTC	TRUE	80342708	80343010	+	AluSx	Antisense	157	278	156
chr10-82740765-A-G	SRP077096_SRR4104093	chr10:82740766-82865410	NRG3	Donor	+	Ambiguous	82740766	82738651	NA	NA	NA	NA	82740551	82740849	+	AluSz	Sense	225	NA	224
chr10-86448342-T-C	SRP070828_SRR3188084	chr10:86446450-86448341	WAPL	Donor	-	Ambiguous	86448341	86451966	NA	NA	NA	NA	86448195	86448447	+	AluJb	Antisense	173	NA	174
chr10-86503082-C-T	ERP121318_ERR4056987,SRP071860_SRR3231800,SRP290143_SRR12952557	chr10:86500744-86503080	WAPL	Donor	-	Ambiguous	86503080	86517570	NA	NA	NA	NA	86502877	86503177	+	AluSx1	Antisense	205	NA	207
chr10-86713507-A-G	SRP032833_SRR1027995	chr10:86713508-86716326	LDB3	Donor	+	Ambiguous	86713508	86710051	NA	NA	NA	NA	86713249	86713544	-	AluSq2	Antisense	37	NA	38
chr10-87246239-T-C	SRP270799_SRR12167356	chr10:87246239-87288441	NUTM2A-AS1	Acceptor	-	Exon extension	87246239	87246213	NA	NA	NA	NA	87246048	87246263	+	AluJo	Antisense	281	NA	281
chr10-87325069-C-T	TCGA-LUSC_TCGA-33-4538-01A-01R-1201-07	chr10:87325068-87326629	NUTM2A-AS1	Acceptor	-	Cryptic exon inclusion	87325068	87288496	87324972	NA	NA	NA	87324787	87325073	-	AluSq2	Sense	6	102	5
chr10-90901843-C-A	SRP220432_SRR10071127	chr10:90901845-90902242	RPP30	Donor	+	Exon extension	90901845	90900669	NA	In-frame	PTC	TRUE	90901821	90902096	-	AluY	Antisense	276	NA	278
chr10-91848854-G-C	SRP143488_SRR7074294	chr10:91848636-91848856	TNKS2	Acceptor	+	Cryptic exon inclusion	91848856	91849511	91848932	In-frame	Survived	NA	91848836	91849136	-	AluSq2	Antisense	280	205	282
chr10-92022544-A-G	SRP173821_SRR8350373,SRP216438_SRR9840974	chr10:92022545-92024755	BTAF1	Donor	+	Ambiguous	92022545	92018936	NA	NA	NA	NA	92022421	92022717	-	AluJr	Antisense	173	NA	174
chr10-92193654-T-C	SRP220307_SRR10066622	chr10:92192637-92193653	CPEB3	Donor	-	Ambiguous	92193653	92239345	NA	NA	NA	NA	92193464	92193695	-	AluJo	Sense	102	NA	101
chr10-92632310-A-G	SRP013565_SRR4422356,SRP149859_SRR7268002,SRP155704_SRR7618102	chr10:92632311-92633622	KIF11	Donor	+	Cryptic exon inclusion	92632311	92632694	92632190	Frameshift	PTC	TRUE	92632172	92632383	-	AluSx	Antisense	157	276	158
chr10-92925313-A-T	SRP201769_SRR9320463	chr10:92920051-92925315	EXOC6	Acceptor	+	Cryptic exon inclusion	92925315	92928338	92925438	Frameshift	PTC	TRUE	92925299	92925593	-	AluSz6	Antisense	280	157	282
chr10-92925315-G-T	ERP105312_ERR2200176	chr10:92920051-92925319	EXOC6	Acceptor	+	Ambiguous	92925319	92928338	NA	NA	NA	NA	92925299	92925593	-	AluSz6	Antisense	276	NA	280
chr10-93766649-C-T	SRP159104_SRR9072135	chr10:93766648-93766784	ENSG00000280660	Donor	+	Ambiguous	93766648	93765690	NA	NA	NA	NA	93766512	93766806	-	AluY	Antisense	157	NA	156
chr10-94500891-A-G	ERP105312_ERR2200169	chr10:94500892-94507266	TBC1D12	Donor	+	Ambiguous	94500892	94500328	NA	NA	NA	NA	94500773	94501056	+	AluSx	Sense	119	NA	118
chr10-94568010-A-G	SRP173669_SRR8334062	chr10:94568011-94571387	HELLS	Donor	+	Cryptic exon inclusion	94568011	94562877	94567931	Frameshift	PTC	TRUE	94567905	94568207	-	AluSc	Antisense	199	280	200
chr10-94569283-A-G	ERP124377_ERR5206251,SRP074598_SRR6010651,SRP091538_SRR4423192,SRP127624_SRR6425161,SRP178113_SRR8424335,SRP260811_SRR11735814,SRP299929_SRR13338988	chr10:94569284-94571387	HELLS	Donor	+	Cryptic exon inclusion	94569284	94562877	94569203	Frameshift	PTC	TRUE	94569186	94569481	-	AluSx3	Antisense	199	280	200
chr10-95632563-T-C	SRP176643_SRR8418525	chr10:95628493-95632562	ALDH18A1	Donor	-	Exon extension	95632562	95632958	NA	In-frame	PTC	TRUE	95632361	95632661	-	AluJo	Sense	102	NA	101
chr10-95960655-A-G	SRP219762_SRR10040132	chr10:95960656-95961828	CC2D2B	Donor	+	Ambiguous	95960656	95955492	NA	NA	NA	NA	95960516	95960812	-	AluJb	Antisense	157	NA	158
chr10-96150141-A-G	SRP166889_SRR8112663	chr10:96150142-96151415	ZNF518A	Donor	+	Cryptic exon inclusion	96150142	96133649	96150005	NA	NA	NA	96150042	96150352	+	AluY	Sense	102	NA	101
chr10-96966933-A-G	SRP191377_SRR8864177	chr10:96966934-96980792	LCOR	Donor	+	Ambiguous	96966934	96952197	NA	NA	NA	NA	96966754	96967036	-	AluJb	Antisense	102	NA	103
chr10-97233241-T-C	SRP239389_SRR10822566,SRP274382_SRR12355320	chr10:97229875-97233240	ARHGAP19	Donor	-	Cryptic exon inclusion	97233240	97235216	97233345	Frameshift	PTC	TRUE	97233156	97233372	+	AluJo	Antisense	173	276	174
chr10-97374338-T-C	SRP092402_SRR4784569,SRP092402_SRR4784965,SRP225168_SRR10260385,SRP293106_SRR13081274,SRP293106_SRR13081303	chr10:97373895-97374337	RRP12	Donor	-	Ambiguous	97374337	97379292	NA	NA	NA	NA	97374162	97374461	-	AluJb	Sense	133	NA	133
chr10-97389805-T-G	SRP193364_SRR8942607	chr10:97389801-97390422	RRP12	Acceptor	-	Ambiguous	97389801	97388625	NA	NA	NA	NA	97389712	97390012	-	AluSx1	Sense	212	NA	208
chr10-97410344-C-T	SRP216709_SRR9854945	chr10:97401369-97410342	RRP12	Donor	-	Ambiguous	97410342	97426022	NA	NA	NA	NA	97410220	97410424	+	AluSq2	Antisense	205	NA	207
chr10-97460421-A-C	SRP043960_SRR1503200,SRP043960_SRR1503204,SRP117164_SRR6021525,SRP117164_SRR6021527,SRP117164_SRR6021529,SRP117164_SRR6021530,SRP117164_SRR6021531,SRP117164_SRR6021534	chr10:97460233-97460420	MMS19	Donor	-	Cryptic exon inclusion	97460420	97460694	97460494	Frameshift	PTC	TRUE	97460299	97460601	+	AluJb	Antisense	132	206	133
chr10-97567171-A-G	SRP213116_SRR9645935	chr10:97567172-97567913	UBTD1	Donor	+	Ambiguous	97567172	97499274	NA	NA	NA	NA	97567078	97567366	-	AluJb	Antisense	199	NA	200
chr10-97739116-A-T	ERP110450_ERR2743648,SRP145079_SRR7138657,SRP145547_SRR7159836,SRP193077_SRR8931652,SRP215051_SRR9699436,SRP220690_SRR10080358,SRP255187_SRR11477631,SRP255187_SRR11477639,SRP255187_SRR11477651,SRP255187_SRR11477652,SRP271120_SRR12185519,SRP287014_SRR12807553,SRP287014_SRR12807558,SRP291115_SRR12979088,SRP293689_SRR13106653	chr10:97738675-97739121	ZFYVE27	Acceptor	+	Ambiguous	97739121	97743093	NA	NA	NA	NA	97739101	97739368	-	AluJb	Antisense	276	NA	281
chr10-97739117-G-T	ERP110450_ERR2743648,SRP145547_SRR7159836,SRP193077_SRR8931652,SRP215051_SRR9699436,SRP220690_SRR10080358,SRP255187_SRR11477631,SRP255187_SRR11477639,SRP255187_SRR11477651,SRP255187_SRR11477652,SRP271120_SRR12185519,SRP287014_SRR12807558	chr10:97738675-97739121	ZFYVE27	Acceptor	+	Ambiguous	97739121	97743093	NA	NA	NA	NA	97739101	97739368	-	AluJb	Antisense	276	NA	280
chr10-99382581-A-G	SRP108120_SRR5616890,SRP223274_SRR11307879,SRP241159_SRR10868103	chr10:99382582-99387819	CNNM1	Donor	+	Ambiguous	99382582	99377219	NA	NA	NA	NA	99382480	99382776	+	AluJr4	Sense	102	NA	101
chr11-102319957-G-A	SRP191890_SRR8878932,SRP212077_SRR9601201,SRP286752_SRR12794703	chr11:102317572-102319958	BIRC3	Acceptor	+	Cryptic exon inclusion	102319958	102321836	102320007	NA	NA	NA	102319908	102320168	-	AluSz	Antisense	206	157	207
chr11-10632231-G-T	SRP131079_SRR9034439,SRP170967_SRR8250325	chr11:10632232-10693461	IRAG1	Acceptor	-	Ambiguous	10632232	10690370	NA	NA	NA	NA	10632135	10632485	-	AluSx	Sense	254	NA	255
chr11-108082862-A-G	SRP116272_SRR5981780	chr11:108082863-108088526	CUL5	Donor	+	Cryptic exon inclusion	108082863	108078241	108082665	Frameshift	PTC	TRUE	108082638	108082926	-	AluJo	Antisense	64	280	65
chr11-108126129-A-G	SRP161906_SRR7852395,SRP213116_SRR9646006,SRP260407_SRR11727604,SRP274382_SRR12355297,SRP300748_SRR13376435	chr11:108126130-108127885	ACAT1	Donor	+	Ambiguous	108126130	108121679	NA	NA	NA	NA	108125989	108126302	-	AluSx1	Antisense	173	NA	174
chr11-108205918-G-A	ERP120076_ERR3932726	chr11:108197421-108205919	NPAT	Donor	-	Cryptic exon inclusion	108205919	108222499	108206038	Frameshift	PTC	TRUE	108205760	108206071	+	AluSz6	Antisense	157	276	156
chr11-108234655-T-G	SRP256352_SRR11544663	chr11:108234656-108235669	ATM	Donor	+	Cryptic exon inclusion	108234656	108229324	108234547	In-frame	PTC	TRUE	108234554	108234851	+	AluJb	Sense	102	NA	101
chr11-108273621-C-T	SRP100854_SRR5296601,SRP185784_SRR8570241	chr11:108273620-108279490	ATM	Donor	+	Cryptic exon inclusion	108273620	108272853	108273361	In-frame	PTC	TRUE	108273331	108273628	-	AluSq2	Antisense	22	280	21
chr11-108299461-C-G	ERP107467_ERR2399736,ERP107467_ERR2399794,SRP100620_SRR5280312,SRP126741_SRR6376171,SRP238849_SRR10769180,SRP301622_SRR13429628	chr11:108299461-108299713	ATM	Donor	+	Cryptic exon inclusion	108299461	108297383	108299342	Frameshift	PTC	TRUE	108299330	108299596	-	AluSx	Antisense	137	256	137
chr11-108314242-A-G	SRP097611_SRR5236573,SRP212956_SRR9642796,SRP264804_SRR11850694	chr11:108314243-108315822	ATM	Donor	+	Cryptic exon inclusion	108314243	108312499	108314136	Frameshift	PTC	TRUE	108314115	108314405	-	AluJb	Antisense	173	280	174
chr11-108680338-C-G	SRP287550_SRR12833312	chr11:108680338-108688935	DDX10	Donor	+	Cryptic exon inclusion	108680338	108679561	108680235	In-frame	Survived	NA	108680210	108680517	-	AluJo	Antisense	177	280	177
chr11-110269917-T-C	SRP113436_SRR5861284	chr11:110264875-110269916	RDX	Donor	-	Cryptic exon inclusion	110269916	110272535	110270041	Frameshift	PTC	TRUE	110269757	110270051	+	AluJb	Antisense	157	280	158
chr11-110290403-T-C	SRP274162_SRR12346580	chr11:110279757-110290402	RDX	Donor	-	Cryptic exon inclusion	110290402	110296466	110290501	NA	NA	NA	110290242	110290523	+	AluJb	Antisense	173	278	174
chr11-110456649-A-G	SRP303386_SRR13555200	chr11:110456650-110456917	FDX1	Donor	+	Ambiguous	110456650	110435959	NA	NA	NA	NA	110456506	110456808	-	AluSz	Antisense	157	NA	158
chr11-111769228-T-C	SRP190819_SRR8847570,SRP265031_SRR11860860	chr11:111769140-111769227	ENSG00000254990	Donor	-	Exon extension	111769227	111769358	NA	NA	NA	NA	111769080	111769329	+	AluJb	Antisense	199	NA	200
chr11-112229536-C-T	SRP252552_SRR11294324	chr11:112229535-112230625	PTS	Donor	+	Cryptic exon inclusion	112229535	112230231	112229416	Frameshift	PTC	TRUE	112229383	112229691	-	AluSq2	Antisense	157	280	156
chr11-116951851-T-C	SRP296452_SRR13202401	chr11:116927381-116951850	SIK3	Donor	-	Ambiguous	116951850	116954043	NA	NA	NA	NA	116951653	116951939	+	AluJo	Antisense	199	NA	200
chr11-117225229-T-A	SRP212638_SRR9621418	chr11:117225225-117225930	PCSK7	Acceptor	-	Ambiguous	117225225	117224756	NA	NA	NA	NA	117225055	117225361	-	AluSx1	Sense	137	NA	133
chr11-117244243-A-G	SRP125710_SRR6325558,SRP188080_SRR8707446,SRP298484_SRR13272905,SRP306910_SRR13734715	chr11:117244244-117244444	RNF214	Donor	+	Cryptic exon inclusion	117244244	117239861	117244165	In-frame	PTC	TRUE	117243993	117244280	-	AluJb	Antisense	37	116	38
chr11-117249067-C-T	SRP115067_SRR5914480,SRP115067_SRR5914482,SRP214298_SRR9671858,SRP214298_SRR9671859,SRP296896_SRR13212512	chr11:117249066-117279907	RNF214	Donor	+	Cryptic exon inclusion	117249066	117246949	117248946	Frameshift	PTC	TRUE	117248929	117249224	-	AluSz	Antisense	157	280	156
chr11-117525636-T-C	SRP218731_SRR9995367	chr11:117525084-117525635	DSCAML1	Donor	-	Ambiguous	117525635	117532375	NA	NA	NA	NA	117525458	117525758	-	AluSx3	Sense	125	NA	124
chr11-118215547-T-C	SRP306910_SRR13734746	chr11:118214887-118215546	JAML	Donor	-	Ambiguous	118215546	118224940	NA	NA	NA	NA	118215392	118215646	-	AluJo	Sense	102	NA	101
chr11-118245075-C-G	SRP145751_SRR7164354	chr11:118245073-118252221	MPZL3	Acceptor	-	Ambiguous	118245073	118240378	NA	NA	NA	NA	118244794	118245094	+	AluY	Antisense	280	NA	282
chr11-118558468-G-A	DRP006175_DRR231161,DRP006175_DRR231162,SRP250803_SRR11185397	chr11:118557891-118558469	IFT46	Donor	-	Cryptic exon inclusion	118558469	118559784	118558591	Frameshift	PTC	TRUE	118558317	118558613	+	AluSx	Antisense	157	276	156
chr11-119007310-A-G	ERP105376_ERR2204255,SRP273118_SRR12291501	chr11:119007311-119010763	CENATAC	Donor	+	Ambiguous	119007311	118999110	NA	NA	NA	NA	119007179	119007471	-	AluSx	Antisense	173	NA	174
chr11-119123812-A-G	SRP221079_SRR10088160	chr11:119123808-119126934	HINFP	Donor	+	Ambiguous	119123808	119121640	NA	NA	NA	NA	119123706	119123983	-	AluSc8	Antisense	205	NA	201
chr11-119123813-A-G	SRP149374_SRR7340594,SRP149374_SRR7340595,SRP149374_SRR7340596,SRP149374_SRR7340597,SRP149374_SRR7340598,SRP149374_SRR7340599,SRP281212_SRR12607413	chr11:119123814-119126934	HINFP	Donor	+	Ambiguous	119123814	119121640	NA	NA	NA	NA	119123706	119123983	-	AluSc8	Antisense	199	NA	200
chr11-119282322-G-A	SRP176643_SRR8418519	chr11:119282324-119284968	CBL	Donor	+	Ambiguous	119282324	119278714	NA	NA	NA	NA	119282055	119282353	+	AluSq2	Sense	268	NA	266
chr11-121157411-A-G	SRP213116_SRR9646029	chr11:121157412-121157840	TECTA	Donor	+	Ambiguous	121157412	121153081	NA	NA	NA	NA	121157323	121157606	+	AluJo	Sense	102	NA	101
chr11-122777856-A-G	SRP216982_SRR9875289	chr11:122777857-122779496	UBASH3B	Donor	+	Cryptic exon inclusion	122777857	122777211	122777750	Frameshift	PTC	TRUE	122777725	122778029	-	AluSz	Antisense	173	280	174
chr11-126446065-T-C	SRP241159_SRR10868098	chr11:126445106-126446064	KIRREL3	Donor	-	Exon extension	126446064	126446758	NA	Frameshift	PTC	TRUE	126445866	126446170	+	AluSp	Antisense	199	NA	200
chr11-12921413-G-A	SRP201481_SRR9304794	chr11:12921277-12921414	ENSG00000203258	Donor	-	Ambiguous	12921414	12922450	NA	NA	NA	NA	12921255	12921556	+	AluSp	Antisense	157	NA	156
chr11-129954872-T-C	SRP182902_SRR8506529	chr11:129947371-129954871	PRDM10	Donor	-	Cryptic exon inclusion	129954871	129955511	129954990	Frameshift	PTC	TRUE	129954671	129954957	-	AluJr	Sense	102	NA	101
chr11-130317239-A-G	ERP106310_ERR2259775,SRP219747_SRR10039309,SRP219747_SRR10039310,SRP278517_SRR12502956,SRP290199_SRR12955157,SRP290199_SRR12955158,SRP290199_SRR12955159,SRP307118_SRR14016393	chr11:130317240-130323913	ZBTB44-DT	Donor	+	Ambiguous	130317240	130315116	NA	NA	NA	NA	130317141	130317440	+	AluSx3	Sense	102	NA	101
chr11-130317272-A-G	SRP249666_SRR11094255,SRP262300_SRR11903591,SRP305482_SRR13665402	chr11:130317273-130323913	ZBTB44-DT	Donor	+	Ambiguous	130317273	130315116	NA	NA	NA	NA	130317141	130317440	+	AluSx3	Sense	133	NA	133
chr11-134255415-C-T	SRP040806_SRR1213558,SRP043080_SRR1373441,SRP043080_SRR1373445,SRP071965_SRR3236088,SRP076581_SRR3668903,SRP150872_SRR7367787,SRP150872_SRR7367932,SRP150872_SRR7367974,SRP191427_SRR8866870,SRP201599_SRR9310208,SRP241159_SRR10867990,SRP256206_SRR11538317,SRP256206_SRR11538320,SRP256206_SRR11538321,SRP270799_SRR12167829,SRP270799_SRR12167830,SRP270799_SRR12167831,SRP270799_SRR12167832,SRP270799_SRR…	chr11:134255414-134256547	ACAD8	Donor	+	Cryptic exon inclusion	134255414	134253710	134255317	In-frame	Survived	NA	134255136	134255434	-	AluSz	Antisense	22	119	21
chr11-14297544-T-C	SRP103099_SRR5419385	chr11:14295856-14297543	RRAS2	Donor	-	Ambiguous	14297543	14358762	NA	NA	NA	NA	14297493	14297772	+	AluJr4	Antisense	64	NA	65
chr11-17112370-T-C	SRP133673_SRR6792651,SRP265920_SRR11923060,SRP274314_SRR12352411,SRP285113_SRR12698474	chr11:17110562-17112369	PIK3C2A	Donor	-	Cryptic exon inclusion	17112369	17112573	17112446	Frameshift	PTC	TRUE	17112169	17112480	+	AluSx1	Antisense	199	276	200
chr11-17355215-A-G	ERP120553_ERR3988001,SRP027383_SRR934819,SRP034831_SRR2422929,SRP049333_SRR1633196,SRP049776_SRR1803370,SRP056477_SRR1927045,SRP058740_SRR2040576,SRP101890_SRR5343884,SRP126414_SRR6363417,SRP134757_SRR6823989,SRP136239_SRR13123467,SRP137003_SRR6930505,SRP155953_SRR8495449,SRP161553_SRR7820934,SRP166889_SRR8112651,SRP170967_SRR8250389,SRP173354_SRR8314984,SRP173763_SRR8335070,SRP174053_SRR8360026,…	chr11:17355216-17356650	NCR3LG1	Donor	+	Cryptic exon inclusion	17355216	17352040	17355066	Frameshift	PTC	TRUE	17355118	17355430	+	AluJo	Sense	102	NA	101
chr11-17399275-C-A	SRP270799_SRR12167492	chr11:17399273-17402660	ABCC8	Acceptor	-	Cryptic exon inclusion	17399273	17398442	17399006	Frameshift	PTC	TRUE	17398986	17399304	+	AluSx	Antisense	280	20	282
chr11-18576335-T-C	SRP139926_SRR6998431	chr11:18575413-18576334	UEVLD	Donor	-	Cryptic exon inclusion	18576334	18578723	18576499	Frameshift	PTC	TRUE	18576270	18576552	+	AluSx1	Antisense	64	256	65
chr11-19227976-T-C	TCGA-SKCM_TCGA-EE-A2MH-06A-11R-A18S-07	chr11:19225865-19227975	E2F8	Donor	-	Ambiguous	19227975	19229453	NA	NA	NA	NA	19227805	19228099	+	AluJb	Antisense	173	NA	174
chr11-19876152-A-G	SRP011085_SRR420194,SRP109666_SRR5712509,SRP202079_SRR9334256,SRP216012_SRR9733965,SRP255980_SRR11523939,SRP265252_SRR11873857,SRP315214_SRR14267564	chr11:19876153-19879868	NAV2	Donor	+	Cryptic exon inclusion	19876153	19868998	19876044	In-frame	Survived	NA	19876020	19876325	-	AluSc8	Antisense	173	282	174
chr11-28115276-G-T	SRP109126_SRR5680876	chr11:28113605-28115278	METTL15	Acceptor	+	Ambiguous	28115278	28211061	NA	NA	NA	NA	28115246	28115553	-	AluSp	Antisense	280	NA	282
chr11-2979689-T-C	SRP011546_SRR491007,SRP255477_SRR11491913,SRP269095_SRR12103739,SRP270819_SRR12168596,SRP286992_SRR12807090,SRP304371_SRR13614909	chr11:2979238-2979688	NAP1L4	Donor	-	Ambiguous	2979688	2992253	NA	NA	NA	NA	2979490	2979797	+	AluSq	Antisense	199	NA	200
chr11-2980280-T-C	ERP104370_ERR2124348	chr11:2979238-2980279	NAP1L4	Donor	-	Ambiguous	2980279	2992253	NA	NA	NA	NA	2980201	2980485	-	AluJr	Sense	209	NA	208
chr11-3017567-C-T	SRP166889_SRR8112647	chr11:3017296-3017565	CARS1	Donor	-	Cryptic exon inclusion	3017565	3017856	3017637	Frameshift	PTC	TRUE	3017360	3017666	+	AluSp	Antisense	205	276	207
chr11-31673458-A-G	SRP311209_SRR13997695	chr11:31673459-31783392	ELP4	Donor	+	Ambiguous	31673459	31650222	NA	NA	NA	NA	31673321	31673628	-	AluJr	Antisense	173	NA	174
chr11-32909101-A-G	ERP104370_ERR2124310,SRP301956_SRR13444488	chr11:32909102-32927156	QSER1	Donor	+	Ambiguous	32909102	32893335	NA	NA	NA	NA	32908877	32909174	+	AluSx	Sense	225	NA	224
chr11-32925628-A-G	SRP090040_SRR4253062,SRP092408_SRR4786029,SRP319234_SRR14483944	chr11:32925629-32927156	QSER1	Donor	+	Ambiguous	32925629	32893335	NA	NA	NA	NA	32925494	32925826	-	AluSz6	Antisense	199	NA	200
chr11-33871565-C-A	SRP260067_SRR11687550	chr11:33871561-33881823	LMO2	Acceptor	-	Ambiguous	33871561	33869988	NA	NA	NA	NA	33871309	33871589	+	AluJr	Antisense	276	NA	280
chr11-34107134-A-G	SRP007461_SRR387662,SRP013565_SRR5048068,SRP155278_SRR8382499,SRP182096_SRR8489626,SRP187872_SRR8697002,SRP190210_SRR8906258,SRP225168_SRR10260425,SRP269098_SRR12103802,SRP270799_SRR12166488,SRP271120_SRR12185520,TCGA-LUSC_TCGA-77-7463-01A-11R-2045-07	chr11:34107135-34108210	NAT10	Donor	+	Cryptic exon inclusion	34107135	34105793	34107052	NA	NA	NA	34107031	34107306	-	AluSx	Antisense	199	280	200
chr11-34153469-A-C	SRP149794_SRR7263490	chr11:34153470-34154264	ABTB2	Acceptor	-	Ambiguous	34153470	34152585	NA	NA	NA	NA	34153390	34153643	-	AluJb	Sense	198	NA	200
chr11-4108582-A-G	SRP213116_SRR9646026	chr11:4108583-4109643	RRM1	Donor	+	Exon extension	4108583	4107536	NA	In-frame	PTC	TRUE	4108316	4108621	+	AluY	Sense	268	NA	267
chr11-43689691-C-T	SRP301622_SRR13429626	chr11:43689690-43750910	HSD17B12	Donor	+	Ambiguous	43689690	43680988	NA	NA	NA	NA	43689548	43689848	-	AluSx	Antisense	157	NA	156
chr11-44867499-A-G	SRP278818_SRR12519375	chr11:44867500-44906406	TSPAN18	Donor	+	Ambiguous	44867500	44860470	NA	NA	NA	NA	44867389	44867697	-	AluSx	Antisense	199	NA	200
chr11-46823820-T-C	SRP057500_SRR1982800,SRP061636_SRR2130094,SRP201976_SRR9331360	chr11:46821269-46823819	CKAP5	Donor	-	Cryptic exon inclusion	46823819	46846219	46823903	NA	NA	NA	46823587	46823838	-	AluJo	Sense	102	NA	101
chr11-47169281-T-C	SRP149203_SRR7230181	chr11:47168587-47169280	ENSG00000270060	Donor	-	Exon extension	47169280	47169295	NA	NA	NA	NA	47169032	47169329	+	AluY	Antisense	249	NA	250
chr11-47384839-T-C	SRP126485_SRR6365542	chr11:47383833-47384838	ENSG00000255197	Donor	-	Ambiguous	47384838	47395489	NA	NA	NA	NA	47384802	47385108	+	AluY	Antisense	37	NA	38
chr11-47492179-T-C	SRP110832_SRR5795107	chr11:47489025-47492178	CELF1	Donor	-	Ambiguous	47492178	47499452	NA	NA	NA	NA	47491984	47492280	-	AluJb	Sense	102	NA	101
chr11-47766314-C-A	SRP255700_SRR11509692,SRP255700_SRR11509708	chr11:47766312-47767068	FNBP4	Acceptor	-	Cryptic exon inclusion	47766312	47765363	47766031	Frameshift	PTC	TRUE	47766064	47766332	+	AluJb	Antisense	280	NA	282
chr11-48069244-C-T	SRP219747_SRR10039329	chr11:48069243-48110057	PTPRJ	Donor	+	Cryptic exon inclusion	48069243	47981009	48069120	Frameshift	PTC	TRUE	48069100	48069398	-	AluSx1	Antisense	157	280	156
chr11-57565541-T-C	SRP254939_SRR11467358	chr11:57560433-57565540	UBE2L6	Donor	-	Ambiguous	57565540	57567584	NA	NA	NA	NA	57565356	57565664	-	AluJo	Sense	125	NA	125
chr11-58592366-C-T	SRP155241_SRR7592265	chr11:58592365-58609829	ZFP91	Donor	+	Ambiguous	58592365	58584885	NA	NA	NA	NA	58592079	58592386	-	AluSx	Antisense	22	NA	21
chr11-59595835-T-C	SRP265788_SRR11916404	chr11:59594256-59595834	OSBP	Donor	-	Cryptic exon inclusion	59595834	59600495	59595941	Frameshift	PTC	TRUE	59595657	59595942	+	AluJb	Antisense	173	280	174
chr11-59651938-G-A	SRP298147_SRR13259931	chr11:59651642-59651939	PATL1	Donor	-	Ambiguous	59651939	59652463	NA	NA	NA	NA	59651782	59652092	+	AluSz6	Antisense	157	NA	156
chr11-59664769-T-C	SRP162774_SRR7911148,SRP162774_SRR7911156,SRP162774_SRR7911157	chr11:59659470-59664768	PATL1	Donor	-	Ambiguous	59664768	59666852	NA	NA	NA	NA	59664586	59664862	-	AluJr	Sense	102	NA	101
chr11-60933463-C-T	SRP029880_SRR975600,SRP201347_SRR9294062	chr11:60933462-60933541	TMEM132A	Donor	+	Cryptic exon inclusion	60933462	60932128	60933368	In-frame	Survived	NA	60933174	60933482	-	AluJb	Antisense	22	116	21
chr11-61413124-T-C	SRP225168_SRR10260584	chr11:61411938-61413123	CPSF7	Donor	-	Ambiguous	61413123	61415665	NA	NA	NA	NA	61412963	61413219	-	AluJr4	Sense	102	NA	101
chr11-62618983-G-T	SRP238334_SRR10744313	chr11:62618982-62620496	B3GAT3	Acceptor	-	Exon extension	62618982	62617348	NA	Frameshift	PTC	TRUE	62618701	62619001	+	AluSx3	Antisense	282	NA	282
chr11-62819764-G-C	SRP265861_SRR11920878	chr11:62819765-62824165	STX5	Acceptor	-	Ambiguous	62819765	62807629	NA	NA	NA	NA	62819696	62820000	-	AluSq2	Sense	229	NA	230
chr11-64488872-T-C	ERP006121_ERR538000	chr11:64486467-64488871	ENSG00000286816	Donor	-	Cryptic exon inclusion	64488871	64490026	64488952	NA	NA	NA	64488672	64488978	+	AluSx	Antisense	199	280	200
chr11-65296794-A-G	SRP225168_SRR10260486,SRP293106_SRR13081356	chr11:65295991-65296794	POLA2	Acceptor	+	Ambiguous	65296794	65297119	NA	NA	NA	NA	65296664	65296967	+	AluSx1	Sense	130	NA	130
chr11-65590889-A-G	SRP166889_SRR8112667	chr11:65590890-65591799	EHBP1L1	Donor	+	Cryptic exon inclusion	65590890	65590593	65590744	Frameshift	PTC	TRUE	65590753	65591054	+	AluSx	Sense	142	NA	141
chr11-65661226-T-C	ERP116669_ERR3465233,SRP168964_SRR8195676	chr11:65660216-65661225	RELA	Donor	-	Exon extension	65661225	65661686	NA	Frameshift	PTC	TRUE	65661065	65661326	-	AluJo	Sense	102	NA	101
chr11-66168036-A-G	SRP305562_SRR13673696	chr11:66168037-66193485	PACS1	Donor	+	Ambiguous	66168037	66070843	NA	NA	NA	NA	66167961	66168201	-	AluJb	Antisense	173	NA	174
chr11-6639002-T-C	SRP225416_SRR10272470	chr11:6634307-6639001	DCHS1	Donor	-	Ambiguous	6639001	6639816	NA	NA	NA	NA	6638903	6639126	+	AluY	Antisense	173	NA	174
chr11-66952584-C-T	SRP174614_SRR8375336,SRP270799_SRR12167149,SRP270799_SRR12167278,SRP270799_SRR12167944	chr11:66952469-66952582	PC	Donor	-	Ambiguous	66952582	66954248	NA	NA	NA	NA	66952576	66952842	-	AluSp	Sense	260	NA	258
chr11-67149821-A-G	ERP108822_ERR2587345,SRP061636_SRR2130099,SRP070828_SRR3188092,SRP127320_SRR6408260,SRP145374_SRR7146981,SRP149433_SRR7241773,SRP169617_SRR8207941,SRP188301_SRR8718898,SRP212755_SRR10080533,SRP217231_SRR9883140,SRP225168_SRR10260374,SRP229418_SRR10425534,SRP229418_SRR10425597,SRP238240_SRR10741156,SRP262885_SRR12113307,SRP267167_SRR12007686,SRP303687_SRR13572965,SRP315214_SRR14267550,SRP316875_SR…	chr11:67149822-67180078	KDM2A	Donor	+	Cryptic exon inclusion	67149822	67121359	67149765	Frameshift	PTC	TRUE	67149722	67150021	-	AluSx	Antisense	199	256	200
chr11-67149847-A-G	SRP212956_SRR9642777	chr11:67149848-67180078	KDM2A	Donor	+	Cryptic exon inclusion	67149848	67121359	67149765	Frameshift	PTC	TRUE	67149722	67150021	-	AluSx	Antisense	173	256	174
chr11-67207866-A-G	SRP260234_SRR11706039	chr11:67207867-67215339	KDM2A	Donor	+	Ambiguous	67207867	67207689	NA	NA	NA	NA	67207741	67208047	+	AluJb	Sense	125	NA	125
chr11-67291344-C-T	SRP133178_SRR6755970,SRP256244_SRR11539229	chr11:67291343-67291475	ANKRD13D	Donor	+	Exon extension	67291343	67290447	NA	Frameshift	PTC	TRUE	67291075	67291377	+	AluJb	Sense	268	NA	269
chr11-67298188-A-G	SRP125962_SRR6337810	chr11:67298189-67299529	ANKRD13D	Donor	+	Ambiguous	67298189	67299125	NA	NA	NA	NA	67298051	67298359	-	AluYk3	Antisense	173	NA	174
chr11-68045685-C-G	ERP001942_ERR204992	chr11:68045681-68047432	TCIRG1	Donor	+	Cryptic exon inclusion	68045681	68045103	68045578	In-frame	Survived	NA	68045556	68045801	-	AluSx	Antisense	173	276	169
chr11-68476840-A-G	SRP110609_SRR5761562,SRP157976_SRR7695542,SRP192714_SRR8907963	chr11:68476841-68505144	PPP6R3	Donor	+	Ambiguous	68476841	68460828	NA	NA	NA	NA	68476745	68477045	+	AluJr	Sense	102	NA	101
chr11-72789024-T-C	SRP089814_SRR4241363,SRP110659_SRR5763201	chr11:72781295-72789023	STARD10	Donor	-	Ambiguous	72789023	72792874	NA	NA	NA	NA	72788862	72789146	-	AluJr	Sense	133	NA	132
chr11-73879684-A-G	SRP057196_SRR1974685	chr11:73879685-73887039	PAAF1	Donor	+	Exon extension	73879685	73878820	NA	NA	NA	NA	73879583	73879884	+	AluJb	Sense	102	NA	101
chr11-73883616-A-G	TCGA-KIRC_TCGA-B0-5115-01A-01R-1420-07	chr11:73883612-73887039	PAAF1	Donor	+	Ambiguous	73883612	73878820	NA	NA	NA	NA	73883513	73883800	-	AluSz6	Antisense	205	NA	201
chr11-74596201-G-T	SRP301956_SRR13444426	chr11:74594117-74596203	POLD3	Acceptor	+	Ambiguous	74596203	74604691	NA	NA	NA	NA	74596174	74596485	-	AluSz	Antisense	280	NA	282
chr11-75820077-A-G	SRP212660_SRR9622033	chr11:75820078-75851882	UVRAG	Donor	+	Ambiguous	75820078	75815525	NA	NA	NA	NA	75819976	75820277	-	AluJr4	Antisense	199	NA	200
chr11-75825209-A-G	ERP009114_ERR710438,ERP009114_ERR710439,SRP225168_SRR10260349,SRP245561_SRR10977097,SRP264804_SRR11850690	chr11:75825210-75851882	UVRAG	Donor	+	Cryptic exon inclusion	75825210	75815525	75825132	Frameshift	PTC	TRUE	75825111	75825412	-	AluSq2	Antisense	199	276	200
chr11-75838464-A-G	SRP202203_SRR9336509,SRP202203_SRR9336511,SRP223239_SRR10181986	chr11:75838465-75851882	UVRAG	Donor	+	Ambiguous	75838465	75815525	NA	NA	NA	NA	75838335	75838652	-	AluJr	Antisense	173	NA	174
chr11-75872447-A-G	ERP118877_ERR3728073	chr11:75872448-75879878	UVRAG	Donor	+	Cryptic exon inclusion	75872448	75861781	75872409	Frameshift	PTC	TRUE	75872391	75872686	-	AluSg	Antisense	241	280	242
chr11-75887239-G-A	SRP228563_SRR10399165	chr11:75887241-75888828	UVRAG	Donor	+	Cryptic exon inclusion	75887241	75880041	75887166	Frameshift	PTC	TRUE	75887136	75887443	-	AluSx1	Antisense	205	280	207
chr11-76066573-A-G	SRP073808_SRR3439481,SRP229371_SRR10423669	chr11:76066574-76115923	UVRAG	Donor	+	Cryptic exon inclusion	76066574	76065789	76066493	Frameshift	PTC	TRUE	76066462	76066757	-	AluSc8	Antisense	199	280	200
chr11-76359560-G-A	SRP238856_SRR10769382,SRP238856_SRR10769384	chr11:76355655-76359565	THAP12	Donor	-	Cryptic exon inclusion	76359565	76360955	76359661	Frameshift	PTC	TRUE	76359554	76359841	+	AluSz6	Antisense	20	116	15
chr11-76384341-G-C	SRP103878_SRR5445858	chr11:76382211-76384343	GVQW3	Acceptor	+	Ambiguous	76384343	76403659	NA	NA	NA	NA	76384318	76384622	-	AluSx	Antisense	280	NA	282
chr11-76983458-A-G	SRP215209_SRR9696530	chr11:76983459-76985642	ACER3	Donor	+	Ambiguous	76983459	76976342	NA	NA	NA	NA	76983321	76983614	-	AluSz	Antisense	157	NA	158
chr11-77711669-C-G	SRP193374_SRR8942978	chr11:77711667-77725544	RSF1	Acceptor	-	Ambiguous	77711667	77702496	NA	NA	NA	NA	77711387	77711694	+	AluSq4	Antisense	280	NA	282
chr11-77834557-A-G	SRP178543_SRR8435461	chr11:77834558-77842478	AAMDC	Donor	+	Cryptic exon inclusion	77834558	77821242	77834469	NA	NA	NA	77834436	77834714	-	AluSx	Antisense	157	276	158
chr11-78068671-G-C	SRP305548_SRR13670734	chr11:78068672-78073078	NDUFC2	Acceptor	-	Partial exon loss	78068672	78069911	NA	NA	NA	NA	78068504	78068801	+	AluSc	Antisense	170	NA	169
chr11-78135924-T-C	SRP178543_SRR8435462	chr11:78127437-78135923	ALG8	Donor	-	Cryptic exon inclusion	78135923	78139493	78136002	In-frame	PTC	TRUE	78135890	78136189	+	AluJb	Antisense	37	116	38
chr11-78573384-A-C	ERP117911_ERR3601417	chr11:78571445-78573384	NARS2	Donor	-	Cryptic exon inclusion	78573384	78574347	78573529	In-frame	PTC	TRUE	78573267	78573545	+	AluJo	Antisense	130	276	130
chr11-83068011-A-C	SRP216438_SRR9840969	chr11:83034273-83068011	RAB30	Donor	-	Ambiguous	83068011	83071690	NA	NA	NA	NA	83067844	83068140	+	AluSz	Antisense	169	NA	169
chr11-83211524-T-A	SRP215507_SRR9719681	chr11:83211526-83212978	ANKRD42	Donor	+	Exon extension	83211526	83211431	NA	Frameshift	PTC	TRUE	83211514	83211817	+	AluJr	Sense	12	NA	10
chr11-835966-C-T	SRP197641_SRR11124482,SRP212876_SRR9640415,SRP212886_SRR9640833,SRP225115_SRR10259187,SRP286752_SRR12794720	chr11:835965-836062	CD151	Donor	+	Cryptic exon inclusion	835965	834592	835875	NA	NA	NA	835676	835986	-	AluY	Antisense	22	114	21
chr11-8504571-T-C	ERP116669_ERR3465183	chr11:8480615-8504570	STK33	Donor	-	Ambiguous	8504570	8594082	NA	NA	NA	NA	8504506	8504820	+	AluJr	Antisense	64	NA	65
chr11-874623-T-C	SRP126691_SRR6370007,SRP223239_SRR10181945,SRP223239_SRR10181950,SRP223239_SRR10181951	chr11:870500-874622	CHID1	Donor	-	Cryptic exon inclusion	874622	883147	874911	In-frame	PTC	TRUE	874477	874747	-	AluJr	Sense	133	NA	132
chr11-8921840-T-C	SRP220251_SRR10065514,SRP299929_SRR13338987	chr11:8921516-8921839	C11orf16	Donor	-	Cryptic exon inclusion	8921839	8925462	8921983	Frameshift	PTC	TRUE	8921618	8921940	-	AluJr	Sense	102	NA	101
chr11-8976138-A-G	ERP116669_ERR3465152,SRP150872_SRR7368059,SRP229109_SRR10417390,SRP254617_SRR11451763,SRP265649_SRR11908724	chr11:8968042-8976138	TMEM9B-AS1	Acceptor	+	Exon extension	8976138	8976164	NA	NA	NA	NA	8975991	8976226	-	AluJr	Antisense	116	NA	116
chr11-9282379-C-A	SRP162778_SRR7911757,SRP168037_SRR8171360,SRP213116_SRR9645858	chr11:9282377-9283370	TMEM41B	Acceptor	-	Exon extension	9282377	9281042	NA	NA	NA	NA	9282095	9282393	+	AluSx	Antisense	280	NA	282
chr11-93802121-A-T	SRP162214_SRR7881423	chr11:93801973-93802125	MED17	Acceptor	+	Ambiguous	93802125	93807517	NA	NA	NA	NA	93802109	93802399	-	AluJr	Antisense	276	NA	281
chr11-93810381-G-C	TCGA-CESC_TCGA-EK-A2IP-01A-11R-A180-07	chr11:93809877-93810383	MED17	Acceptor	+	Ambiguous	93810383	93811852	NA	NA	NA	NA	93810353	93810690	-	AluSx1	Antisense	280	NA	282
chr11-9699673-A-G	SRP187105_SRR8646809	chr11:9699674-9713465	SWAP70	Donor	+	Ambiguous	9699674	9694287	NA	NA	NA	NA	9699572	9699823	+	AluJr4	Sense	102	NA	101
chr11-9915320-G-A	SRP300100_SRR13345037	chr11:9896012-9915321	SBF2	Donor	-	Cryptic exon inclusion	9915321	9961956	9915443	Frameshift	PTC	TRUE	9915166	9915468	+	AluSc	Antisense	157	280	156
chr11-9964166-T-C	SRP117044_SRR6003974	chr11:9963883-9964165	SBF2	Donor	-	Ambiguous	9964165	9968340	NA	NA	NA	NA	9963968	9964247	+	AluJo	Antisense	199	NA	200
chr12-100292958-A-G	SRP161575_SRR7822410	chr12:100292959-100298030	SCYL2	Donor	+	Ambiguous	100292959	100291661	NA	NA	NA	NA	100292834	100293115	-	AluJr	Antisense	157	NA	158
chr12-101376750-A-G	SRP126691_SRR6370036	chr12:101376751-101379370	UTP20	Donor	+	Ambiguous	101376751	101375757	NA	NA	NA	NA	101376640	101376947	-	AluSx	Antisense	199	NA	200
chr12-101767817-T-C	SRP049408_SRR1635314,SRP093990_SRR5058207,SRP093990_SRR5058226,SRP155704_SRR7618096,SRP155941_SRR7631622,SRP182902_SRR8506525,SRP223239_SRR10181770,SRP260234_SRR11706035,SRP297826_SRR13305390,SRP304768_SRR13633391	chr12:101766295-101767816	GNPTAB	Donor	-	Cryptic exon inclusion	101767816	101768036	101767926	Frameshift	PTC	TRUE	101767628	101767915	-	AluJr	Sense	102	NA	101
chr12-101895457-C-T	SRP202560_SRR9417474	chr12:101895456-101897862	DRAM1	Donor	+	Cryptic exon inclusion	101895456	101877921	101895359	In-frame	PTC	TRUE	101895217	101895477	-	AluSz	Antisense	22	119	21
chr12-10378936-T-C	SRP092402_SRR4784527,SRP092402_SRR4784529,SRP098758_SRR5225583,SRP134018_SRR6809882,SRP198813_SRR9087169,SRP251404_SRR11225868	chr12:10378706-10378935	KLRK1	Donor	-	Cryptic exon inclusion	10378935	10379446	10379212	In-frame	PTC	TRUE	10378871	10379096	+	AluSz	Antisense	64	NA	65
chr12-103967476-G-C	SRP272540_SRR12266289	chr12:103966061-103967478	TDG	Acceptor	+	Ambiguous	103967478	103976917	NA	NA	NA	NA	103967456	103967756	-	AluSx1	Antisense	280	NA	282
chr12-104266417-T-C	SRP013565_SRR3192381,SRP093574_SRR5039573,SRP306304_SRR13706084	chr12:104262576-104266416	ENSG00000257732	Donor	-	Cryptic exon inclusion	104266416	104280283	104266522	NA	NA	NA	104266247	104266544	+	AluSc	Antisense	173	280	174
chr12-105175112-G-T	SRP229420_SRR10425893,SRP230611_SRR10493580,SRP230611_SRR10493583	chr12:105174449-105175114	APPL2	Donor	-	Cryptic exon inclusion	105175114	105176034	105175214	In-frame	Survived	NA	105174901	105175183	-	AluSx	Sense	70	NA	72
chr12-106246704-T-C	SRP288163_SRR12878695	chr12:106245683-106246703	ENSG00000258355	Donor	-	Exon extension	106246703	106246714	NA	NA	NA	NA	106246460	106246759	+	AluSz	Antisense	244	NA	245
chr12-109191232-G-T	SRP101294_SRR5310469,SRP313255_SRR14135971	chr12:109188163-109191234	ACACB	Acceptor	+	Exon extension	109191234	109191612	NA	In-frame	PTC	TRUE	109191212	109191513	-	AluSx1	Antisense	280	NA	281
chr12-109575658-G-T	SRP193374_SRR8943014	chr12:109575657-109575997	MVK	Donor	+	Cryptic exon inclusion	109575657	109574901	109575579	Frameshift	PTC	TRUE	109575422	109575686	-	AluJb	Antisense	31	116	30
chr12-109960471-T-C	SRP226617_SRR10323934,SRP226617_SRR10405997	chr12:109959959-109960470	GIT2	Donor	-	Cryptic exon inclusion	109960470	109961277	109960578	Frameshift	PTC	TRUE	109960341	109960595	+	AluSx1	Antisense	173	280	173
chr12-110025124-A-G	ERP104977_ERR2182867,SRP093990_SRR5058204,SRP285688_SRR12735739	chr12:110025125-110025741	ANKRD13A	Donor	+	Ambiguous	110025125	110024113	NA	NA	NA	NA	110025073	110025375	+	AluSz6	Sense	52	NA	51
chr12-110145539-A-G	SRP319234_SRR14483813	chr12:110145540-110146952	IFT81	Donor	+	Ambiguous	110145540	110143546	NA	NA	NA	NA	110145434	110145735	-	AluSg	Antisense	199	NA	200
chr12-111465653-C-T	SRP285120_SRR12698955	chr12:111464716-111465656	ATXN2	Donor	-	Ambiguous	111465656	111470107	NA	NA	NA	NA	111465489	111465792	+	AluSx4	Antisense	169	NA	166
chr12-111465661-T-C	SRP257738_SRR11581656	chr12:111464716-111465660	ATXN2	Donor	-	Ambiguous	111465660	111470107	NA	NA	NA	NA	111465489	111465792	+	AluSx4	Antisense	173	NA	174
chr12-111681367-T-C	SRP218685_SRR9993502,SRP218685_SRR9993519,SRP300903_SRR13387620,SRP312060_SRR14066944,SRP312623_SRR14097156	chr12:111681367-111681636	BRAP	Acceptor	-	Cryptic exon inclusion	111681367	111679341	111681244	Frameshift	PTC	TRUE	111681087	111681388	+	AluSq2	Antisense	279	157	279
chr12-111964359-T-C	SRP231207_SRR10512096,SRP293106_SRR13081388	chr12:111943370-111964358	TMEM116	Donor	-	Ambiguous	111964358	111991757	NA	NA	NA	NA	111964158	111964457	+	AluSc	Antisense	199	NA	200
chr12-112067091-T-C	SRP126580_SRR6369892	chr12:112060360-112067090	NAA25	Donor	-	Ambiguous	112067090	112061180	NA	NA	NA	NA	112067003	112067225	+	AluSx	Antisense	173	NA	174
chr12-112101643-G-C	SRP187554_SRR8669706,SRP187554_SRR8669709	chr12:112093137-112101647	NAA25	Donor	-	Cryptic exon inclusion	112101647	112108715	112101764	Frameshift	PTC	TRUE	112101474	112101778	+	AluSx1	Antisense	173	288	169
chr12-112101674-T-C	SRP107391_SRR5577508	chr12:112093137-112101673	NAA25	Donor	-	Cryptic exon inclusion	112101673	112108715	112101764	In-frame	Survived	NA	112101474	112101778	+	AluSx1	Antisense	199	288	200
chr12-112181659-T-C	SRP074138_SRR3465964,SRP095259_SRR5116970,SRP109127_SRR7824795,SRP202547_SRR9409852,SRP238457_SRR10752324,SRP264996_SRR11858895,SRP270654_SRR12164388,SRP277627_SRR12458584,SRP285080_SRR12696767	chr12:112179398-112181658	HECTD4	Donor	-	Cryptic exon inclusion	112181658	112183058	112181759	Frameshift	PTC	TRUE	112181480	112181759	-	AluJo	Sense	102	1	101
chr12-112268025-T-C	SRP316440_SRR14328003	chr12:112266983-112268024	HECTD4	Donor	-	Ambiguous	112268024	112269703	NA	NA	NA	NA	112267828	112268123	-	AluJr	Sense	102	NA	101
chr12-112789870-A-G	SRP190162_SRR8836567	chr12:112789871-112792142	RPH3A	Donor	+	Ambiguous	112789871	112792013	NA	NA	NA	NA	112789815	112790056	+	AluJr	Sense	102	NA	101
chr12-112943858-C-T	SRP242195_SRR10902762	chr12:112943857-112944475	OAS3	Donor	+	Cryptic exon inclusion	112943857	112941853	112943758	Frameshift	PTC	TRUE	112943722	112943992	-	AluSz6	Antisense	157	256	156
chr12-112945101-C-G	SRP277215_SRR12439620	chr12:112945099-112946742	OAS3	Donor	+	Cryptic exon inclusion	112945099	112944652	112945035	In-frame	PTC	TRUE	112945030	112945337	+	AluSz	Sense	70	6	72
chr12-113300400-T-C	SRP139944_SRR7000813,SRP293282_SRR13088001,SRP297815_SRR13249139	chr12:113299975-113300399	SLC8B1	Donor	-	Ambiguous	113300399	113304320	NA	NA	NA	NA	113300196	113300512	+	AluSx1	Antisense	199	NA	200
chr12-113320058-G-T	SRP251390_SRR11218880	chr12:113320059-113320849	SLC8B1	Acceptor	-	Ambiguous	113320059	113320687	NA	NA	NA	NA	113319795	113320092	-	AluJo	Sense	34	NA	35
chr12-113423683-A-G	SRP116272_SRR5981853,SRP235229_SRR10611221	chr12:113423684-113427961	SDSL	Donor	+	Cryptic exon inclusion	113423684	113422478	113423471	NA	NA	NA	113423470	113423768	+	AluJr	Sense	225	11	224
chr12-117277511-T-C	SRP049776_SRR6062047,SRP049776_SRR6062049	chr12:117272560-117277510	NOS1	Donor	-	Cryptic exon inclusion	117277510	117277958	117277587	Frameshift	PTC	TRUE	117277302	117277623	+	AluJb	Antisense	199	276	200
chr12-120205242-C-G	SRP268711_SRR12084433	chr12:120201427-120205241	PXN-AS1	Acceptor	+	Ambiguous	120205241	120206544	NA	NA	NA	NA	120205074	120205381	+	AluSg4	Sense	169	NA	170
chr12-120634407-T-C	SRP191427_SRR8866883	chr12:120630497-120634411	CABP1-DT	Donor	-	Ambiguous	120634411	120640049	NA	NA	NA	NA	120634254	120634548	+	AluJo	Antisense	157	NA	153
chr12-120878967-G-C	SRP154981_SRR7586283	chr12:120810887-120878967	SPPL3	Donor	-	Cryptic exon inclusion	120878967	120903844	120879086	Frameshift	PTC	TRUE	120878831	120879138	+	AluSp	Antisense	137	256	137
chr12-121025653-T-C	SRP144204_SRR7089172	chr12:121024138-121025652	OASL	Donor	-	Cryptic exon inclusion	121025652	121027575	121025735	Frameshift	PTC	FALSE	121025486	121025793	+	AluSx1	Antisense	173	256	174
chr12-121213563-A-G	SRP221152_SRR10089317	chr12:121210299-121213563	P2RX4	Acceptor	+	Cryptic exon inclusion	121213563	121217133	121213671	Frameshift	PTC	TRUE	121213541	121213860	-	AluSz	Antisense	281	157	281
chr12-121213629-A-G	SRP100878_SRR5297820,SRP218935_SRR10007747	chr12:121213630-121216954	P2RX4	Donor	+	Cryptic exon inclusion	121213630	121210299	121213563	In-frame	Survived	NA	121213541	121213860	-	AluSz	Antisense	199	281	200
chr12-121228310-C-G	SRP217717_SRR9920742	chr12:121223044-121228309	P2RX4	Acceptor	+	Ambiguous	121228309	121228532	NA	NA	NA	NA	121228107	121228386	+	AluSz	Sense	229	NA	230
chr12-121404141-A-G	SRP149203_SRR7230179	chr12:121404142-121416158	RNF34	Donor	+	Ambiguous	121404142	121400219	NA	NA	NA	NA	121404008	121404306	-	AluSx	Antisense	173	NA	174
chr12-121739573-A-G	ERP022266_ERR1898540	chr12:121739574-121743628	TMEM120B	Donor	+	Cryptic exon inclusion	121739574	121712965	121739497	Frameshift	PTC	TRUE	121739477	121739771	-	AluSx1	Antisense	199	276	200
chr12-121901617-A-G	SRP255477_SRR11491848	chr12:121901618-121903005	PSMD9	Donor	+	Cryptic exon inclusion	121901618	121899846	121901539	In-frame	Survived	NA	121901358	121901654	-	AluJr4	Antisense	37	116	38
chr12-122201899-G-A	SRP201421_SRR9302173	chr12:122201330-122201900	LRRC43	Acceptor	+	Ambiguous	122201900	122203314	NA	NA	NA	NA	122201851	122202099	+	AluSq2	Sense	59	NA	58
chr12-122260850-T-C	SRP116272_SRR5981275	chr12:122253544-122260849	VPS33A	Donor	-	Cryptic exon inclusion	122260849	122261260	122260972	Frameshift	PTC	FALSE	122260704	122261003	+	AluSg	Antisense	157	280	158
chr12-122342664-T-C	ERP116669_ERR3465165,SRP133939_SRR6806670,SRP221152_SRR10089363	chr12:122342664-122347374	CLIP1	Acceptor	-	Exon extension	122342664	122341698	NA	In-frame	PTC	TRUE	122342548	122342845	+	AluJr	Antisense	116	NA	116
chr12-122508829-G-A	SRP168555_SRR8185721	chr12:122508448-122508830	RSRC2	Donor	-	Cryptic exon inclusion	122508830	122511108	122509002	In-frame	PTC	TRUE	122508679	122508971	+	AluSp	Antisense	157	NA	156
chr12-122512466-G-A	SRP188177_SRR8713144,SRP188177_SRR8713150,SRP188177_SRR8713176	chr12:122511189-122512467	RSRC2	Donor	-	Cryptic exon inclusion	122512467	122515104	122512564	In-frame	PTC	TRUE	122512445	122512760	+	AluSq	Antisense	22	116	21
chr12-122576204-C-T	SRP155533_SRR7611491,SRP221152_SRR10089383,SRP221152_SRR10089653,SRP264804_SRR11850718	chr12:122576203-122576894	KNTC1	Donor	+	Cryptic exon inclusion	122576203	122575900	122576085	In-frame	PTC	TRUE	122576064	122576366	-	AluSp	Antisense	157	274	156
chr12-123025614-T-C	SRP223445_SRR10192396	chr12:123014043-123025613	PITPNM2	Donor	-	Cryptic exon inclusion	123025613	123034512	123025731	In-frame	PTC	TRUE	123025431	123025731	-	AluSp	Sense	119	1	118
chr12-123184880-T-C	SRP058719_SRR2040268,SRP097611_SRR5236495,SRP118087_SRR6050464,SRP170761_SRR9735487,SRP170761_SRR9735491,SRP170761_SRR9735492,SRP170761_SRR9735493,SRP215017_SRR9697586,SRP278662_SRR9697586,SRP306910_SRR13734723	chr12:123181211-123184879	MPHOSPH9	Donor	-	Ambiguous	123184879	123194385	NA	NA	NA	NA	123184809	123185103	-	AluSz6	Sense	225	NA	224
chr12-123392476-A-G	SRP277176_SRR12436479	chr12:123392477-123395046	KMT5A	Donor	+	Ambiguous	123392477	123390787	NA	NA	NA	NA	123392377	123392683	+	AluJo	Sense	102	NA	101
chr12-123416378-G-A	SRP155941_SRR8512471	chr12:123415922-123416379	RILPL2	Donor	-	Cryptic exon inclusion	123416379	123423043	123416474	Frameshift	PTC	FALSE	123416359	123416658	+	AluYh3	Antisense	22	119	21
chr12-123459217-C-T	SRP105013_SRR5469061	chr12:123459216-123465537	SNRNP35	Donor	+	Cryptic exon inclusion	123459216	123458217	123458963	NA	NA	NA	123458940	123459239	-	AluJb	Antisense	22	282	21
chr12-123520476-T-C	SRP180203_SRR8454873,SRP218685_SRR9993538	chr12:123520476-123523494	RILPL1	Acceptor	-	Ambiguous	123520476	123499537	NA	NA	NA	NA	123520276	123520559	+	AluSx	Antisense	200	NA	200
chr12-123603929-A-G	ERP022034_ERR1880150,SRP073253_SRR3383402,SRP101294_SRR5310694,SRP109126_SRR5680907,SRP212755_SRR10080595,SRP225168_SRR10260554,SRP267217_SRR12009511,SRP268711_SRR12083947,SRP306910_SRR13734710	chr12:123603930-123605930	DDX55	Donor	+	Cryptic exon inclusion	123603930	123602257	123603847	Frameshift	PTC	TRUE	123603787	123604099	-	AluSx	Antisense	173	256	174
chr12-123603934-C-G	SRP073253_SRR3383349,SRP073253_SRR3383402,SRP073253_SRR3383403	chr12:123603930-123605930	DDX55	Donor	+	Cryptic exon inclusion	123603930	123602257	123603847	Frameshift	PTC	TRUE	123603787	123604099	-	AluSx	Antisense	173	256	169
chr12-123659314-C-T	SRP116272_SRR5981501	chr12:123659309-123659515	GTF2H3	Donor	+	Ambiguous	123659309	123655825	NA	NA	NA	NA	123659183	123659387	+	AluSx	Sense	225	NA	230
chr12-126405006-A-G	SRP253621_SRR11364949,SRP270799_SRR12166290	chr12:126405007-126406091	ENSG00000255595	Donor	+	Partial exon loss	126405007	126405049	NA	NA	NA	NA	126404909	126405205	-	AluSx1	Antisense	199	NA	200
chr12-1313708-G-A	ERP119578_ERR3836988,SRP125275_SRR6307978	chr12:1290013-1313709	ERC1	Acceptor	+	Ambiguous	1313709	1371832	NA	NA	NA	NA	1313705	1313987	+	AluSx1	Sense	6	NA	5
chr12-131936152-A-G	SRP149203_SRR7230189	chr12:131936153-131943538	PUS1	Donor	+	Ambiguous	131936153	131941984	NA	NA	NA	NA	131935928	131936235	+	AluSx1	Sense	225	NA	224
chr12-131977412-C-T	SRP068424_SRR5330979,SRP295561_SRR13187037	chr12:131977411-131979696	EP400	Donor	+	Ambiguous	131977411	131963643	NA	NA	NA	NA	131977123	131977432	-	AluYc	Antisense	22	NA	21
chr12-132644365-T-C	SRP089814_SRR4241349,SRP089814_SRR4241350,SRP089814_SRR4241351,SRP089814_SRR4241352	chr12:132643978-132644364	POLE	Donor	-	Cryptic exon inclusion	132644364	132648928	132644487	Frameshift	PTC	TRUE	132644153	132644452	-	AluJo	Sense	102	NA	101
chr12-132646723-T-C	SRP254872_SRR11463595	chr12:132643978-132646722	POLE	Donor	-	Cryptic exon inclusion	132646722	132648928	132646828	In-frame	Survived	NA	132646550	132646860	+	AluSp	Antisense	173	280	174
chr12-132711600-A-G	ERP116770_ERR3473973,SRP011085_SRR423960,SRP251671_SRR11243089,SRP292529_SRR13057857	chr12:132711601-132714857	PGAM5	Donor	+	Ambiguous	132711601	132711068	NA	NA	NA	NA	132711505	132711801	+	AluJo	Sense	102	NA	101
chr12-132737930-T-C	SRP119465_SRR6133129,SRP308709_SRR13816053	chr12:132735513-132737929	ANKLE2	Donor	-	Ambiguous	132737929	132736892	NA	NA	NA	NA	132737745	132738053	-	AluJr	Sense	125	NA	125
chr12-132756666-G-A	SRP266442_SRR11952556	chr12:132755134-132756667	ANKLE2	Donor	-	Cryptic exon inclusion	132756667	132761617	132756762	Frameshift	PTC	TRUE	132756646	132756960	+	AluSg4	Antisense	22	119	21
chr12-132783772-T-C	SRP056477_SRR1927021,SRP075880_SRR3605498,SRP150654_SRR7351051,SRP257488_SRR11573860	chr12:132782494-132783776	GOLGA3	Donor	-	Exon extension	132783776	132784163	NA	In-frame	PTC	TRUE	132783583	132783873	-	AluSx1	Sense	102	NA	106
chr12-132855159-T-C	SRP297807_SRR13248094	chr12:132853574-132855158	CHFR	Donor	-	Ambiguous	132855158	132856467	NA	NA	NA	NA	132854959	132855271	+	AluSz	Antisense	199	NA	200
chr12-132875374-G-A	SRP157974_SRR8518230	chr12:132872395-132875379	CHFR	Donor	-	Cryptic exon inclusion	132875379	132877554	132875621	Frameshift	PTC	TRUE	132875359	132875643	+	AluSx1	Antisense	20	280	15
chr12-132875618-C-T	ERP105482_ERR2208900,SRP055108_SRR1806702	chr12:132875617-132877554	CHFR	Acceptor	-	Cryptic exon inclusion	132875617	132872395	132875497	Frameshift	PTC	TRUE	132875359	132875643	+	AluSx1	Antisense	276	157	277
chr12-132884294-T-C	SRP049776_SRR1803369,SRP124299_SRR6261733,SRP270799_SRR12167145	chr12:132877655-132884293	CHFR	Donor	-	Cryptic exon inclusion	132884293	132887195	132884388	Frameshift	PTC	TRUE	132884136	132884426	+	AluSp	Antisense	157	256	158
chr12-133006737-A-G	SRP107391_SRR5578222	chr12:133006738-133007041	ZNF26	Donor	+	Ambiguous	133006738	132986874	NA	NA	NA	NA	133006584	133006882	-	AluSg4	Antisense	158	NA	158
chr12-133039943-A-G	SRP103099_SRR5419313	chr12:133039939-133041277	ZNF84	Donor	+	Ambiguous	133039939	133037546	NA	NA	NA	NA	133039852	133040141	-	AluSq2	Antisense	205	NA	201
chr12-133188340-C-T	ERP112751_ERR3003588,SRP071966_SRR3236157,SRP071966_SRR3236158,SRP071966_SRR3236160,SRP071966_SRR3236161,SRP071966_SRR3236162,SRP216846_SRR9861669,SRP293688_SRR13106647	chr12:133188339-133191488	ZNF268	Donor	+	Cryptic exon inclusion	133188339	133188073	133188217	Frameshift	PTC	TRUE	133188204	133188496	-	AluJo	Antisense	157	280	156
chr12-14453788-C-G	SRP144363_SRR7094292	chr12:14453788-14456560	ATF7IP	Donor	+	Cryptic exon inclusion	14453788	14447054	14453647	Frameshift	PTC	TRUE	14453629	14453924	-	AluSq2	Antisense	137	276	137
chr12-19259175-A-G	SRP126923_SRR6384379,SRP241159_SRR10867955,SRP253402_SRR11354860	chr12:19259176-19260948	PLEKHA5	Donor	+	Exon extension	19259176	19257538	NA	In-frame	PTC	TRUE	19259074	19259377	+	AluJo	Sense	102	NA	101
chr12-19367288-C-G	SRP193775_SRR8951277	chr12:19366110-19367287	PLEKHA5	Acceptor	+	Ambiguous	19367287	19369692	NA	NA	NA	NA	19367286	19367554	-	AluSx1	Antisense	269	NA	268
chr12-19370816-A-G	SRP255583_SRR11497383	chr12:19370817-19375530	PLEKHA5	Donor	+	Cryptic exon inclusion	19370817	19369799	19370721	NA	NA	NA	19370688	19370937	-	AluJo	Antisense	173	NA	174
chr12-21318279-C-T	SRP027383_SRR934762	chr12:21314682-21318277	SLCO1A2	Donor	-	Cryptic exon inclusion	21318277	21318781	21318439	Frameshift	PTC	TRUE	21318123	21318417	-	AluY	Sense	142	NA	140
chr12-22468417-T-C	SRP241159_SRR10867949	chr12:22459543-22468416	C2CD5	Donor	-	Ambiguous	22468416	22469708	NA	NA	NA	NA	22468223	22468517	-	AluJr	Sense	102	NA	101
chr12-24262960-G-A	SRP092408_SRR4785911,SRP166862_SRR8110222,SRP219278_SRR10020950	chr12:24213418-24262961	SOX5	Donor	-	Cryptic exon inclusion	24262961	24277215	24263055	NA	NA	NA	24262939	24263239	+	AluSx1	Antisense	22	116	21
chr12-25041602-A-G	SRP168576_SRR8186489	chr12:25041603-25052234	IRAG2	Donor	+	Ambiguous	25041603	25038138	NA	NA	NA	NA	25041470	25041806	-	AluSz6	Antisense	197	NA	197
chr12-25072054-A-C	SRP156452_SRR11007158	chr12:25069432-25072059	IRAG2	Acceptor	+	Cryptic exon inclusion	25072059	25079243	25072288	In-frame	PTC	TRUE	25071921	25072234	+	AluSq2	Sense	137	NA	132
chr12-25787201-T-C	SRP256920_SRR11561942	chr12:25783261-25787200	ENSG00000256686	Donor	-	Cryptic exon inclusion	25787200	25801694	25787319	NA	NA	NA	25787042	25787345	+	AluSz	Antisense	157	276	158
chr12-26653361-C-G	SRP094955_SRR5099305	chr12:26653356-26653975	ITPR2	Acceptor	-	Ambiguous	26653356	26632060	NA	NA	NA	NA	26653237	26653539	-	AluSc5	Sense	186	NA	181
chr12-27000637-T-C	SRP093323_SRR5018937	chr12:26999677-27000636	TM7SF3	Donor	-	Cryptic exon inclusion	27000636	27003235	27000795	Frameshift	PTC	TRUE	27000462	27000758	-	AluY	Sense	125	NA	124
chr12-2822091-C-G	ERP107288_ERR2433416,ERP116618_ERR3461071,SRP074349_SRR3475120,SRP101719_SRR5335800,SRP101719_SRR5335801,SRP101719_SRR5335803,SRP144647_SRR7123534,SRP146257_SRR7167970,SRP146257_SRR7167974,SRP146257_SRR7167981,SRP150079_SRR7281377,SRP150784_SRR7358920,SRP159178_SRR7770484,SRP267740_SRR12040710,SRP270799_SRR12167654,SRP270799_SRR12167726,SRP279638_SRR12565161,SRP279638_SRR12565163,SRP279638_SRR125…	chr12:2822091-2822793	ITFG2	Donor	+	Cryptic exon inclusion	2822091	2821793	2821973	In-frame	PTC	TRUE	2821917	2822221	-	AluJr	Antisense	137	256	137
chr12-2822117-A-G	ERP120553_ERR3987986	chr12:2822117-2822793	ITFG2	Donor	+	Cryptic exon inclusion	2822117	2821793	2821973	Frameshift	PTC	TRUE	2821917	2822221	-	AluJr	Antisense	113	256	113
chr12-2913392-C-T	SRP090531_SRR4299216,SRP090531_SRR4299228,SRP091345_SRR4409325,SRP091345_SRR4409328,SRP091345_SRR4409329,SRP154189_SRR7532409,SRP154189_SRR7532411	chr12:2913391-2920762	TULP3	Donor	+	Cryptic exon inclusion	2913391	2909581	2913272	Frameshift	PTC	TRUE	2913243	2913563	-	AluJr	Antisense	157	276	156
chr12-29341572-T-C	SRP199641_SRR9134696	chr12:29341219-29341571	ERGIC2	Donor	-	Exon extension	29341571	29341733	NA	In-frame	PTC	TRUE	29341379	29341671	-	AluJo	Sense	102	NA	101
chr12-31450556-T-C	SRP111110_SRR5804996	chr12:31447770-31450555	DENND5B	Donor	-	Cryptic exon inclusion	31450555	31451939	31450615	Frameshift	PTC	TRUE	31450365	31450654	-	AluJr	Sense	102	42	101
chr12-31516371-T-C	SRP040472_SRR1201691,SRP040472_SRR1201697,SRP097611_SRR5272898	chr12:31499672-31516370	DENND5B	Donor	-	Ambiguous	31516370	31500392	NA	NA	NA	NA	31516202	31516497	+	AluJb	Antisense	173	NA	174
chr12-31922126-T-C	SRP252361_SRR11287528	chr12:31915899-31922125	LINC02422	Donor	-	Ambiguous	31922125	31959127	NA	NA	NA	NA	31921967	31922257	+	AluJb	Antisense	173	NA	174
chr12-31977906-A-G	SRP188375_SRR8724695,SRP251404_SRR11223322	chr12:31977907-31980877	RESF1	Donor	+	Cryptic exon inclusion	31977907	31970357	31977825	NA	NA	NA	31977793	31978103	-	AluSz	Antisense	199	280	200
chr12-31979670-A-G	SRP130925_SRR6493291	chr12:31979671-31980877	RESF1	Donor	+	Ambiguous	31979671	31970357	NA	NA	NA	NA	31979542	31979856	-	AluJb	Antisense	173	NA	174
chr12-32114400-G-C	SRP225261_SRR10270085	chr12:32107545-32114402	BICD1	Acceptor	+	Ambiguous	32114402	32216246	NA	NA	NA	NA	32114379	32114663	-	AluJb	Antisense	280	NA	282
chr12-32596873-T-A	SRP130989_SRR6495635	chr12:32596871-32598496	FGD4	Donor	+	Ambiguous	32596871	32582468	NA	NA	NA	NA	32596653	32596960	+	AluSp	Sense	219	NA	221
chr12-32714805-A-G	SRP212152_SRR9604290	chr12:32714806-32718642	DNM1L	Donor	+	Cryptic exon inclusion	32714806	32713372	32714704	Frameshift	PTC	TRUE	32714703	32715012	+	AluSz	Sense	102	NA	101
chr12-3282538-C-T	SRP275009_SRR12363996	chr12:3282537-3283044	TSPAN9	Donor	+	Cryptic exon inclusion	3282537	3281818	3282412	Frameshift	PTC	FALSE	3282392	3282665	-	AluJb	Antisense	157	282	156
chr12-3825803-T-C	ERP116669_ERR3465238,SRP056049_SRR1909143,SRP110313_SRR5753778,SRP249666_SRR11094251,SRP260589_SRR11731549,SRP270799_SRR12166484,SRP301956_SRR13444492,SRP309720_SRR13888316	chr12:3822158-3825802	PARP11	Donor	-	Cryptic exon inclusion	3825802	3826157	3826023	Frameshift	PTC	TRUE	3825730	3826028	-	AluY	Sense	225	6	224
chr12-3846950-G-A	SRP228563_SRR10399180	chr12:3830019-3846951	PARP11	Donor	-	Cryptic exon inclusion	3846951	3873211	3847070	Frameshift	PTC	TRUE	3846806	3847106	+	AluJr	Antisense	157	276	156
chr12-40326252-C-G	SRP043080_SRR1373451,SRP089788_SRR4240829	chr12:40326250-40328359	LRRK2	Donor	+	Cryptic exon inclusion	40326250	40323307	40326095	Frameshift	PTC	TRUE	40326183	40326495	+	AluY	Sense	70	NA	72
chr12-42354319-A-G	SRP229418_SRR10425816,SRP296452_SRR13202399	chr12:42354320-42355160	PPHLN1	Donor	+	Cryptic exon inclusion	42354320	42352050	42354243	Frameshift	PTC	TRUE	42354217	42354509	-	AluSz	Antisense	199	276	200
chr12-42354489-C-T	SRP032775_SRR1026955,SRP238334_SRR10744272	chr12:42354488-42355160	PPHLN1	Donor	+	Cryptic exon inclusion	42354488	42352050	42354243	Frameshift	PTC	TRUE	42354217	42354509	-	AluSz	Antisense	22	276	21
chr12-4347985-A-G	SRP255477_SRR11491853	chr12:4347986-4349818	TIGAR	Donor	+	Ambiguous	4347986	4337161	NA	NA	NA	NA	4347854	4348145	+	AluJb	Sense	133	NA	133
chr12-45901270-A-G	SRP225078_SRR10257762	chr12:45901266-45904341	ARID2	Donor	+	Ambiguous	45901266	45893722	NA	NA	NA	NA	45901154	45901469	-	AluY	Antisense	205	NA	201
chr12-46459765-A-G	SRP277176_SRR12436446	chr12:46459766-46470152	ENSG00000257261	Donor	+	Ambiguous	46459766	46387973	NA	NA	NA	NA	46459490	46459772	+	AluSz6	Sense	292	NA	292
chr12-48136166-C-T	SRP007481_SRR309128,SRP050374_SRR1686010,SRP050374_SRR1686011,SRP050374_SRR1686012,SRP219742_SRR10039206,SRP241159_SRR10867956,SRP241159_SRR10867970	chr12:48136165-48137720	PFKM	Donor	+	Cryptic exon inclusion	48136165	48135384	48136070	Frameshift	PTC	TRUE	48135900	48136186	-	AluY	Antisense	22	119	21
chr12-48668905-G-A	SRP110313_SRR5753785	chr12:48667790-48668910	KANSL2	Donor	-	Exon extension	48668910	48669105	NA	In-frame	PTC	TRUE	48668762	48669067	+	AluSg4	Antisense	157	NA	152
chr12-51065729-G-C	SRP092408_SRR4785958	chr12:51064670-51065733	CSRNP2	Donor	-	Cryptic exon inclusion	51065733	51067672	51065876	Frameshift	PTC	TRUE	51065498	51065757	-	AluJo	Sense	25	NA	31
chr12-51119623-G-A	SRP254872_SRR11463597	chr12:51118773-51119624	TFCP2	Donor	-	Cryptic exon inclusion	51119624	51172300	51119748	In-frame	Survived	NA	51119469	51119762	+	AluSp	Antisense	157	280	156
chr12-51210153-T-C	SRP241159_SRR10867924	chr12:51206884-51210152	POU6F1	Donor	-	Ambiguous	51210152	51217641	NA	NA	NA	NA	51209960	51210182	-	AluJr	Sense	102	NA	101
chr12-52013356-C-T	SRP218731_SRR9995380	chr12:52013355-52013686	TAMALIN	Donor	+	Ambiguous	52013355	52011142	NA	NA	NA	NA	52013072	52013376	-	AluY	Antisense	22	NA	21
chr12-53011082-A-G	SRP199641_SRR9134670	chr12:53011083-53016472	EIF4B	Donor	+	Ambiguous	53011083	53006497	NA	NA	NA	NA	53010981	53011263	+	AluJb	Sense	102	NA	101
chr12-53109608-A-G	ERP105873_ERR2230003,ERP116669_ERR3465280,SRP047358_SRR1582521,SRP047399_SRR1583598,SRP124243_SRR6260747,SRP221152_SRR10089671,SRP295502_SRR13181494,SRP298484_SRR13273062	chr12:53109609-53115389	SOAT2	Donor	+	Cryptic exon inclusion	53109609	53106015	53109506	In-frame	PTC	TRUE	53109469	53109788	-	AluSz	Antisense	173	276	174
chr12-53176930-T-C	ERP001752_ERR1260466,ERP011282_ERR975348,SRP260174_SRR11696601	chr12:53173771-53176929	CSAD	Donor	-	Exon extension	53176929	53179101	NA	NA	NA	NA	53176734	53177030	-	AluJr	Sense	102	NA	101
chr12-53673638-A-C	SRP270331_SRR13489995,SRP270331_SRR13489996	chr12:53672646-53673637	ATP5MC2	Donor	-	Cryptic exon inclusion	53673637	53676052	53673813	NA	NA	NA	53673541	53673835	+	AluSp	Antisense	98	276	99
chr12-54533669-C-T	SRP268879_SRR12095155	chr12:54533668-54535103	NCKAP1L	Donor	+	Cryptic exon inclusion	54533668	54532251	54533598	In-frame	Survived	NA	54533574	54533868	-	AluSz6	Antisense	199	276	198
chr12-55723128-C-T	SRP150872_SRR7367995,SRP150872_SRR7368054	chr12:55723127-55723885	RDH5	Donor	+	Cryptic exon inclusion	55723127	55721948	55722952	In-frame	PTC	TRUE	55722987	55723268	-	AluJr	Antisense	157	NA	156
chr12-55930511-C-T	SRP225786_SRR10284958,SRP225786_SRR10284959,SRP225786_SRR10284961	chr12:55930510-55936422	DGKA	Donor	+	Ambiguous	55930510	55931345	NA	NA	NA	NA	55930357	55930665	-	AluSc8	Antisense	157	NA	156
chr12-55998364-A-G	SRP026648_SRR927431,SRP101294_SRR5310519,SRP141411_SRR7049593,SRP170235_SRR8238773,SRP219759_SRR10039757,SRP303210_SRR13523885,SRP307119_SRR13744548	chr12:55998365-55999332	SUOX	Donor	+	Cryptic exon inclusion	55998365	55997724	55998297	NA	NA	NA	55998260	55998541	+	AluJo	Sense	102	34	101
chr12-56085735-G-A	SRP074598_SRR6010662	chr12:56085737-56086530	ERBB3	Donor	+	Exon extension	56085737	56085182	NA	In-frame	PTC	TRUE	56085462	56085787	+	AluSz	Sense	256	NA	254
chr12-57296972-T-C	TCGA-BLCA_TCGA-E7-A3Y1-01A-11R-A22U-07	chr12:57296552-57296971	R3HDM2	Donor	-	Ambiguous	57296971	57297327	NA	NA	NA	NA	57296782	57297059	+	AluSz	Antisense	199	NA	200
chr12-57505629-A-G	SRP076944_SRR3711105,SRP106948_SRR5534103	chr12:57505630-57511697	MARS1	Donor	+	Ambiguous	57505630	57504300	NA	NA	NA	NA	57505525	57505826	+	AluJr4	Sense	102	NA	101
chr12-57750421-G-A	ERP120023_ERR3931335,SRP019939_SRR791586,SRP094125_SRR5063970,SRP094125_SRR5063971,SRP094125_SRR5063983,SRP103118_SRR6452869,SRP109832_SRR5720380,SRP117693_SRR6039406,SRP153807_SRR7524658,SRP153807_SRR7524659,SRP162831_SRR7939370,SRP167216_SRR8133797,SRP167216_SRR8133798,SRP167216_SRR8133801,SRP188374_SRR8724626,SRP188374_SRR8724627,SRP188374_SRR8724628,SRP188374_SRR8724629,SRP188374_SRR8724630,S…	chr12:57749505-57750422	CDK4	Donor	-	Cryptic exon inclusion	57750422	57750655	57750564	In-frame	Survived	NA	57750318	57750578	+	AluJr	Antisense	138	280	137
chr12-57830924-T-C	SRP223068_SRR10172861,SRP274475_SRR12358196	chr12:57829597-57830923	CTDSP2	Donor	-	Ambiguous	57830923	57846371	NA	NA	NA	NA	57830735	57831047	-	AluSp	Sense	125	NA	124
chr12-57837608-T-C	ERP010065_ERR841670	chr12:57829597-57837607	CTDSP2	Donor	-	Cryptic exon inclusion	57837607	57846371	57837664	Frameshift	PTC	TRUE	57837439	57837723	+	AluSz	Antisense	199	256	200
chr12-62316126-A-G	SRP319543_SRR14514255	chr12:62316127-62321463	USP15	Donor	+	Ambiguous	62316127	62314917	NA	NA	NA	NA	62316002	62316299	+	AluSx	Sense	125	NA	124
chr12-62574942-A-G	SRP218685_SRR9993498	chr12:62574943-62578444	MON2	Donor	+	Ambiguous	62574943	62571583	NA	NA	NA	NA	62574865	62575135	+	AluJr	Sense	102	NA	101
chr12-6321120-A-G	TCGA-OV_TCGA-61-2008-01A-02R-1568-13	chr12:6321121-6326427	PLEKHG6	Donor	+	Ambiguous	6321121	6319109	NA	NA	NA	NA	6321018	6321315	-	AluJo	Antisense	199	NA	200
chr12-64407470-A-G	SRP267167_SRR12007627,SRP302467_SRR13486760	chr12:64407471-64409961	XPOT	Donor	+	Exon extension	64407471	64404805	NA	NA	NA	NA	64407212	64407499	+	AluSx	Sense	268	NA	267
chr12-64409719-A-G	SRP199212_SRR9108941,SRP212956_SRR9642814	chr12:64409720-64409961	XPOT	Donor	+	Ambiguous	64409720	64404805	NA	NA	NA	NA	64409453	64409745	+	AluY	Sense	268	NA	267
chr12-64421939-A-G	SRP070828_SRR3188105	chr12:64421940-64423004	XPOT	Donor	+	Cryptic exon inclusion	64421940	64421472	64421832	Frameshift	PTC	TRUE	64421813	64422108	-	AluSp	Antisense	173	280	174
chr12-6448682-T-C	SRP263603_SRR11844800,SRP280617_SRR12605234	chr12:6447088-6448681	CD27-AS1	Donor	-	Partial exon loss	6448681	6448036	NA	NA	NA	NA	6448498	6448785	+	AluSc8	Antisense	199	NA	200
chr12-64499069-G-A	SRP063493_SRR2313094,SRP063493_SRR2313102,SRP063493_SRR2313103,SRP063493_SRR2313104,SRP063493_SRR2313107,SRP100079_SRR5264206,SRP149837_SRR7266845,SRP149837_SRR7266847,SRP155524_SRR7611074,SRP186290_SRR8591728,SRP186290_SRR8591731,SRP255379_SRR11486551,SRP255379_SRR11486553,SRP255379_SRR11486557,SRP255379_SRR11486558,SRP255379_SRR11486559,SRP255379_SRR11486560,SRP307127_SRR13745074,SRP307127_SRR1…	chr12:64498040-64499070	TBK1	Acceptor	+	Cryptic exon inclusion	64499070	64501329	64499281	In-frame	PTC	TRUE	64499034	64499344	-	AluSq2	Antisense	276	64	277
chr12-64689945-C-G	TCGA-BRCA_TCGA-A7-A13G-01B-04R-A22O-07,TCGA-BRCA_TCGA-A7-A13G-11A-51R-A13Q-07	chr12:64689946-64691469	RASSF3	Donor	+	Cryptic exon inclusion	64689946	64688454	64689807	In-frame	Survived	NA	64689788	64690088	-	AluY	Antisense	143	280	144
chr12-65178051-G-T	SRP212111_SRR9602513,SRP212111_SRR9602514,SRP218685_SRR9993462	chr12:65171119-65178056	LEMD3	Acceptor	+	Ambiguous	65178056	65210925	NA	NA	NA	NA	65177837	65178145	-	AluJb	Antisense	90	NA	95
chr12-68620723-A-G	DRP001358_DRR015230,DRP002586_DRR024828	chr12:68620724-68624670	RAP1B	Donor	+	Cryptic exon inclusion	68620724	68611044	68620623	NA	NA	NA	68620590	68620882	-	AluJb	Antisense	173	280	174
chr12-68707442-A-G	SRP082522_SRR4047375	chr12:68707443-68709237	NUP107	Donor	+	Ambiguous	68707443	68702785	NA	NA	NA	NA	68707321	68707606	+	AluJo	Sense	125	NA	125
chr12-68708076-A-G	SRP222752_SRR10151454,SRP293282_SRR13087980	chr12:68708077-68709237	NUP107	Donor	+	Ambiguous	68708077	68702785	NA	NA	NA	NA	68707814	68708105	+	AluSx1	Sense	268	NA	267
chr12-6940001-G-C	SRP301225_SRR13401485	chr12:6939178-6940003	ATN1	Acceptor	+	Ambiguous	6940003	6940879	NA	NA	NA	NA	6939987	6940288	-	AluSc	Antisense	280	NA	282
chr12-6947488-A-G	ERP016000_ERR2974570	chr12:6947489-6951608	PTPN6	Donor	+	Ambiguous	6947489	6951521	NA	NA	NA	NA	6947387	6947692	+	AluJo	Sense	102	NA	101
chr12-6980242-T-C	SRP174668_SRR8378617	chr12:6979580-6980241	LPCAT3	Donor	-	Cryptic exon inclusion	6980241	6981003	6980350	In-frame	Survived	NA	6980029	6980338	-	AluJr	Sense	102	NA	101
chr12-71666440-G-T	SRP227324_SRR10359260	chr12:71666439-71674202	THAP2	Donor	+	Cryptic exon inclusion	71666439	71664581	71666261	In-frame	PTC	TRUE	71666229	71666542	+	AluJb	Sense	209	34	210
chr12-8130474-A-G	SRP188177_SRR8713167	chr12:8130475-8135584	CLEC4A	Donor	+	Ambiguous	8130475	8129363	NA	NA	NA	NA	8130385	8130679	-	AluJr	Antisense	199	NA	200
chr12-82775282-T-G	SRP270799_SRR12167112	chr12:82775278-82857009	TMTC2	Donor	+	Cryptic exon inclusion	82775278	82687670	82775133	In-frame	PTC	TRUE	82775168	82775449	+	AluJo	Sense	112	NA	116
chr12-82844651-A-G	ERP118840_ERR3721869,SRP061682_SRR2131542,SRP109126_SRR5680903,SRP128036_SRR6440031,SRP134188_SRR6819038,SRP173354_SRR8314962,SRP188177_SRR8713166,SRP188177_SRR8713167,SRP212494_SRR9617934,SRP216716_SRR9855315,SRP218935_SRR10007816,SRP238929_SRR10786074,SRP266801_SRR11977712,SRP295518_SRR13182161,SRP306465_SRR13712468,SRP306896_SRR13734398,SRP311121_SRR13993999,SRP319234_SRR14483829	chr12:82844652-82857009	TMTC2	Donor	+	Ambiguous	82844652	82687670	NA	NA	NA	NA	82844520	82844816	+	AluYm1	Sense	133	NA	133
chr12-82901431-A-G	SRP157974_SRR8518338	chr12:82901432-82930430	TMTC2	Donor	+	Cryptic exon inclusion	82901432	82896647	82901329	In-frame	Survived	NA	82901300	82901581	-	AluSg	Antisense	173	276	174
chr12-8710087-A-G	SRP241159_SRR10868042	chr12:8710088-8713810	RIMKLB	Donor	+	Ambiguous	8710088	8698298	NA	NA	NA	NA	8709986	8710259	-	AluSz	Antisense	199	NA	200
chr12-915008-T-C	SRP049776_SRR1660808,SRP170684_SRR8242636,SRP170684_SRR8242637	chr12:914533-915007	RAD52	Donor	-	Cryptic exon inclusion	915007	916343	915131	In-frame	PTC	TRUE	914875	915154	+	AluJb	Antisense	158	280	158
chr12-92308117-T-C	SRP319640_SRR14520777	chr12:92272617-92308116	LINC02391	Donor	-	Ambiguous	92308116	92357530	NA	NA	NA	NA	92307928	92308223	-	AluJb	Sense	102	NA	101
chr12-93389742-A-G	SRP116272_SRR5981262,SRP202025_SRR9332711	chr12:93389743-93394608	NUDT4	Donor	+	Ambiguous	93389743	93378422	NA	NA	NA	NA	93389620	93389912	+	AluSg7	Sense	125	NA	124
chr12-93397652-A-G	SRP212755_SRR10080664	chr12:93397653-93398770	NUDT4	Donor	+	Cryptic exon inclusion	93397653	93395534	93397547	In-frame	Survived	NA	93397533	93397824	-	AluSz	Antisense	173	280	174
chr12-95244211-A-G	SRP238929_SRR10783860	chr12:95244212-95251939	VEZT	Donor	+	Ambiguous	95244212	95217887	NA	NA	NA	NA	95244113	95244392	+	AluJo	Sense	102	NA	101
chr12-95482238-A-G	SRP078126_SRR3756965,SRP219759_SRR10039770	chr12:95482239-95483214	METAP2	Donor	+	Cryptic exon inclusion	95482239	95476179	95482126	Frameshift	PTC	TRUE	95482126	95482412	-	AluJb	Antisense	173	NA	174
chr12-95486598-A-G	SRP212755_SRR9625088	chr12:95486599-95494055	METAP2	Donor	+	Ambiguous	95486599	95485982	NA	NA	NA	NA	95486501	95486796	-	AluSp	Antisense	199	NA	200
chr12-9585845-T-G	SRP083134_SRR4199337,SRP198247_SRR10970645	chr12:9584165-9585844	ENSG00000284634	Acceptor	+	Ambiguous	9585844	9606352	NA	NA	NA	NA	9585638	9585963	-	AluSq2	Antisense	119	NA	118
chr12-96300473-T-C	SRP212755_SRR10080604	chr12:96300361-96300472	CDK17	Donor	-	Cryptic exon inclusion	96300472	96311051	96300567	Frameshift	PTC	TRUE	96300394	96300696	-	AluSz	Sense	225	130	224
chr12-96552470-A-G	SRP093372_SRR5056133	chr12:96552471-96554181	CFAP54	Donor	+	Ambiguous	96552471	96547979	NA	NA	NA	NA	96552343	96552643	-	AluJb	Antisense	173	NA	174
chr12-9659498-A-G	SRP186837_SRR8631653,SRP237760_SRR10702849,SRP311804_SRR14042967	chr12:9659499-9659640	ENSG00000257027	Donor	+	Exon extension	9659499	9658630	NA	NA	NA	NA	9659400	9659704	-	AluSx	Antisense	199	NA	200
chr12-98523776-A-G	ERP015684_ERR1417399,ERP015684_ERR2238210,ERP121418_ERR4078057,SRP133939_SRR6806679	chr12:98523777-98527885	TMPO	Donor	+	Cryptic exon inclusion	98523777	98516147	98523696	Frameshift	PTC	TRUE	98523669	98523970	-	AluSz	Antisense	199	280	200
chr13-113260027-A-G	SRP300100_SRR13345115	chr13:113260023-113260606	CUL4A	Donor	+	Cryptic exon inclusion	113260023	113255126	113259914	In-frame	Survived	NA	113259923	113260219	+	AluY	Sense	102	NA	106
chr13-113495009-C-T	SRP116107_SRR5970398	chr13:113495008-113495501	TMCO3	Donor	+	Cryptic exon inclusion	113495008	113491274	113494907	NA	NA	NA	113494878	113495154	-	AluSq2	Antisense	157	276	156
chr13-114289507-A-G	SRP151827_SRR7465775,SRP162332_SRR7900163,SRP270780_SRR12165329,SRP270780_SRR12165330,SRP270780_SRR12165331	chr13:114289508-114291488	UPF3A	Donor	+	Ambiguous	114289508	114286630	NA	NA	NA	NA	114289243	114289542	+	AluSc	Sense	268	NA	267
chr13-19837266-G-A	SRP192714_SRR8907937	chr13:19835690-19837267	ZMYM5	Donor	-	Ambiguous	19837267	19837655	NA	NA	NA	NA	19837019	19837318	-	AluSz	Sense	52	NA	53
chr13-19844698-T-C	SRP268711_SRR12084340	chr13:19838986-19844697	ZMYM5	Donor	-	Cryptic exon inclusion	19844697	19851354	19844935	In-frame	PTC	TRUE	19844630	19844921	-	AluSq	Sense	225	NA	224
chr13-19849299-T-C	SRP018525_SRR893046	chr13:19838986-19849298	ZMYM5	Donor	-	Cryptic exon inclusion	19849298	19851354	19849423	Frameshift	PTC	TRUE	19849136	19849423	-	AluJr	Sense	125	1	125
chr13-19965797-G-A	SRP157974_SRR8613757	chr13:19960027-19965798	ZMYM2	Acceptor	+	Ambiguous	19965798	19993062	NA	NA	NA	NA	19965768	19966078	-	AluSx	Antisense	276	NA	277
chr13-19983163-G-T	SRP237545_SRR10691659	chr13:19970072-19983165	ZMYM2	Acceptor	+	Ambiguous	19983165	19993062	NA	NA	NA	NA	19983147	19983445	-	AluSx	Antisense	280	NA	282
chr13-20063215-C-T	SRP041255_SRR1248257,SRP041255_SRR1248260,SRP041255_SRR1248261,SRP041255_SRR1248263,SRP041255_SRR1248264,SRP041255_SRR1248269,SRP041255_SRR1248272,SRP230801_SRR10502962,SRP230801_SRR10502963,SRP230801_SRR10502965,SRP230801_SRR10502967	chr13:20063214-20064450	ZMYM2	Donor	+	Cryptic exon inclusion	20063214	20062972	20063162	In-frame	PTC	TRUE	20063178	20063426	+	AluJb	Sense	94	NA	95
chr13-28033056-A-T	SRP131901_SRR6659699	chr13:28028289-28033059	FLT3	Donor	-	Cryptic exon inclusion	28033059	28033886	28033149	Frameshift	PTC	TRUE	28033052	28033306	+	AluJr	Antisense	22	116	19
chr13-29576162-T-C	SRP175077_SRR8387873	chr13:29553861-29576166	SLC7A1	Donor	-	Ambiguous	29576166	29595415	NA	NA	NA	NA	29576005	29576322	+	AluJr	Antisense	157	NA	155
chr13-30357260-T-C	SRP098102_SRR5209812,SRP108559_SRR5643560,SRP150595_SRR7346337,SRP199697_SRR9140508,SRP229996_SRR10447444,SRP229996_SRR10447445,SRP238334_SRR10744316,SRP293855_SRR13120912	chr13:30341597-30357259	LINC00426	Donor	-	Ambiguous	30357259	30363160	NA	NA	NA	NA	30357143	30357360	-	AluJr	Sense	102	NA	101
chr13-30655086-C-T	SRP092470_SRR4784064	chr13:30655085-30657473	USPL1	Donor	+	Cryptic exon inclusion	30655085	30653306	30654958	In-frame	PTC	FALSE	30654944	30655236	-	AluSp	Antisense	153	280	152
chr13-32180514-C-G	ERP010791_ERR922713,ERP010791_ERR922714,ERP016243_ERR1472976,SRP212369_SRR9614429,SRP274109_SRR12343835,SRP282545_SRR12650203,SRP301622_SRR13429643	chr13:32180515-32182976	FRY	Donor	+	Cryptic exon inclusion	32180515	32179800	32180255	Frameshift	PTC	TRUE	32180222	32180533	-	AluSz	Antisense	20	280	21
chr13-32439917-T-C	SRP109292_SRR5687799,SRP222833_SRR10156218	chr13:32438738-32439916	N4BP2L2	Donor	-	Cryptic exon inclusion	32439916	32442387	32440023	Frameshift	PTC	TRUE	32439730	32440055	+	AluSg4	Antisense	173	280	174
chr13-32513026-C-T	SRP162223_SRR7881532,SRP311209_SRR13997685	chr13:32513025-32517856	N4BP2L2	Acceptor	-	Ambiguous	32513025	32444127	NA	NA	NA	NA	32512749	32513048	+	AluY	Antisense	276	NA	277
chr13-32537945-T-C	SRP273719_SRR12330922	chr13:32537028-32537944	N4BP2L2	Donor	-	Ambiguous	32537944	32538617	NA	NA	NA	NA	32537790	32538069	+	AluSx3	Antisense	157	NA	158
chr13-33671605-T-C	SRP014428_SRR522107	chr13:33661344-33671604	ENSG00000230490	Donor	-	Cryptic exon inclusion	33671604	33663885	33671729	NA	NA	NA	33671466	33671773	+	AluJo	Antisense	157	282	158
chr13-36332302-G-A	SRP157974_SRR8518282,SRP186837_SRR8631650,SRP237760_SRR10702846,SRP257738_SRR11581660,SRP257738_SRR11581663	chr13:36331597-36332303	SPART	Donor	-	Cryptic exon inclusion	36332303	36335020	36332497	Frameshift	PTC	TRUE	36332209	36332517	+	AluSz	Antisense	89	276	88
chr13-36856833-C-T	SRP013565_SRR4422217	chr13:36853676-36856831	SMAD9	Donor	-	Cryptic exon inclusion	36856831	36865536	36857114	In-frame	PTC	TRUE	36856798	36857103	-	AluSq2	Sense	270	NA	268
chr13-40641861-T-C	SRP139591_SRR6984463,SRP241159_SRR10867910	chr13:40560861-40641860	FOXO1	Donor	-	Ambiguous	40641860	40665582	NA	NA	NA	NA	40641703	40642007	+	AluSz	Antisense	157	NA	158
chr13-41314804-A-G	SRP292901_SRR13073038	chr13:41314805-41316845	NAA16	Donor	+	Ambiguous	41314805	41311583	NA	NA	NA	NA	41314709	41315009	+	AluJr4	Sense	102	NA	101
chr13-41337377-A-G	TCGA-STAD_TCGA-HU-A4GC-11A-11R-A251-31	chr13:41337378-41358303	NAA16	Donor	+	Ambiguous	41337378	41355217	NA	NA	NA	NA	41337261	41337559	+	AluY	Sense	119	NA	118
chr13-41357139-A-G	SRP309720_SRR13888359	chr13:41357140-41358303	NAA16	Donor	+	Ambiguous	41357140	41355217	NA	NA	NA	NA	41357039	41357312	+	AluJr	Sense	102	NA	101
chr13-42979317-G-A	ERP105376_ERR2204254	chr13:42970671-42979318	EPSTI1	Donor	-	Cryptic exon inclusion	42979318	42991977	42979413	Frameshift	PTC	TRUE	42979300	42979612	+	AluY	Antisense	22	119	21
chr13-45410703-T-C	SRP149890_SRR7269093	chr13:45409075-45410702	SLC25A30	Donor	-	Cryptic exon inclusion	45410702	45411361	45410805	In-frame	Survived	NA	45410549	45410822	+	AluJb	Antisense	173	276	174
chr13-46365302-C-A	SRP300100_SRR13345063	chr13:46365300-46368041	RUBCNL	Acceptor	-	Cryptic exon inclusion	46365300	46363214	46365261	Frameshift	PTC	TRUE	46365020	46365326	+	AluSx	Antisense	280	241	282
chr13-48462360-A-G	SRP109627_SRR7828566	chr13:48462361-48463730	RB1	Donor	+	Cryptic exon inclusion	48462361	48459834	48462311	Frameshift	PTC	TRUE	48462132	48462422	-	AluJb	Antisense	64	114	65
chr13-49045296-A-G	SRP156452_SRR11007063	chr13:49045297-49075288	FNDC3A	Donor	+	Ambiguous	49045297	49006290	NA	NA	NA	NA	49045164	49045452	-	AluSz	Antisense	157	NA	158
chr13-49068187-A-G	SRP212755_SRR10080554	chr13:49068188-49075288	FNDC3A	Donor	+	Ambiguous	49068188	49006290	NA	NA	NA	NA	49068053	49068373	+	AluJb	Sense	133	NA	133
chr13-49441484-T-C	SRP161553_SRR7820933	chr13:49434224-49441483	CAB39L	Donor	-	Ambiguous	49441483	49443985	NA	NA	NA	NA	49441292	49441581	+	AluJb	Antisense	199	NA	200
chr13-49464969-A-G	SRP256905_SRR11561492	chr13:49464970-49467863	SETDB2	Donor	+	Ambiguous	49464970	49461163	NA	NA	NA	NA	49464779	49465086	+	AluJo	Sense	186	NA	185
chr13-49465007-A-G	SRP044668_SRR1521433,SRP049605_SRR1644130,SRP063355_SRR2244396,SRP066571_SRR2954274,SRP077885_SRR3742795,SRP094781_SRR5088888,SRP102808_SRR5398346,SRP102809_SRR5398389,SRP132938_SRR6730123,SRP155704_SRR7618109,SRP173298_SRR8312668,SRP186274_SRR8591453,SRP187764_SRR8690538,SRP198242_SRR9047608,SRP201769_SRR9320473,SRP212956_SRR9642902,SRP217937_SRR9939083,SRP245561_SRR10977131,SRP251945_SRR1126228…	chr13:49465008-49467863	SETDB2	Donor	+	Cryptic exon inclusion	49465008	49461163	49464952	Frameshift	PTC	TRUE	49464779	49465086	+	AluJo	Sense	225	169	224
chr13-49477323-C-G	SRP290841_SRR12967091	chr13:49464057-49477322	SETDB2	Acceptor	+	Ambiguous	49477322	49467863	NA	NA	NA	NA	49477153	49477459	+	AluJb	Sense	169	NA	170
chr13-49917305-C-T	SRP200762_SRR9214749	chr13:49915161-49917303	SPRYD7	Donor	-	Ambiguous	49917303	49921477	NA	NA	NA	NA	49917091	49917402	-	AluY	Sense	102	NA	100
chr13-49990863-T-C	SRP114505_SRR5886346,SRP158127_SRR7702567,SRP212956_SRR9642834,SRP273118_SRR12291485,SRP298484_SRR13272899,SRP304659_SRR13626710	chr13:49988622-49990867	DLEU2	Donor	-	Cryptic exon inclusion	49990867	49993792	49990975	NA	NA	NA	49990701	49990996	+	AluSx1	Antisense	170	280	161
chr13-51823278-T-C	SRP253402_SRR11354951	chr13:51822138-51823277	TMEM272	Donor	-	Ambiguous	51823277	51826565	NA	NA	NA	NA	51823079	51823377	-	AluJb	Sense	102	NA	101
chr13-52043407-G-C	SRP234075_SRR10564881	chr13:52037219-52043411	NEK5	Donor	-	Ambiguous	52043411	52050103	NA	NA	NA	NA	52043256	52043566	+	AluSg7	Antisense	157	NA	152
chr13-52427338-G-A	SRP279798_SRR12573795,SRP279798_SRR12573797,SRP279798_SRR12573799	chr13:52427220-52427343	VPS36	Donor	-	Cryptic exon inclusion	52427343	52433661	52427440	In-frame	PTC	TRUE	52427324	52427622	+	AluY	Antisense	20	119	15
chr13-52485856-T-C	SRP301382_SRR13415233	chr13:52484285-52485855	LINC00345	Donor	-	Ambiguous	52485855	52488892	NA	NA	NA	NA	52485648	52485956	-	AluJr	Sense	102	NA	101
chr13-72720779-T-C	SRP219799_SRR10042652	chr13:72719098-72720778	MZT1	Donor	-	Cryptic exon inclusion	72720778	72727523	72720882	Frameshift	PTC	TRUE	72720607	72720913	+	AluSp	Antisense	173	276	174
chr13-72930004-C-T	SRP056295_SRR1918277	chr13:72930003-72931164	PIBF1	Donor	+	Cryptic exon inclusion	72930003	72917167	72929879	In-frame	PTC	TRUE	72929872	72930159	-	AluJr	Antisense	157	282	156
chr13-97994966-A-G	SRP126485_SRR6365556	chr13:97993226-97994966	IPO5	Acceptor	+	Ambiguous	97994966	97997530	NA	NA	NA	NA	97994843	97995141	+	AluJb	Sense	123	NA	123
chr13-98955209-T-C	SRP296829_SRR13209435	chr13:98930258-98955208	DOCK9	Donor	-	Cryptic exon inclusion	98955208	98955434	98955292	Frameshift	PTC	TRUE	98955035	98955326	+	AluSz6	Antisense	173	256	174
chr13-99557703-A-G	SRP212755_SRR10080564	chr13:99557704-99559362	TM9SF2	Donor	+	Ambiguous	99557704	99555648	NA	NA	NA	NA	99557598	99557863	+	AluJo	Sense	102	NA	101
chr14-102103921-T-C	ERP116669_ERR3465218,SRP102077_SRR5353074	chr14:102102086-102103920	HSP90AA1	Donor	-	Ambiguous	102103920	102139249	NA	NA	NA	NA	102103828	102104059	+	AluJb	Antisense	199	NA	200
chr14-102329664-C-T	SRP169950_SRR8216500,SRP169950_SRR8216503,SRP302391_SRR13484721,SRP302391_SRR13484724,SRP302391_SRR13484725	chr14:102329663-102331621	ZNF839	Donor	+	Cryptic exon inclusion	102329663	102326888	102329411	Frameshift	PTC	TRUE	102329386	102329684	-	AluSz	Antisense	22	276	21
chr14-102337013-C-T	ERP022442_ERR1912924	chr14:102337012-102338815	ZNF839	Donor	+	Cryptic exon inclusion	102337012	102335839	102336758	Frameshift	PTC	TRUE	102336725	102337033	-	AluJr	Antisense	22	276	21
chr14-102409424-C-T	SRP089814_SRR4241393	chr14:102409423-102414635	TECPR2	Donor	+	Cryptic exon inclusion	102409423	102408620	102409325	Frameshift	PTC	TRUE	102409304	102409598	-	AluSq2	Antisense	177	276	176
chr14-102896920-C-A	SRP154973_SRR7586089	chr14:102891418-102896919	TRAF3	Acceptor	+	Ambiguous	102896919	102897260	NA	NA	NA	NA	102896781	102897101	+	AluJr	Sense	132	NA	133
chr14-103949779-A-G	SRP263194_SRR11837730	chr14:103949775-103955663	TDRD9	Donor	+	Ambiguous	103949775	103928725	NA	NA	NA	NA	103949678	103949975	-	AluSx1	Antisense	205	NA	201
chr14-105225818-T-C	ERP104602_ERR2162240	chr14:105225818-105226068	BRF1	Acceptor	-	Ambiguous	105225818	105221915	NA	NA	NA	NA	105225647	105225943	-	AluSc	Sense	130	NA	130
chr14-20321011-G-A	SRP013565_SRR3192484	chr14:20316561-20321012	CCNB1IP1	Donor	-	Cryptic exon inclusion	20321012	20325538	20321134	NA	NA	NA	20320855	20321153	+	AluSp	Antisense	157	280	156
chr14-20346428-A-G	SRP213116_SRR9645997	chr14:20346429-20346862	PARP2	Donor	+	Ambiguous	20346429	20345465	NA	NA	NA	NA	20346321	20346633	-	AluSx1	Antisense	199	NA	200
chr14-21264934-T-C	SRP299929_SRR13339027	chr14:21263830-21264933	HNRNPC	Donor	-	Ambiguous	21264933	21269297	NA	NA	NA	NA	21264746	21265023	+	AluJo	Antisense	199	NA	200
chr14-21330523-G-A	SRP221152_SRR10089469	chr14:21330525-21334604	RPGRIP1	Donor	+	Ambiguous	21330525	21330388	NA	NA	NA	NA	21330414	21330684	+	AluSg	Sense	142	NA	140
chr14-21389349-G-A	ERP108822_ERR2587347,SRP149433_SRR7241775	chr14:21386177-21389350	CHD8	Donor	-	Ambiguous	21389350	21390946	NA	NA	NA	NA	21389328	21389636	+	AluSz6	Antisense	22	NA	21
chr14-21389990-T-C	SRP071860_SRR3231800,SRP092470_SRR4784066	chr14:21386177-21389989	CHD8	Donor	-	Cryptic exon inclusion	21389989	21390946	21390068	In-frame	Survived	NA	21389952	21390249	+	AluSz	Antisense	37	116	38
chr14-21390017-T-C	SRP057500_SRR1982680	chr14:21386177-21390016	CHD8	Donor	-	Ambiguous	21390016	21390946	NA	NA	NA	NA	21389952	21390249	+	AluSz	Antisense	64	NA	65
chr14-21439126-C-A	ERP105376_ERR2204255	chr14:21439124-21456031	CHD8	Acceptor	-	Ambiguous	21439124	21431859	NA	NA	NA	NA	21438846	21439142	+	AluSz6	Antisense	280	NA	282
chr14-23032335-T-C	ERP116669_ERR3465232	chr14:23027830-23032334	PSMB5	Donor	-	Cryptic exon inclusion	23032334	23033367	23032444	Frameshift	PTC	TRUE	23032162	23032474	+	AluSq2	Antisense	173	280	174
chr14-24444649-A-G	SRP075717_SRR3623993	chr14:24444650-24445389	ENSG00000258744	Donor	+	Ambiguous	24444650	24443113	NA	NA	NA	NA	24444488	24444777	+	AluJo	Sense	163	NA	162
chr14-31163161-G-A	SRP117046_SRR6008461	chr14:31157304-31163162	HECTD1	Donor	-	Ambiguous	31163162	31168297	NA	NA	NA	NA	31163147	31163440	+	AluJo	Antisense	22	NA	21
chr14-31260363-A-G	SRP148144_SRR7178462	chr14:31260364-31262662	ENSG00000257831	Donor	+	Ambiguous	31260364	31248692	NA	NA	NA	NA	31260264	31260573	+	AluJb	Sense	102	NA	99
chr14-31348587-A-C	SRP015964_SRR578756,SRP089788_SRR4240808,SRP119952_SRR6173188,SRP179613_SRR8444155,SRP189988_SRR8822704,SRP198378_SRR9048078,SRP199719_SRR9141119,SRP287655_SRR12842489	chr14:31348587-31349788	HEATR5A	Acceptor	-	Cryptic exon inclusion	31348587	31347908	31348438	Frameshift	PTC	TRUE	31348293	31348596	+	AluJo	Antisense	286	138	286
chr14-31391340-T-C	SRP107937_SRR5591628	chr14:31389006-31391340	HEATR5A	Donor	-	Cryptic exon inclusion	31391340	31394051	31391440	In-frame	PTC	TRUE	31391181	31391438	-	AluSz	Sense	99	NA	99
chr14-31447712-T-C	SRP193790_SRR8952707,SRP219759_SRR10039897	chr14:31447249-31447711	DTD2	Donor	-	Partial exon loss	31447711	31447389	NA	NA	NA	NA	31447538	31447843	+	AluSc8	Antisense	173	NA	174
chr14-31447819-C-G	SRP239118_SRR10806720	chr14:31447817-31453274	DTD2	Acceptor	-	Partial exon loss	31447817	31448455	NA	NA	NA	NA	31447538	31447843	+	AluSc8	Antisense	280	NA	282
chr14-31588728-A-G	SRP301339_SRR13410317	chr14:31588729-31599288	NUBPL	Donor	+	Ambiguous	31588729	31565049	NA	NA	NA	NA	31588634	31588930	+	AluSx4	Sense	97	NA	96
chr14-32154282-C-G	TCGA-LUSC_TCGA-18-3414-01A-01R-0980-07	chr14:32154278-32154620	ARHGAP5	Donor	+	Cryptic exon inclusion	32154278	32152529	32154195	Frameshift	PTC	FALSE	32154135	32154448	-	AluSp	Antisense	173	256	169
chr14-32750540-A-G	SRP176643_SRR8418584	chr14:32750541-32773677	AKAP6	Donor	+	Ambiguous	32750541	32735883	NA	NA	NA	NA	32750439	32750716	+	AluJr	Sense	102	NA	101
chr14-34449286-T-C	SRP101418_SRR5314079	chr14:34435305-34449285	SPTSSA	Donor	-	Ambiguous	34449285	34462095	NA	NA	NA	NA	34449107	34449409	+	AluJb	Antisense	173	NA	174
chr14-34756542-T-C	SRP306465_SRR13712475	chr14:34754915-34756541	BAZ1A	Donor	-	Ambiguous	34756541	34758703	NA	NA	NA	NA	34756466	34756764	-	AluSx	Sense	225	NA	224
chr14-34803296-T-C	DRP001358_DRR015267	chr14:34802989-34803295	BAZ1A	Donor	-	Ambiguous	34803295	34807450	NA	NA	NA	NA	34803098	34803398	+	AluSc	Antisense	199	NA	200
chr14-34867132-G-A	SRP139810_SRR6994640	chr14:34862323-34867133	BAZ1A	Donor	-	Ambiguous	34867133	34874491	NA	NA	NA	NA	34866978	34867281	+	AluSc8	Antisense	157	NA	156
chr14-34995885-A-G	SRP057735_SRR2000181,SRP155941_SRR8512460	chr14:34995886-34996676	SRP54	Donor	+	Ambiguous	34995886	34983216	NA	NA	NA	NA	34995862	34996088	+	AluJb	Sense	102	NA	101
chr14-35005274-A-G	ERP115087_ERR3305906,ERP115087_ERR3305907	chr14:35005275-35007282	SRP54	Donor	+	Cryptic exon inclusion	35005275	35001021	35005083	Frameshift	PTC	TRUE	35005049	35005351	+	AluJr	Sense	225	34	224
chr14-35024966-A-G	SRP309720_SRR13888352	chr14:35024967-35028087	SRP54	Donor	+	Ambiguous	35024967	35023081	NA	NA	NA	NA	35024729	35025031	-	AluSz	Antisense	64	NA	65
chr14-35026469-A-G	SRP089788_SRR4240869	chr14:35026470-35028087	SRP54	Donor	+	Ambiguous	35026470	35023081	NA	NA	NA	NA	35026209	35026531	-	AluJb	Antisense	64	NA	65
chr14-35146910-A-G	SRP041044_SRR1222588	chr14:35146911-35180669	PRORP	Donor	+	Cryptic exon inclusion	35146911	35127612	35146787	In-frame	PTC	TRUE	35146811	35147112	+	AluJr4	Sense	102	NA	101
chr14-35650276-T-C	SRP238833_SRR10768848,SRP238833_SRR10768856	chr14:35635599-35650275	RALGAPA1	Donor	-	Cryptic exon inclusion	35650275	35651804	35650385	Frameshift	PTC	TRUE	35650089	35650424	+	AluSz	Antisense	173	280	174
chr14-35744262-T-C	SRP285080_SRR12696807	chr14:35742566-35744261	RALGAPA1	Donor	-	Ambiguous	35744261	35748584	NA	NA	NA	NA	35744090	35744388	+	AluSp	Antisense	173	NA	174
chr14-37209846-A-G	SRP156824_SRR7662969	chr14:37209847-37308055	MIPOL1	Donor	+	Ambiguous	37209847	37285448	NA	NA	NA	NA	37209700	37210008	-	AluJr	Antisense	157	NA	158
chr14-44957024-T-C	SRP041736_SRR1274268,SRP049776_SRR1660806,SRP134953_SRR6826143,SRP186236_SRR8589695	chr14:44945929-44957023	KLHL28	Donor	-	Cryptic exon inclusion	44957023	44961845	44957122	NA	NA	NA	44956864	44957122	-	AluJr4	Sense	102	NA	101
chr14-45046252-A-G	ERP010142_ERR863678,SRP100948_SRR5305587,SRP103854_SRR5445401,SRP116272_SRR5981407,SRP161687_SRR7825987,SRP162220_SRR7881478,SRP186016_SRR8582511,SRP201347_SRR9294075,SRP217972_SRR9943169,SRP222837_SRR10156296,SRP235229_SRR10611215,SRP237360_SRR10677887,SRP241159_SRR10868015,SRP246993_SRR11008286,SRP264961_SRR11856447,SRP292536_SRR13058135,SRP293799_SRR13114613,SRP300903_SRR13387584,SRP308394_SRR…	chr14:45046253-45046544	TOGARAM1	Donor	+	Cryptic exon inclusion	45046253	45044871	45046095	Frameshift	PTC	TRUE	45046158	45046467	+	AluJo	Sense	102	NA	101
chr14-45093700-C-T	SRP251827_SRR11249951,SRP251827_SRR11249953	chr14:45093699-45095220	PRPF39	Donor	+	Cryptic exon inclusion	45093699	45084250	45093575	NA	NA	NA	45093548	45093854	-	AluSp	Antisense	157	280	156
chr14-49646429-G-A	SRP057793_SRR2017990,TCGA-ESCA_TCGA-L5-A8NN-01A-11R-A37I-31	chr14:49643671-49646430	POLE2	Donor	-	Cryptic exon inclusion	49646430	49647292	49646695	In-frame	PTC	TRUE	49646290	49646620	-	AluSg	Sense	187	NA	188
chr14-50296290-T-C	SRP161830_SRR7842024	chr14:50294247-50296289	L2HGDH	Donor	-	Ambiguous	50296289	50302016	NA	NA	NA	NA	50296089	50296397	+	AluJb	Antisense	199	NA	200
chr14-50311020-T-C	SRP112718_SRR5837388	chr14:50303018-50311019	L2HGDH	Donor	-	Ambiguous	50311019	50312010	NA	NA	NA	NA	50310918	50311205	-	AluSx1	Sense	225	NA	224
chr14-50493966-C-G	SRP264928_SRR11855228	chr14:50493961-50504799	MAP4K5	Acceptor	-	Ambiguous	50493961	50486195	NA	NA	NA	NA	50493721	50494017	+	AluSx1	Antisense	256	NA	261
chr14-50642489-C-A	SRP131505_SRR6515333	chr14:50642487-50644743	SAV1	Acceptor	-	Cryptic exon inclusion	50642487	50640894	50642240	In-frame	PTC	TRUE	50642267	50642517	+	AluSp	Antisense	280	NA	282
chr14-52713072-A-G	SRP127320_SRR6408305	chr14:52713073-52713880	PSMC6	Donor	+	Ambiguous	52713073	52711525	NA	NA	NA	NA	52712949	52713236	+	AluSx	Sense	125	NA	124
chr14-52760016-A-G	SRP295502_SRR13181495	chr14:52760017-52768839	STYX	Donor	+	Cryptic exon inclusion	52760017	52759755	52759903	Frameshift	PTC	TRUE	52759915	52760217	+	AluJr	Sense	102	NA	101
chr14-52776687-C-G	SRP116272_SRR5981327	chr14:52775947-52776686	GNPNAT1	Acceptor	+	Exon extension	52776686	52776867	NA	NA	NA	NA	52776556	52776854	-	AluSx3	Antisense	170	NA	169
chr14-53146286-T-C	SRP034875_SRR1067929,SRP034875_SRR1067930,SRP098761_SRR5225762	chr14:53103857-53146285	DDHD1	Donor	-	Ambiguous	53146285	53152260	NA	NA	NA	NA	53146221	53146511	+	AluSz	Antisense	64	NA	65
chr14-55392485-C-A	SRP144647_SRR7123419	chr14:55392481-55395939	ATG14	Acceptor	-	Cryptic exon inclusion	55392481	55390993	55392388	Frameshift	PTC	TRUE	55392366	55392670	+	AluSz	Antisense	116	22	120
chr14-55601837-A-G	SRP238334_SRR10744385	chr14:55601838-55612018	KTN1	Donor	+	Cryptic exon inclusion	55601838	55580355	55601756	NA	NA	NA	55601739	55602035	-	AluSz6	Antisense	199	280	200
chr14-58273071-T-C	SRP238929_SRR10777809	chr14:58267394-58273070	PSMA3-AS1	Donor	-	Cryptic exon inclusion	58273070	58273978	58273189	NA	NA	NA	58272963	58273171	-	AluJr	Sense	102	NA	101
chr14-58314613-A-G	SRP212704_SRR9623718,SRP220496_SRR10074445	chr14:58306113-58314613	ARID4A	Acceptor	+	Cryptic exon inclusion	58314613	58318541	58314707	In-frame	Survived	NA	58314449	58314724	-	AluJo	Antisense	116	22	116
chr14-58425868-T-C	SRP267167_SRR12007578	chr14:58424096-58425867	TIMM9	Donor	-	Ambiguous	58425867	58427053	NA	NA	NA	NA	58425836	58426132	+	AluSx1	Antisense	31	NA	32
chr14-58434933-C-T	SRP162358_SRR7890169	chr14:58434932-58442705	KIAA0586	Donor	+	Cryptic exon inclusion	58434932	58432458	58434795	Frameshift	PTC	TRUE	58434756	58435087	-	AluJb	Antisense	157	276	156
chr14-58435808-A-G	SRP136156_SRR6873176,SRP195030_SRR9009017,SRP285366_SRR12711812	chr14:58435809-58441220	KIAA0586	Donor	+	Ambiguous	58435809	58432458	NA	NA	NA	NA	58435710	58436008	-	AluSq2	Antisense	199	NA	200
chr14-59311980-T-A	SRP013565_SRR3192453	chr14:59311977-59315279	DAAM1	Donor	+	Ambiguous	59311977	59291307	NA	NA	NA	NA	59311773	59311998	-	AluJr	Antisense	22	NA	19
chr14-59490067-C-T	ERP020890_ERR1781676,SRP050036_SRR1657038,SRP162125_SRR7876821,SRP173298_SRR8312660,SRP188561_SRR8734967,SRP199789_SRR9155678,SRP199789_SRR9155679	chr14:59490066-59495017	JKAMP	Donor	+	Cryptic exon inclusion	59490066	59487829	59489943	Frameshift	PTC	TRUE	59489908	59490221	-	AluJo	Antisense	157	280	156
chr14-60717145-G-C	SRP252399_SRR11289318	chr14:60717146-60719759	SIX4	Acceptor	-	Ambiguous	60717146	60714204	NA	NA	NA	NA	60717062	60717371	-	AluSq2	Sense	229	NA	230
chr14-60717929-T-C	ERP023321_ERR2539179,SRP068450_SRR3101248,SRP136989_SRR6929592,SRP154984_SRR7586331,SRP188939_SRR8756156,SRP200060_SRR9172033,SRP221272_SRR10095953,SRP266442_SRR11952096,SRP287686_SRR12844831,SRP301956_SRR13444380,SRP301994_SRR13447364	chr14:60714204-60717928	SIX4	Donor	-	Cryptic exon inclusion	60717928	60719759	60718009	Frameshift	PTC	FALSE	60717737	60718010	+	AluSg	Antisense	199	NA	200
chr14-63611212-T-C	SRP194123_SRR8984439	chr14:63599974-63611211	WDR89	Donor	-	Ambiguous	63611211	63624927	NA	NA	NA	NA	63611058	63611359	+	AluSz6	Antisense	157	NA	158
chr14-63648394-G-A	SRP233582_SRR10550198	chr14:63642198-63648395	ENSG00000274015	Acceptor	+	Cryptic exon inclusion	63648395	63651331	63648515	NA	NA	NA	63648380	63648670	-	AluSp	Antisense	276	157	277
chr14-64006647-A-G	ERP120504_ERR3987180,SRP043470_SRR1427483,SRP127624_SRR6425163,SRP153060_SRR7510167,SRP219742_SRR10039135,SRP219759_SRR10039691,SRP241666_SRR10882937,SRP250480_SRR11164816	chr14:64006648-64007042	SYNE2	Donor	+	Cryptic exon inclusion	64006648	64003331	64006521	In-frame	PTC	TRUE	64006547	64006826	+	AluJb	Sense	102	NA	101
chr14-64106437-C-A	SRP131120_SRR6502557	chr14:64106435-64107490	SYNE2	Donor	+	Cryptic exon inclusion	64106435	64102043	64106343	Frameshift	PTC	TRUE	64106367	64106657	+	AluY	Sense	70	NA	72
chr14-64139084-A-G	SRP149859_SRR7267978	chr14:64139085-64139940	SYNE2	Donor	+	Cryptic exon inclusion	64139085	64137984	64139008	Frameshift	PTC	TRUE	64138986	64139282	-	AluJb	Antisense	199	276	200
chr14-64245509-C-A	SRP215370_SRR9713118	chr14:64245505-64249545	ESR2	Acceptor	-	Ambiguous	64245505	64235151	NA	NA	NA	NA	64245260	64245536	+	AluSg	Antisense	276	NA	282
chr14-64480322-C-G	SRP306505_SRR13716407	chr14:64480320-64490360	ZBTB25	Acceptor	-	Partial exon loss	64480320	64488058	NA	NA	NA	NA	64480042	64480352	+	AluSx3	Antisense	280	NA	282
chr14-65054239-A-G	ERP001942_ERR188127	chr14:65054240-65054574	FNTB	Donor	+	Ambiguous	65054240	65053350	NA	NA	NA	NA	65054103	65054409	-	AluJr	Antisense	173	NA	174
chr14-66504476-G-A	SRP124589_SRR8385982	chr14:66496343-66504477	ENSG00000258561	Donor	-	Cryptic exon inclusion	66504477	66505284	66504576	NA	NA	NA	66504321	66504632	+	AluYk4	Antisense	157	256	156
chr14-67256648-A-G	SRP299690_SRR13324948	chr14:67256649-67269700	PALS1	Donor	+	Ambiguous	67256649	67241534	NA	NA	NA	NA	67256539	67256739	-	AluSz6	Antisense	199	NA	200
chr14-67388725-G-C	SRP173653_SRR8331947	chr14:67388726-67392661	PLEK2	Acceptor	-	Exon extension	67388726	67392428	NA	In-frame	PTC	TRUE	67388684	67388977	-	AluSz	Sense	254	NA	255
chr14-67794680-T-C	SRP299929_SRR13339064	chr14:67794240-67794684	ZFYVE26	Donor	-	Ambiguous	67794684	67797671	NA	NA	NA	NA	67794662	67794960	+	AluJr4	Antisense	22	NA	18
chr14-67796405-T-C	SRP149950_SRR7275251,SRP162251_SRR7882935,SRP187304_SRR8655680	chr14:67794240-67796404	ZFYVE26	Donor	-	Ambiguous	67796404	67797671	NA	NA	NA	NA	67796220	67796505	-	AluSx1	Sense	102	NA	101
chr14-69614086-G-T	SRP300100_SRR13345026	chr14:69611829-69614088	SUSD6	Acceptor	+	Cryptic exon inclusion	69614088	69658512	69614210	NA	NA	NA	69614060	69614366	-	AluSx	Antisense	280	157	282
chr14-70614316-T-C	SRP251671_SRR11243101	chr14:70611351-70614315	TTC9-DT	Donor	-	Ambiguous	70614315	70633761	NA	NA	NA	NA	70614109	70614412	-	AluJb	Sense	102	NA	101
chr14-70953813-C-T	SRP291961_SRR13016331	chr14:70953812-70962225	PCNX1	Donor	+	Ambiguous	70953812	70947124	NA	NA	NA	NA	70953654	70953965	-	AluSq2	Antisense	157	NA	156
chr14-70989677-A-G	SRP211743_SRR9495459	chr14:70989673-70995740	PCNX1	Donor	+	Ambiguous	70989673	70988700	NA	NA	NA	NA	70989534	70989831	-	AluSz6	Antisense	157	NA	151
chr14-71052448-A-G	SRP013565_SRR3192645	chr14:71052449-71055503	PCNX1	Donor	+	Cryptic exon inclusion	71052449	71052013	71052236	Frameshift	PTC	TRUE	71052202	71052512	-	AluJb	Antisense	64	276	65
chr14-71649334-A-G	SRP304665_SRR13626883	chr14:71649335-71650334	SIPA1L1	Donor	+	Ambiguous	71649335	71624237	NA	NA	NA	NA	71649189	71649491	-	AluJb	Antisense	157	NA	158
chr14-73195315-A-G	SRP096678_SRR5171488,SRP168251_SRR8176959,SRP222583_SRR10149819,SRP258520_SRR11608971	chr14:73195316-73198030	PSEN1	Donor	+	Cryptic exon inclusion	73195316	73192865	73195197	Frameshift	PTC	TRUE	73195170	73195472	-	AluSz6	Antisense	157	276	158
chr14-73616113-A-G	SRP166932_SRR9007207,SRP181009_SRR8466965,SRP217972_SRR9943173,SRP218543_SRR9985383,SRP262887_SRR11830128,SRP262887_SRR11830129,SRP287297_SRR12820264	chr14:73616114-73616993	ACOT6	Donor	+	Ambiguous	73616114	73613033	NA	NA	NA	NA	73616008	73616267	-	AluJr4	Antisense	153	NA	154
chr14-73853056-A-G	ERP000546_ERR030895	chr14:73853057-73858815	PTGR2	Donor	+	Ambiguous	73853057	73851944	NA	NA	NA	NA	73852825	73853120	-	AluSz6	Antisense	64	NA	65
chr14-73885129-A-G	SRP306910_SRR13734723	chr14:73884128-73885129	ENSG00000258653	Acceptor	+	Ambiguous	73885129	73892026	NA	NA	NA	NA	73885008	73885301	+	AluSq2	Sense	123	NA	123
chr14-73885136-A-G	SRP297707_SRR13243434	chr14:73884128-73885136	ENSG00000258653	Acceptor	+	Ambiguous	73885136	73892026	NA	NA	NA	NA	73885008	73885301	+	AluSq2	Sense	130	NA	130
chr14-75108802-G-A	SRP185789_SRR8571944	chr14:75107488-75108803	NEK9	Donor	-	Cryptic exon inclusion	75108803	75109684	75108902	Frameshift	PTC	TRUE	75108561	75108854	-	AluSz6	Sense	52	NA	53
chr14-77358015-T-C	SRP161767_SRR10677399	chr14:77351752-77358014	TMED8	Donor	-	Ambiguous	77358014	77376935	NA	NA	NA	NA	77357841	77358148	+	AluSx	Antisense	173	NA	174
chr14-77558223-T-C	SRP151763_SRR7461294	chr14:77557147-77558222	SPTLC2	Donor	-	Ambiguous	77558222	77562395	NA	NA	NA	NA	77558051	77558344	-	AluSx1	Sense	125	NA	124
chr14-77558698-T-C	SRP151763_SRR7461002,SRP151763_SRR7461118,SRP151763_SRR7461299	chr14:77557147-77558697	SPTLC2	Donor	-	Ambiguous	77558697	77562395	NA	NA	NA	NA	77558618	77558890	-	AluSx	Sense	225	NA	224
chr14-77716783-G-C	SRP201023_SRR9264899,SRP220307_SRR10066646,SRP227324_SRR10359234,SRP229386_SRR10424414,SRP229386_SRR10424415	chr14:77715880-77716785	SLIRP	Acceptor	+	Exon extension	77716785	77717495	NA	Frameshift	PTC	FALSE	77716765	77717064	-	AluSq2	Antisense	280	NA	282
chr14-88573613-A-G	SRP172839_SRR10145212,SRP189988_SRR8822708,SRP199719_SRR9141123	chr14:88573008-88573613	ZC3H14	Acceptor	+	Cryptic exon inclusion	88573613	88574692	88573759	Frameshift	PTC	TRUE	88573425	88573677	-	AluSq2	Antisense	116	NA	116
chr14-88575562-G-T	SRP140592_SRR7012369	chr14:88574854-88575566	ZC3H14	Acceptor	+	Exon extension	88575566	88575839	NA	In-frame	PTC	TRUE	88575411	88575690	+	AluJr	Sense	152	NA	149
chr14-89452937-G-C	SRP311410_SRR14017774	chr14:89412491-89452936	FOXN3	Donor	-	Ambiguous	89452936	89416870	NA	NA	NA	NA	89452916	89453223	+	AluSq2	Antisense	20	NA	21
chr14-89581373-T-C	SRP241980_SRR10895471,SRP293741_SRR13125739	chr14:89412491-89581372	FOXN3	Donor	-	Ambiguous	89581372	89416870	NA	NA	NA	NA	89581199	89581503	+	AluSq2	Antisense	173	NA	174
chr14-89848926-C-G	SRP193374_SRR8942986	chr14:89848924-89931540	EFCAB11	Acceptor	-	Ambiguous	89848924	89797325	NA	NA	NA	NA	89848646	89848955	+	AluSz	Antisense	280	NA	282
chr14-90772710-G-A	SRP252940_SRR11310800	chr14:90744923-90772711	TTC7B	Donor	-	Cryptic exon inclusion	90772711	90780737	90772805	In-frame	Survived	NA	90772690	90772971	+	AluJb	Antisense	22	116	21
chr14-90822362-C-T	SRP219759_SRR10039654	chr14:90821745-90822365	LINC02321	Donor	-	Cryptic exon inclusion	90822365	90823021	90822477	NA	NA	NA	90822220	90822496	+	AluSp	Antisense	169	280	166
chr14-90895807-T-C	SRP151722_SRR7459013,SRP173633_SRR8330335,SRP256949_SRR11563712	chr14:90894584-90895806	RPS6KA5	Donor	-	Ambiguous	90895806	90899328	NA	NA	NA	NA	90895630	90895899	+	AluJb	Antisense	199	NA	200
chr14-90978054-C-G	SRP213328_SRR9648495	chr14:90978052-90978305	RPS6KA5	Acceptor	-	Ambiguous	90978052	90947551	NA	NA	NA	NA	90977772	90978085	+	AluSz6	Antisense	280	NA	282
chr14-90988812-C-G	SRP193374_SRR8942952	chr14:90988810-91001087	RPS6KA5	Acceptor	-	Ambiguous	90988810	90978525	NA	NA	NA	NA	90988534	90988842	+	AluSx1	Antisense	280	NA	282
chr14-90997930-T-C	SRP116272_SRR5981276,SRP127320_SRR6408243,SRP139591_SRR6984483,SRP221152_SRR10089452,SRP223239_SRR10182095,SRP223239_SRR10182099,SRP223239_SRR10182100,SRP228563_SRR10399156	chr14:90978525-90997929	RPS6KA5	Donor	-	Cryptic exon inclusion	90997929	91001087	90998005	In-frame	Survived	NA	90997728	90998030	+	AluSx	Antisense	199	280	200
chr14-91000579-T-C	SRP319543_SRR14514311	chr14:90978525-91000578	RPS6KA5	Donor	-	Ambiguous	91000578	91001087	NA	NA	NA	NA	91000514	91000824	+	AluSx1	Antisense	64	NA	65
chr14-91148765-A-G	SRP144003_SRR7082599,SRP156452_SRR11007069,SRP201769_SRR9320485	chr14:91148766-91157638	DGLUCY	Donor	+	Ambiguous	91148766	91114284	NA	NA	NA	NA	91148664	91148965	+	AluJb	Sense	102	NA	101
chr14-91158956-A-G	SRP116272_SRR5981265	chr14:91158957-91160265	DGLUCY	Donor	+	Cryptic exon inclusion	91158957	91157691	91158855	NA	NA	NA	91158831	91159129	-	AluJr	Antisense	173	276	174
chr14-91169645-A-G	SRP108388_SRR5635312	chr14:91169646-91170002	DGLUCY	Donor	+	Ambiguous	91169646	91167379	NA	NA	NA	NA	91169398	91169709	-	AluSz	Antisense	64	NA	65
chr14-93295323-T-C	SRP241159_SRR10868049	chr14:93294938-93295322	BTBD7	Donor	-	Ambiguous	93295322	93295969	NA	NA	NA	NA	93295120	93295429	-	AluJr	Sense	102	NA	101
chr14-93443571-A-G	SRP049776_SRR1803372	chr14:93443567-93467670	UNC79	Donor	+	Ambiguous	93443567	93431052	NA	NA	NA	NA	93443421	93443721	-	AluSx3	Antisense	157	NA	155
chr14-95158713-G-C	SRP238334_SRR10744385	chr14:95157859-95158715	DICER1-AS1	Acceptor	+	Exon extension	95158715	95158192	NA	NA	NA	NA	95158691	95158990	-	AluSc	Antisense	280	NA	282
chr14-95158794-A-G	SRP242271_SRR10904475	chr14:95158795-95158875	DICER1-AS1	Donor	+	Ambiguous	95158795	95158235	NA	NA	NA	NA	95158691	95158990	-	AluSc	Antisense	199	NA	200
chr14-95450550-G-A	SRP294146_SRR13142278	chr14:95450106-95450551	SYNE3	Donor	-	Exon extension	95450551	95452246	NA	In-frame	PTC	TRUE	95450392	95450701	+	AluJr4	Antisense	157	NA	156
chr14-96312667-T-C	SRP150833_SRR7362940	chr14:96312160-96312666	ATG2B	Donor	-	Cryptic exon inclusion	96312666	96313064	96312751	In-frame	Survived	NA	96312459	96312777	+	AluJr	Antisense	199	282	200
chr14-96879718-C-G	SRP199506_SRR9126614	chr14:96879716-96881176	VRK1	Donor	+	Cryptic exon inclusion	96879716	96876121	96879647	Frameshift	PTC	FALSE	96879646	96879956	+	AluSx1	Sense	70	1	72
chr15-101020480-T-G	SRP285366_SRR12711783	chr15:101020476-101021052	LRRK1	Donor	+	Cryptic exon inclusion	101020476	101015403	101020395	Frameshift	PTC	TRUE	101020369	101020671	-	AluSg7	Antisense	199	280	195
chr15-101716051-T-C	SRP121651_SRR6223050,SRP202025_SRR9332687,SRP218685_SRR9993479	chr15:101714964-101716050	TARS3	Donor	-	Ambiguous	101716050	101721125	NA	NA	NA	NA	101716021	101716235	-	AluSc	Sense	268	NA	267
chr15-23024931-T-C	ERP016243_ERR1473560	chr15:23024831-23024930	TUBGCP5	Donor	-	Ambiguous	23024930	23026115	NA	NA	NA	NA	23024902	23025197	-	AluJb	Sense	268	NA	267
chr15-23026824-T-C	SRP238914_SRR10775611,SRP238914_SRR10775638	chr15:23026206-23026823	TUBGCP5	Donor	-	Cryptic exon inclusion	23026823	23027191	23026936	Frameshift	PTC	TRUE	23026651	23026971	+	AluSz6	Antisense	173	281	174
chr15-23826877-G-T	SRP109126_SRR5680909	chr15:23824791-23826879	ENSG00000286973	Acceptor	+	Ambiguous	23826879	23856123	NA	NA	NA	NA	23826862	23827159	-	AluSq2	Antisense	280	NA	282
chr15-24789565-A-G	SRP161575_SRR7822413	chr15:24789566-24807823	ENSG00000286110	Donor	+	Ambiguous	24789566	24624106	NA	NA	NA	NA	24789464	24789762	+	AluJr4	Sense	102	NA	101
chr15-25042777-A-G	SRP270799_SRR12165843	chr15:25042516-25042777	SNHG14	Acceptor	+	Cryptic exon inclusion	25042777	25051101	25042911	NA	NA	NA	25042771	25043071	-	AluJr4	Antisense	276	157	276
chr15-28183412-T-C	SRP251715_SRR11245000	chr15:28182513-28183411	HERC2	Donor	-	Ambiguous	28183411	28186576	NA	NA	NA	NA	28183204	28183511	-	AluJb	Sense	102	NA	101
chr15-29765767-T-C	SRP300928_SRR13389090	chr15:29762439-29765766	TJP1	Donor	-	Ambiguous	29765766	29766265	NA	NA	NA	NA	29765608	29765888	+	AluJb	Antisense	157	NA	158
chr15-30631887-A-G	SRP102077_SRR5353071	chr15:30631888-30633489	ENSG00000284906	Donor	+	Ambiguous	30631888	30630774	NA	NA	NA	NA	30631779	30632084	-	AluSq2	Antisense	199	NA	200
chr15-30935125-A-G	SRP120040_SRR6178412	chr15:30935126-30937118	FAN1	Donor	+	Ambiguous	30935126	30930672	NA	NA	NA	NA	30935039	30935337	+	AluJb	Sense	102	NA	101
chr15-31227977-C-T	SRP285011_SRR12694314,SRP308256_SRR13786259	chr15:31223713-31227975	ENSG00000259772	Donor	-	Cryptic exon inclusion	31227975	31229271	31228065	NA	NA	NA	31227769	31228090	+	AluSq	Antisense	205	280	207
chr15-34142749-G-C	SRP151763_SRR7461069	chr15:34142372-34142753	KATNBL1	Donor	-	Cryptic exon inclusion	34142753	34145397	34143025	Frameshift	PTC	TRUE	34142712	34143009	-	AluSc	Sense	260	NA	264
chr15-34148561-T-C	SRP126393_SRR6362802,SRP134018_SRR6809875,SRP214459_SRR9675246,SRP270799_SRR12165852,SRP298484_SRR13272932	chr15:34148561-34148631	KATNBL1	Acceptor	-	Exon extension	34148561	34147431	NA	Frameshift	PTC	TRUE	34148357	34148596	+	AluJr	Antisense	256	NA	256
chr15-34888148-A-C	SRP187706_SRR8689197	chr15:34886662-34888147	AQR	Donor	-	Ambiguous	34888147	34890214	NA	NA	NA	NA	34888015	34888297	+	AluSz6	Antisense	132	NA	133
chr15-34931664-C-T	SRP104118_SRR5452961	chr15:34930372-34931662	AQR	Donor	-	Cryptic exon inclusion	34931662	34932317	34931810	In-frame	Survived	NA	34931526	34931843	+	AluSx	Antisense	137	280	139
chr15-34951540-G-A	SRP176643_SRR8418601	chr15:34948385-34951545	AQR	Donor	-	Exon extension	34951545	34952884	NA	Frameshift	PTC	TRUE	34951392	34951688	+	AluSc	Antisense	157	NA	152
chr15-36443754-T-C	SRP212704_SRR9623725	chr15:36440425-36443753	ENSG00000259737	Donor	-	Cryptic exon inclusion	36443753	36441618	36443834	NA	NA	NA	36443547	36443865	+	AluSx1	Antisense	199	280	200
chr15-38057428-A-G	SRP049605_SRR1644086,SRP071758_SRR3225267,SRP071758_SRR3225277,SRP080837_SRR3995715,SRP082973_SRR4065010,SRP086078_SRR4163028,SRP086078_SRR4163071,SRP086078_SRR4163073,SRP086078_SRR4163082,SRP086078_SRR4163094,SRP086078_SRR4163108,SRP086078_SRR4163132,SRP086078_SRR4163134,SRP086078_SRR4163144,SRP103864_SRR5445645,SRP111742_SRR5821398,SRP118741_SRR6063631,SRP156452_SRR7647819,SRP173298_SRR8312679,…	chr15:38057429-38059894	LINC02345	Donor	+	Cryptic exon inclusion	38057429	38044676	38057335	NA	NA	NA	38057147	38057450	-	AluJb	Antisense	22	116	23
chr15-40610516-A-G	SRP133673_SRR8769528	chr15:40610517-40611477	KNL1	Donor	+	Ambiguous	40610517	40610298	NA	NA	NA	NA	40610415	40610702	+	AluJo	Sense	102	NA	101
chr15-40696392-A-G	SRP110313_SRR5753780	chr15:40696393-40698756	RAD51	Donor	+	Ambiguous	40696393	40695426	NA	NA	NA	NA	40696292	40696560	+	AluJb	Sense	102	NA	101
chr15-40702618-A-G	SRP215017_SRR9697686,SRP221152_SRR10089513,SRP278662_SRR9697686	chr15:40702619-40706176	RAD51	Donor	+	Cryptic exon inclusion	40702619	40701202	40702537	In-frame	Survived	NA	40702507	40702813	-	AluSz6	Antisense	199	276	200
chr15-41433232-A-G	SRP223239_SRR10181734	chr15:41433233-41438320	RTF1	Donor	+	Ambiguous	41433233	41417314	NA	NA	NA	NA	41432970	41433276	+	AluSx3	Sense	268	NA	267
chr15-42170394-T-C	SRP065812_SRR2926043	chr15:42169867-42170393	VPS39	Donor	-	Ambiguous	42170393	42173722	NA	NA	NA	NA	42170305	42170508	+	AluJr	Antisense	173	NA	174
chr15-42260266-T-C	SRP113436_SRR5867605,SRP148683_SRR7203707	chr15:42258991-42260265	TMEM87A	Donor	-	Cryptic exon inclusion	42260265	42260957	42260364	Frameshift	PTC	FALSE	42260090	42260387	+	AluJb	Antisense	173	276	174
chr15-43083917-G-A	SRP201599_SRR9310177	chr15:43082717-43083918	UBR1	Donor	-	Cryptic exon inclusion	43083918	43085983	43084018	In-frame	Survived	NA	43083760	43084069	+	AluSp	Antisense	157	256	156
chr15-43333400-A-G	SRP116272_SRR5981365,SRP144647_SRR7123449	chr15:43333401-43334944	ADAL	Donor	+	Partial exon loss	43333401	43333435	NA	NA	NA	NA	43333139	43333433	+	AluJb	Sense	268	NA	267
chr15-43400524-A-G	SRP186205_SRR8588918,SRP212755_SRR10080657,SRP300679_SRR13373076	chr15:43400525-43401715	TUBGCP4	Donor	+	Cryptic exon inclusion	43400525	43400222	43400442	Frameshift	PTC	TRUE	43400385	43400634	-	AluJb	Antisense	173	256	174
chr15-43484949-T-C	SRP075717_SRR3587282	chr15:43481023-43484948	TP53BP1	Donor	-	Ambiguous	43484948	43491668	NA	NA	NA	NA	43484749	43485007	-	AluJb	Sense	102	NA	101
chr15-43537077-T-C	SRP151763_SRR7461123	chr15:43535477-43537076	PPIP5K1	Donor	-	Cryptic exon inclusion	43537076	43539469	43537168	Frameshift	PTC	TRUE	43537054	43537372	+	AluSx3	Antisense	22	116	23
chr15-43549544-T-C	SRP154981_SRR7586291,SRP161553_SRR7820920	chr15:43539584-43549543	PPIP5K1	Donor	-	Cryptic exon inclusion	43549543	43558794	43549646	In-frame	PTC	TRUE	43549381	43549662	+	AluJb	Antisense	173	276	174
chr15-43785832-A-G	ERP117136_ERR3506871,SRP187530_SRR8668925,SRP230798_SRR10502901	chr15:43785833-43791975	SERF2	Donor	+	Cryptic exon inclusion	43785833	43785535	43785730	NA	NA	NA	43785693	43786005	-	AluSz	Antisense	173	276	174
chr15-43791368-A-G	SRP109627_SRR5710471,SRP295178_SRR13169571	chr15:43791369-43791975	SERF2	Donor	+	Cryptic exon inclusion	43791369	43785535	43791262	NA	NA	NA	43791251	43791534	-	AluSx3	Antisense	173	280	174
chr15-43848047-A-G	SRP093323_SRR5018922	chr15:43848048-43851086	WDR76	Donor	+	Ambiguous	43848048	43844055	NA	NA	NA	NA	43847946	43848255	+	AluJo	Sense	102	NA	101
chr15-43851888-A-G	SRP111102_SRR5804868,SRP154414_SRR7540243,SRP241980_SRR10895471,SRP252361_SRR11287535,SRP268306_SRR12067678,SRP298484_SRR13273071	chr15:43851889-43856945	WDR76	Donor	+	Ambiguous	43851889	43851246	NA	NA	NA	NA	43851788	43852070	+	AluJb	Sense	102	NA	101
chr15-44326752-A-G	SRP155941_SRR8512447,SRP202025_SRR9332704,SRP239389_SRR10822546,SRP241159_SRR10868094	chr15:44326753-44328684	GOLM2	Donor	+	Cryptic exon inclusion	44326753	44323020	44326653	In-frame	Survived	NA	44326635	44326951	-	AluSx	Antisense	199	NA	200
chr15-44375596-A-G	SRP040145_SRR1195602,SRP096338_SRR7963385,SRP126691_SRR6370009,SRP212755_SRR10080536,SRP267167_SRR12007560	chr15:44375597-44379689	GOLM2	Donor	+	Cryptic exon inclusion	44375597	44338318	44375487	Frameshift	PTC	TRUE	44375494	44375793	+	AluJo	Sense	102	NA	101
chr15-44556018-G-A	SRP263194_SRR11837726,SRP263194_SRR11837729	chr15:44556020-44557488	EIF3J	Donor	+	Cryptic exon inclusion	44556020	44554668	44555883	Frameshift	PTC	TRUE	44555865	44556165	-	AluJb	Antisense	137	276	139
chr15-44586561-T-C	SRP236877_SRR10669495,SRP313551_SRR14145998	chr15:44585851-44586560	SPG11	Donor	-	Cryptic exon inclusion	44586560	44589251	44586637	Frameshift	PTC	TRUE	44586363	44586659	+	AluSz	Antisense	199	276	200
chr15-44601735-T-C	SRP251029_SRR11197155	chr15:44600633-44601734	SPG11	Donor	-	Ambiguous	44601734	44606024	NA	NA	NA	NA	44601554	44601864	-	AluSx	Sense	125	NA	124
chr15-44677873-T-C	SRP213116_SRR9645920	chr15:44676566-44677872	PATL2	Donor	-	Ambiguous	44677872	44710095	NA	NA	NA	NA	44677855	44678150	-	AluSx1	Sense	268	NA	267
chr15-45243477-T-C	SRP047192_SRR1576161,SRP126560_SRR6368610,SRP132816_SRR9292632,SRP217972_SRR9943169,SRP288373_SRR12885702,TCGA-LGG_TCGA-DU-8163-01A-11R-2256-07	chr15:45242531-45243476	SLC28A2-AS1	Donor	-	Ambiguous	45243476	45279196	NA	NA	NA	NA	45243279	45243586	+	AluSx	Antisense	199	NA	200
chr15-45514261-T-C	SRP255195_SRR11478911,SRP268711_SRR12083949	chr15:45511285-45514260	SLC30A4	Donor	-	Cryptic exon inclusion	45514260	45521963	45514355	Frameshift	PTC	TRUE	45514063	45514379	+	AluSp	Antisense	199	276	200
chr15-50199314-A-G	SRP136266_SRR6880459,SRP219759_SRR10039688,SRP288461_SRR12888202	chr15:50199315-50202486	SLC27A2	Donor	+	Ambiguous	50199315	50197710	NA	NA	NA	NA	50199230	50199506	+	AluY	Sense	125	NA	124
chr15-50562508-G-A	SRP298484_SRR13272946	chr15:50561809-50562509	TRPM7	Donor	-	Cryptic exon inclusion	50562509	50569886	50562605	Frameshift	PTC	TRUE	50562487	50562788	+	AluJb	Antisense	22	116	21
chr15-50581416-T-C	SRP191377_SRR8864176,SRP238906_SRR10775467,SRP241159_SRR10868112,SRP252050_SRR13290053,SRP265788_SRR11916407,SRP274382_SRR12355289,SRP299929_SRR13338896	chr15:50580909-50581415	TRPM7	Donor	-	Cryptic exon inclusion	50581415	50583088	50581496	Frameshift	PTC	TRUE	50581216	50581509	+	AluSx1	Antisense	199	280	200
chr15-50749451-C-G	SRP101290_SRR5309866	chr15:50746831-50749450	ENSG00000259773	Acceptor	+	Exon extension	50749450	50749647	NA	NA	NA	NA	50749292	50749585	-	AluY	Antisense	138	NA	137
chr15-51465336-A-G	SRP285080_SRR12696810	chr15:51465337-51466189	ENSG00000259678	Donor	+	Ambiguous	51465337	51454140	NA	NA	NA	NA	51465114	51465410	+	AluJb	Sense	225	NA	224
chr15-51956276-C-T	SRP156452_SRR7647813	chr15:51954576-51956274	LEO1	Donor	-	Ambiguous	51956274	51958741	NA	NA	NA	NA	51956137	51956441	+	AluSx	Antisense	137	NA	139
chr15-52063087-G-C	SRP074349_SRR3475105	chr15:52061501-52063089	MAPK6	Acceptor	+	Cryptic exon inclusion	52063089	52063901	52063127	Frameshift	PTC	FALSE	52063072	52063363	-	AluSx1	Antisense	280	241	282
chr15-52156622-T-C	SRP056049_SRR1909141	chr15:52154077-52156621	GNB5	Donor	-	Ambiguous	52156621	52179767	NA	NA	NA	NA	52156449	52156770	+	AluJb	Antisense	173	NA	174
chr15-52612537-T-C	SRP150872_SRR7368055	chr15:52611778-52612536	FAM214A	Donor	-	Ambiguous	52612536	52613672	NA	NA	NA	NA	52612503	52612802	-	AluSq2	Sense	268	NA	267
chr15-56711663-C-G	SRP115636_SRR5942336	chr15:56711661-56733457	ZNF280D	Acceptor	-	Cryptic exon inclusion	56711661	56707307	56711539	NA	NA	NA	56711382	56711682	+	AluSz	Antisense	280	157	282
chr15-56861457-T-C	SRP215017_SRR9697900,SRP278662_SRR9697900	chr15:56850187-56861461	ENSG00000285331	Donor	-	Cryptic exon inclusion	56861461	56890013	56861541	NA	NA	NA	56861257	56861562	+	AluSz	Antisense	205	284	201
chr15-58679825-T-C	SRP091680_SRR4428076	chr15:58679283-58679824	ADAM10	Donor	-	Ambiguous	58679824	58682195	NA	NA	NA	NA	58679620	58679922	+	AluSz6	Antisense	199	NA	200
chr15-58826496-T-A	ERP023321_ERR2539121	chr15:58826498-58831773	MINDY2	Donor	+	Ambiguous	58826498	58821820	NA	NA	NA	NA	58826225	58826528	-	AluSp	Antisense	31	NA	33
chr15-59109803-A-G	SRP181926_SRR8483482	chr15:59109804-59114443	CCNB2	Donor	+	Ambiguous	59109804	59107671	NA	NA	NA	NA	59109704	59110034	+	AluYe5	Sense	102	NA	101
chr15-59198066-T-C	ERP114243_ERR3218280	chr15:59195568-59198065	MYO1E	Donor	-	Ambiguous	59198065	59202325	NA	NA	NA	NA	59197867	59198165	-	AluJr	Sense	102	NA	101
chr15-59664427-G-T	SRP107391_SRR5577536	chr15:59664428-59668891	BNIP2	Acceptor	-	Exon extension	59664428	59664121	NA	Frameshift	PTC	FALSE	59664379	59664680	-	AluY	Sense	254	NA	255
chr15-60435860-C-T	SRP282474_SRR12644181	chr15:60431985-60435863	ICE2	Donor	-	Cryptic exon inclusion	60435863	60436142	60435946	Frameshift	PTC	TRUE	60435693	60436000	+	AluJb	Antisense	173	256	170
chr15-60435864-T-C	SRP109111_SRR5680407	chr15:60431985-60435863	ICE2	Donor	-	Cryptic exon inclusion	60435863	60436142	60435964	Frameshift	PTC	TRUE	60435693	60436000	+	AluJb	Antisense	173	276	174
chr15-62774975-G-C	ERP104864_ERR2179132	chr15:62771135-62774977	TLN2	Acceptor	+	Ambiguous	62774977	62776763	NA	NA	NA	NA	62774953	62775226	-	AluY	Antisense	280	NA	282
chr15-63779938-C-T	DRP005525_DRR108062,SRP036133_SRR1153281,SRP041044_SRR1222589,SRP128115_SRR6443170,SRP139667_SRR6986042,SRP148066_SRR7175339,SRP157974_SRR8613747,SRP161767_SRR10677397,SRP181192_SRR8473228,SRP188177_SRR8713154,SRP188177_SRR8713203,SRP188296_SRR8718770,SRP188371_SRR8723786,SRP215802_SRR9722494,SRP219762_SRR10040132,SRP220307_SRR10066618,SRP243490_SRR10917148,SRP245346_SRR10969273,SRP245346_SRR1096…	chr15:63775650-63779936	HERC1	Donor	-	Ambiguous	63779936	63833826	NA	NA	NA	NA	63779733	63780032	+	AluSc	Antisense	205	NA	207
chr15-63909656-G-C	SRP166289_SRR8083959,SRP173386_SRR8315663,SRP296567_SRR13204257	chr15:63908601-63909656	DAPK2	Donor	-	Cryptic exon inclusion	63909656	63911907	63909795	In-frame	PTC	FALSE	63909519	63909815	+	AluSx	Antisense	137	276	137
chr15-64388588-C-T	SRP265109_SRR11866980	chr15:64388587-64393945	TRIP4	Donor	+	Ambiguous	64388587	64387965	NA	NA	NA	NA	64388326	64388606	-	AluSz	Antisense	22	NA	21
chr15-64405813-A-G	SRP304273_SRR13610771	chr15:64405814-64406329	TRIP4	Donor	+	Ambiguous	64405814	64400822	NA	NA	NA	NA	64405717	64405998	+	AluJr	Sense	102	NA	101
chr15-64446921-A-G	SRP267325_SRR12014764	chr15:64446922-64454996	TRIP4	Donor	+	Ambiguous	64446922	64445109	NA	NA	NA	NA	64446822	64447144	+	AluY	Sense	102	NA	101
chr15-64523704-A-G	SRP066672_SRR2960985,SRP066672_SRR2960986	chr15:64523705-64622826	ZNF609	Donor	+	Ambiguous	64523705	64500167	NA	NA	NA	NA	64523493	64523784	+	AluSg	Sense	225	NA	224
chr15-64633248-A-G	SRP032775_SRR1026934	chr15:64633249-64670345	ZNF609	Donor	+	Cryptic exon inclusion	64633249	64623053	64633172	Frameshift	PTC	TRUE	64633163	64633446	-	AluJb	Antisense	199	276	200
chr15-64933659-T-A	SRP090779_SRR4341400	chr15:64933661-64934135	ANKDD1A	Donor	+	Cryptic exon inclusion	64933661	64931586	64933567	In-frame	Survived	NA	64933561	64933853	+	AluSg7	Sense	102	6	100
chr15-64983176-T-C	SRP223068_SRR10172859	chr15:64981026-64983180	SPG21	Donor	-	Cryptic exon inclusion	64983180	64983506	64983259	In-frame	PTC	TRUE	64982975	64983294	+	AluSz	Antisense	205	280	201
chr15-65005853-C-T	SRP102685_SRR5388420	chr15:65004937-65005856	MTFMT	Donor	-	Cryptic exon inclusion	65005856	65006112	65005912	Frameshift	PTC	TRUE	65005608	65005907	-	AluSx	Sense	52	NA	55
chr15-65473977-G-A	SRP255980_SRR11524007	chr15:65467224-65473978	DPP8	Donor	-	Ambiguous	65473978	65474208	NA	NA	NA	NA	65473821	65474115	+	AluSx3	Antisense	157	NA	156
chr15-65569527-A-G	ERP118840_ERR3721872,SRP107391_SRR5577451,SRP292224_SRR13036564,SRP295561_SRR13186972,SRP299929_SRR13338885,SRP300903_SRR13387755	chr15:65569528-65570090	HACD3	Donor	+	Ambiguous	65569528	65564343	NA	NA	NA	NA	65569427	65569721	+	AluJr	Sense	102	NA	101
chr15-65758390-T-C	SRP096338_SRR5163454,SRP144363_SRR7094253,SRP212956_SRR9642914,SRP267871_SRR12046190	chr15:65756473-65758389	DENND4A	Donor	-	Ambiguous	65758389	65761359	NA	NA	NA	NA	65758318	65758611	-	AluJo	Sense	225	NA	224
chr15-66349750-T-C	SRP175068_SRR8387759	chr15:66349438-66349754	TIPIN	Donor	-	Ambiguous	66349754	66351524	NA	NA	NA	NA	66349596	66349895	+	AluJb	Antisense	157	NA	155
chr15-67442327-T-C	ERP116669_ERR3465259,SRP032775_SRR1026913,SRP163035_SRR7946496,SRP225168_SRR10260374,SRP269776_SRR12136461	chr15:67430401-67442326	IQCH-AS1	Donor	-	Ambiguous	67442326	67466493	NA	NA	NA	NA	67442128	67442428	+	AluSp	Antisense	199	NA	200
chr15-68090347-C-T	SRP109126_SRR5680876	chr15:68090346-68141945	PIAS1	Donor	+	Cryptic exon inclusion	68090346	68086751	68090227	Frameshift	PTC	TRUE	68090214	68090421	-	AluJb	Antisense	157	276	156
chr15-71994877-C-T	SRP190416_SRR8841262	chr15:71994876-71999012	ENSG00000261632	Donor	+	Cryptic exon inclusion	71994876	71993789	71994756	NA	NA	NA	71994733	71995031	-	AluSp	Antisense	157	280	156
chr15-72125966-A-G	SRP116272_SRR5981353,SRP213116_SRR9645906	chr15:72125967-72139576	SENP8	Donor	+	Cryptic exon inclusion	72125967	72118465	72125844	NA	NA	NA	72125805	72126110	-	AluSx	Antisense	157	280	158
chr15-72323045-T-C	SRP313310_SRR14138948	chr15:72320703-72323044	ENSG00000260729	Donor	-	Ambiguous	72323044	72345445	NA	NA	NA	NA	72322872	72323168	-	AluSq2	Sense	125	NA	124
chr15-72521005-A-G	ERP001828_ERR173261,SRP007461_SRR317063,SRP007461_SRR317065,SRP013565_SRR5048110,SRP013565_SRR5048114,SRP098644_SRR5219779,SRP115956_SRR5961802,SRP132709_SRR6710043,SRP136263_SRR6873854,SRP144491_SRR7107486,SRP151890_SRR7467422,SRP153060_SRR7510103,SRP154995_SRR7586683,SRP158272_SRR7706520,SRP176282_SRR8401383,SRP182602_SRR8492692,SRP189455_SRR8786676,SRP192895_SRR8924617,SRP198242_SRR9047622,SRP…	chr15:72521006-72544819	ARIH1	Donor	+	Cryptic exon inclusion	72521006	72518135	72520868	Frameshift	PTC	TRUE	72520839	72521144	-	AluJb	Antisense	138	276	139
chr15-72526548-A-G	SRP212755_SRR10080592	chr15:72526549-72544819	ARIH1	Donor	+	Ambiguous	72526549	72518135	NA	NA	NA	NA	72526450	72526725	+	AluJr	Sense	102	NA	101
chr15-72533725-A-G	ERP118783_ERR3852213,SRP019807_SRR787276,SRP019807_SRR787277,SRP069760_SRR3151763,SRP093349_SRR5020442,SRP115956_SRR5961869,SRP115956_SRR5961945,SRP115956_SRR5962037,SRP139926_SRR6998430,SRP147362_SRR10173309,SRP150447_SRR7350933,SRP150833_SRR7362923,SRP165969_SRR8080075,SRP165969_SRR8510134,SRP168154_SRR8173607,SRP182602_SRR8492691,SRP190479_SRR8843032,SRP202025_SRR9332727,SRP212343_SRR9613881,S…	chr15:72533726-72544819	ARIH1	Donor	+	Cryptic exon inclusion	72533726	72518135	72533585	Frameshift	PTC	TRUE	72533645	72533919	+	AluJr	Sense	102	NA	101
chr15-73995773-G-C	SRP227937_SRR10384558	chr15:73994942-73995775	PML	Acceptor	+	Exon extension	73995775	73998003	NA	Frameshift	PTC	TRUE	73995770	73996051	-	AluSx3	Antisense	280	NA	282
chr15-75351749-A-G	SRP118207_SRR6053234,SRP118207_SRR6986841	chr15:75351750-75352110	NEIL1	Donor	+	Ambiguous	75351750	75349340	NA	NA	NA	NA	75351611	75351921	-	AluSx1	Antisense	173	NA	174
chr15-75424651-T-C	ERP123928_ERR4580798,SRP114871_SRR5901944,SRP114871_SRR5902069,SRP212494_SRR9617944,SRP219406_SRR10027037,SRP222971_SRR10163657,SRP235590_SRR10641068,SRP295561_SRR13187035	chr15:75422824-75424650	SIN3A	Donor	-	Cryptic exon inclusion	75424650	75430186	75424787	Frameshift	PTC	TRUE	75424469	75424772	-	AluJb	Sense	125	NA	125
chr15-75623478-T-C	SRP293106_SRR13081356	chr15:75621057-75623477	SNUPN	Donor	-	Ambiguous	75623477	75625665	NA	NA	NA	NA	75623448	75623743	-	AluSz	Sense	268	NA	267
chr15-75636519-T-A	SRP117287_SRR6026861,SRP118904_SRR6651973,SRP187551_SRR8669661,SRP187551_SRR8669662,SRP214806_SRR9887765,SRP238929_SRR10795126,SRP250478_SRR11164697,SRP263000_SRR11832574	chr15:75636521-75639044	ENSG00000260206	Donor	+	Exon extension	75636521	75637898	NA	NA	NA	NA	75636453	75636760	-	AluSx1	Antisense	241	NA	243
chr15-75919066-A-G	SRP255477_SRR11491824	chr15:75919067-75929883	FBXO22	Donor	+	Ambiguous	75919067	75917395	NA	NA	NA	NA	75918954	75919271	-	AluSz6	Antisense	197	NA	197
chr15-76897577-T-C	SRP311121_SRR13993980	chr15:76883877-76897581	SCAPER	Donor	-	Cryptic exon inclusion	76897581	76905298	76897696	NA	NA	NA	76897423	76897717	+	AluSz6	Antisense	157	276	151
chr15-77232994-G-A	SRP176643_SRR8418651	chr15:77182041-77232995	PEAK1	Donor	-	Cryptic exon inclusion	77232995	77252366	77233128	NA	NA	NA	77232738	77233046	-	AluSq2	Sense	52	NA	53
chr15-78022578-T-C	SRP155182_SRR7591140	chr15:78017958-78022577	TBC1D2B	Donor	-	Ambiguous	78022577	78024155	NA	NA	NA	NA	78022549	78022848	-	AluJb	Sense	268	NA	267
chr15-78785466-T-C	SRP231207_SRR10512095,SRP255154_SRR11476747	chr15:78777589-78785465	ADAMTS7	Donor	-	Ambiguous	78785465	78788230	NA	NA	NA	NA	78785272	78785576	+	AluSx1	Antisense	199	NA	200
chr15-78787537-G-A	SRP106038_SRR5494712	chr15:78777589-78787538	ADAMTS7	Donor	-	Cryptic exon inclusion	78787538	78788230	78787637	Frameshift	PTC	TRUE	78787377	78787692	+	AluSx	Antisense	157	256	156
chr15-79871060-T-C	SRP254939_SRR11467360	chr15:79845443-79871059	MTHFS	Donor	-	Ambiguous	79871059	79889092	NA	NA	NA	NA	79870860	79871161	+	AluSx	Antisense	199	NA	200
chr15-79908514-T-C	SRP167288_SRR8138531	chr15:79899126-79908513	ST20	Donor	-	Ambiguous	79908513	79907628	NA	NA	NA	NA	79908314	79908618	+	AluSx1	Antisense	199	NA	200
chr15-80104127-C-T	SRP144363_SRR7094298	chr15:80104122-80120327	ZFAND6	Donor	+	Ambiguous	80104122	80098579	NA	NA	NA	NA	80103856	80104141	-	AluJr	Antisense	20	NA	15
chr15-80981728-G-A	ERP016243_ERR1473494,SRP092408_SRR4785900	chr15:80979478-80981729	MESD	Donor	-	Cryptic exon inclusion	80981729	80981949	80981828	Frameshift	PTC	FALSE	80981573	80981862	+	AluSq	Antisense	157	256	156
chr15-81064833-A-G	SRP218385_SRR9969953	chr15:81064834-81135269	CFAP161	Donor	+	Ambiguous	81064834	81134399	NA	NA	NA	NA	81064734	81065027	+	AluJb	Sense	102	NA	101
chr15-82419519-G-A	SRP225709_SRR10279528	chr15:82419521-82419979	ENSG00000278202	Donor	+	Ambiguous	82419521	82418793	NA	NA	NA	NA	82419393	82419652	+	AluY	Sense	154	NA	152
chr15-82824972-A-G	SRP133923_SRR6805260	chr15:82824973-82826409	WHAMM	Donor	+	Ambiguous	82824973	82823288	NA	NA	NA	NA	82824875	82825148	+	AluJr	Sense	102	NA	101
chr15-84615473-A-G	SRP135814_SRR6844902,SRP149103_SRR7226127,SRP213116_SRR9645812	chr15:84615474-84616308	ZSCAN2	Donor	+	Cryptic exon inclusion	84615474	84604334	84615351	Frameshift	PTC	FALSE	84615326	84615629	-	AluJo	Antisense	158	280	158
chr15-84623274-A-T	SRP249629_SRR11093176	chr15:84620773-84623278	ZSCAN2	Acceptor	+	Partial exon loss	84623278	84622577	NA	NA	NA	NA	84623085	84623391	-	AluY	Antisense	116	NA	120
chr15-84653238-G-C	SRP131910_SRR6659954	chr15:84652803-84653238	WDR73	Donor	-	Cryptic exon inclusion	84653238	84653631	84653476	In-frame	PTC	TRUE	84653200	84653469	-	AluSx	Sense	230	NA	230
chr15-84772534-A-G	SRP132340_SRR6679347	chr15:84772535-84778182	ZNF592	Donor	+	Ambiguous	84772535	84764816	NA	NA	NA	NA	84772363	84772575	+	AluJr	Sense	268	NA	267
chr15-85005393-A-G	SRP073808_SRR3439434,SRP107845_SRR5586448,SRP185789_SRR8571952,SRP287070_SRR12809153	chr15:85005394-85064369	PDE8A	Donor	+	Cryptic exon inclusion	85005394	84982349	85005300	In-frame	Survived	NA	85005123	85005414	-	AluJr	Antisense	22	116	23
chr15-85488042-C-T	SRP306515_SRR13716759	chr15:85488041-85521427	AKAP13	Donor	+	Ambiguous	85488041	85485754	NA	NA	NA	NA	85487909	85488183	-	AluJb	Antisense	157	NA	156
chr15-85701539-A-G	SRP092408_SRR4785824,SRP092408_SRR4785831	chr15:85701535-85702143	ENSG00000259453	Donor	+	Ambiguous	85701535	85701227	NA	NA	NA	NA	85701434	85701741	-	AluSx	Antisense	205	NA	201
chr15-89583967-C-T	SRP300100_SRR13345039	chr15:89583966-89584285	TICRR	Donor	+	Cryptic exon inclusion	89583966	89582966	89583871	Frameshift	PTC	TRUE	89583680	89583987	-	AluJb	Antisense	22	116	21
chr15-89604593-A-G	SRP222752_SRR10151462	chr15:89604594-89606767	TICRR	Donor	+	Ambiguous	89604594	89602893	NA	NA	NA	NA	89604493	89604789	+	AluJo	Sense	102	NA	101
chr15-89682376-T-C	ERP104602_ERR2162309,SRP228486_SRR10397576,SRP304149_SRR13603030,SRP312015_SRR14063603	chr15:89681541-89682375	PEX11A	Donor	-	Ambiguous	89682375	89686430	NA	NA	NA	NA	89682188	89682472	-	AluJr	Sense	102	NA	101
chr15-90078068-G-A	SRP309613_SRR13872190	chr15:90078070-90079659	ZNF710	Donor	+	Exon extension	90078070	90074291	NA	Frameshift	PTC	TRUE	90077925	90078241	+	AluSp	Sense	142	NA	140
chr15-90267311-C-T	SRP106011_SRR5494286	chr15:90267310-90271187	NGRN	Donor	+	Cryptic exon inclusion	90267310	90266399	90267217	Frameshift	PTC	FALSE	90267029	90267324	-	AluJb	Antisense	22	116	21
chr15-90403800-A-G	SRP116272_SRR5981950	chr15:90403801-90426109	IQGAP1	Donor	+	Cryptic exon inclusion	90403801	90390874	90403694	Frameshift	PTC	TRUE	90403673	90403965	-	AluSx1	Antisense	173	280	174
chr15-90785644-A-G	DRP001358_DRR015134,ERP120553_ERR3988018,SRP065539_SRR2874504,SRP074342_SRR3474246,SRP078169_SRR3819738,SRP090040_SRR4253070,SRP096678_SRR5171494,SRP101458_SRR5315213,SRP101621_SRR6262122,SRP116272_SRR5981801,SRP117055_SRR7478812,SRP125962_SRR6337809,SRP133828_SRR8157526,SRP154839_SRR7550767,SRP166889_SRR8112647,SRP192976_SRR8927209,SRP212370_SRR9614533,SRP219872_SRR10044666,SRP221152_SRR10089529…	chr15:90785645-90790648	BLM	Donor	+	Cryptic exon inclusion	90785645	90785082	90785568	Frameshift	PTC	TRUE	90785537	90785832	-	AluSz6	Antisense	199	276	200
chr15-96273582-C-T	SRP258965_SRR11635614,SRP298756_SRR13282357	chr15:96272817-96273585	NR2F2-AS1	Donor	-	Ambiguous	96273585	96282831	NA	NA	NA	NA	96273354	96273636	-	AluJb	Sense	52	NA	55
chr15-98655832-A-G	SRP268305_SRR12067634	chr15:98655833-98707561	IGF1R	Donor	+	Ambiguous	98655833	98649676	NA	NA	NA	NA	98655717	98655992	-	AluJb	Antisense	173	NA	174
chr15-98686837-A-G	SRP150595_SRR7346306	chr15:98686833-98707561	IGF1R	Donor	+	Cryptic exon inclusion	98686833	98649676	98686689	Frameshift	PTC	TRUE	98686670	98686968	-	AluJr	Antisense	138	282	134
chr15-99261758-A-G	ERP016000_ERR2975805	chr15:99261759-99276575	LRRC28	Donor	+	Ambiguous	99261759	99256126	NA	NA	NA	NA	99261668	99261955	-	AluSp	Antisense	199	NA	200
chr15-99288526-C-T	ERP020461_ERR1750006	chr15:99288525-99333922	LRRC28	Donor	+	Ambiguous	99288525	99287952	NA	NA	NA	NA	99288371	99288677	-	AluSc	Antisense	157	NA	156
chr15-99290774-A-G	SRP116272_SRR5981319,SRP117686_SRR6039137,SRP139926_SRR6998430,SRP245863_SRR10984996,SRP319543_SRR14514254	chr15:99290775-99333922	LRRC28	Donor	+	Cryptic exon inclusion	99290775	99287952	99290673	Frameshift	PTC	TRUE	99290668	99290971	+	AluJr	Sense	102	NA	101
chr15-99398516-T-C	ERP104370_ERR2124269	chr15:99396745-99398515	ENSG00000259760	Donor	-	Ambiguous	99398515	99401249	NA	NA	NA	NA	99398484	99398784	-	AluSx	Sense	268	NA	267
chr15-99643718-A-G	SRP307168_SRR13749007	chr15:99643719-99645560	MEF2A	Donor	+	Ambiguous	99643719	99633174	NA	NA	NA	NA	99643592	99643889	-	AluY	Antisense	173	NA	174
chr15-99807361-A-G	SRP155089_SRR7589472	chr15:99807357-99808146	ENSG00000259363	Donor	+	Exon extension	99807357	99807099	NA	NA	NA	NA	99807257	99807552	+	AluSq10	Sense	102	NA	106
chr16-10531462-C-G	SRP225709_SRR10279533	chr16:10529700-10531461	ENSG00000256013	Acceptor	+	Exon extension	10531461	10531809	NA	NA	NA	NA	10531325	10531629	-	AluSx	Antisense	170	NA	169
chr16-10548585-T-C	SRP186290_SRR8591730	chr16:10547678-10548584	EMP2	Donor	-	Ambiguous	10548584	10580548	NA	NA	NA	NA	10548409	10548696	+	AluJb	Antisense	173	NA	174
chr16-11461350-G-C	SRP285847_SRR12744715	chr16:11461120-11461350	ENSG00000188897	Donor	-	Cryptic exon inclusion	11461350	11462116	11461515	Frameshift	PTC	TRUE	11461277	11461520	-	AluJb	Sense	170	6	170
chr16-11710695-A-C	SRP126691_SRR6370013	chr16:11700565-11710695	TXNDC11	Donor	-	Cryptic exon inclusion	11710695	11721576	11710808	Frameshift	PTC	TRUE	11710568	11710844	+	AluJb	Antisense	137	276	137
chr16-11796032-T-C	SRP011085_SRR419544,SRP296567_SRR13204256	chr16:11782389-11796031	ZC3H7A	Donor	-	Ambiguous	11796031	11797123	NA	NA	NA	NA	11795807	11796132	-	AluJo	Sense	102	NA	101
chr16-11849274-T-C	SRP223239_SRR10182072	chr16:11847807-11849273	RSL1D1	Donor	-	Cryptic exon inclusion	11849273	11850278	11849386	Frameshift	PTC	TRUE	11849106	11849404	+	AluJb	Antisense	173	282	174
chr16-11885630-G-A	SRP013565_SRR4422060,SRP013565_SRR4422061	chr16:11885275-11885631	GSPT1	Donor	-	Cryptic exon inclusion	11885631	11886470	11885884	In-frame	PTC	TRUE	11885609	11885915	+	AluJb	Antisense	22	276	21
chr16-12397012-A-G	TCGA-CHOL_TCGA-W5-AA2Z-01A-11R-A41I-07	chr16:12397013-12398445	SNX29	Donor	+	Cryptic exon inclusion	12397013	12356280	12396931	In-frame	Survived	NA	12396909	12397192	-	AluJo	Antisense	173	276	174
chr16-14591264-G-A	TCGA-STAD_TCGA-BR-8690-01A-11R-2402-13	chr16:14586362-14591265	PARN	Donor	-	Ambiguous	14591265	14593300	NA	NA	NA	NA	14591108	14591407	+	AluSc	Antisense	157	NA	156
chr16-14633751-C-A	SRP315224_SRR14267812	chr16:14633748-14644273	BFAR	Donor	+	Cryptic exon inclusion	14633748	14633019	14633671	NA	NA	NA	14633650	14633952	-	AluSz	Antisense	205	282	202
chr16-14949742-C-T	SRP107326_SRR5581232	chr16:14949741-14950049	NPIPA1	Donor	+	Cryptic exon inclusion	14949741	14949038	14949618	Frameshift	PTC	FALSE	14949584	14949895	-	AluSc8	Antisense	157	280	156
chr16-14977380-A-G	SRP167288_SRR8138531	chr16:14977381-14997752	PDXDC1	Donor	+	Ambiguous	14977381	14975221	NA	NA	NA	NA	14977269	14977577	-	AluSg	Antisense	199	NA	200
chr16-15080630-T-C	SRP212152_SRR9604273,SRP230798_SRR10502932	chr16:15080097-15080629	RRN3	Donor	-	Ambiguous	15080629	15083512	NA	NA	NA	NA	15080437	15080721	-	AluJr	Sense	102	NA	101
chr16-15660296-A-G	SRP155089_SRR7589473,TCGA-ESCA_TCGA-LN-A49Y-01A-11R-A260-31	chr16:15660297-15664735	NDE1	Donor	+	Ambiguous	15660297	15650295	NA	NA	NA	NA	15660196	15660484	+	AluJo	Sense	102	NA	101
chr16-1569788-A-T	SRP092429_SRR4820706,SRP092429_SRR4820726,SRP092429_SRR4820737,SRP103854_SRR5445403,SRP139926_SRR6998429,SRP188301_SRR8718870,SRP241249_SRR10871545,SRP315214_SRR14267547,TCGA-PRAD_TCGA-KC-A4BL-01A-31R-A250-07	chr16:1568335-1569786	IFT140	Donor	-	Cryptic exon inclusion	1569786	1571406	1569860	Frameshift	PTC	TRUE	1569578	1569867	-	AluJb	Sense	102	28	100
chr16-15722094-A-G	SRP253528_SRR11362332	chr16:15722095-15724190	NDE1	Donor	+	Ambiguous	15722095	15696861	NA	NA	NA	NA	15721843	15722158	-	AluSx1	Antisense	64	NA	65
chr16-16024514-A-G	SRP139926_SRR6998430,SRP157974_SRR8613731,SRP250734_SRR11182001,SRP264804_SRR11850709,SRP282426_SRR12641838	chr16:16024515-16033108	ABCC1	Donor	+	Cryptic exon inclusion	16024515	16016622	16024393	Frameshift	PTC	TRUE	16024346	16024655	-	AluJb	Antisense	138	259	138
chr16-16210170-T-C	SRP077885_SRR3742798	chr16:16208860-16210169	ABCC6	Donor	-	Ambiguous	16210169	16212184	NA	NA	NA	NA	16210125	16210436	-	AluSx1	Sense	268	NA	267
chr16-16254941-G-C	DRP000527_DRR001797,ERP010177_ERR855860,SRP007461_SRR315333,SRP013565_SRR5048095,SRP015926_SRR578270,SRP017305_SRR1238549,SRP017465_SRR629572,SRP021214_SRR831698,SRP021214_SRR831699,SRP057819_SRR2002766,SRP059880_SRR2079605,SRP061322_SRR2107167,SRP075202_SRR3510007,SRP075278_SRR3535828,SRP075278_SRR3535836,SRP075278_SRR3535841,SRP075278_SRR3535842,SRP075278_SRR3535843,SRP083758_SRR4099787,SRP0977…	chr16:16252523-16254943	NOMO3	Acceptor	+	Cryptic exon inclusion	16254943	16255719	16255014	Frameshift	PTC	TRUE	16254923	16255212	-	AluSx1	Antisense	280	199	282
chr16-16648781-A-G	ERP110953_ERR2808250	chr16:16648782-16658135	ENSG00000260126	Donor	+	Ambiguous	16648782	16648506	NA	NA	NA	NA	16648672	16648947	-	AluJo	Antisense	199	NA	200
chr16-18878390-T-C	SRP191514_SRR8868933	chr16:18877233-18878389	SMG1	Donor	-	Cryptic exon inclusion	18878389	18879494	18878600	In-frame	PTC	TRUE	18878325	18878636	+	AluJr	Antisense	64	276	65
chr16-18878841-C-G	SRP063340_SRR2242952,SRP237545_SRR10691646	chr16:18878839-18879494	SMG1	Acceptor	-	Cryptic exon inclusion	18878839	18877233	18878747	Frameshift	PTC	TRUE	18878725	18879018	+	AluJb	Antisense	114	22	116
chr16-19575413-A-G	SRP253773_SRR11396165,SRP264793_SRR11849578,SRP288732_SRR12905323	chr16:19575123-19575413	VPS35L	Acceptor	+	Ambiguous	19575413	19579051	NA	NA	NA	NA	19575308	19575577	+	AluSq2	Sense	130	NA	130
chr16-19696146-A-G	SRP195743_SRR9021761	chr16:19696147-19699501	VPS35L	Donor	+	Cryptic exon inclusion	19696147	19691472	19695913	Frameshift	PTC	TRUE	19695883	19696182	-	AluSc8	Antisense	37	276	38
chr16-19732588-A-G	SRP133442_SRR6781216,SRP201920_SRR9329044,SRP285804_SRR12742749,TCGA-OV_TCGA-25-2409-01A-01R-1569-13	chr16:19732589-19733697	IQCK	Donor	+	Cryptic exon inclusion	19732589	19730495	19732509	Frameshift	PTC	TRUE	19732483	19732761	-	AluJr	Antisense	173	276	173
chr16-19762933-T-C	SRP074274_SRR3471825,SRP297575_SRR13238949	chr16:19762017-19762932	ENSG00000261195	Donor	-	Cryptic exon inclusion	19762932	19765968	19763009	NA	NA	NA	19762732	19763033	+	AluJb	Antisense	199	276	200
chr16-19849580-A-G	SRP065449_SRR2848891,SRP109040_SRR5817027,SRP202025_SRR9332692	chr16:19849581-19856486	IQCK	Donor	+	Cryptic exon inclusion	19849581	19827138	19849470	Frameshift	PTC	FALSE	19849479	19849790	+	AluJb	Sense	102	NA	101
chr16-2096812-C-T	SRP235554_SRR10620220	chr16:2096811-2097147	PKD1	Acceptor	-	Ambiguous	2096811	2094211	NA	NA	NA	NA	2096519	2096816	-	AluSq	Sense	6	NA	5
chr16-21085971-T-C	SRP212369_SRR9614449,SRP251715_SRR11245000,SRP305507_SRR13667974,SRP315214_SRR14267553	chr16:21081728-21085970	DNAH3	Donor	-	Cryptic exon inclusion	21085970	21086848	21086070	In-frame	PTC	TRUE	21085796	21086057	-	AluJr	Sense	102	NA	101
chr16-2120128-T-C	SRP126560_SRR6368607,SRP305562_SRR13673695	chr16:2119379-2120127	PKD1	Donor	-	Ambiguous	2120127	2135474	NA	NA	NA	NA	2119931	2120224	+	AluJo	Antisense	199	NA	200
chr16-21671355-A-G	SRP245863_SRR10985015,SRP268711_SRR12083973	chr16:21671356-21678510	OTOA	Donor	+	Cryptic exon inclusion	21671356	21664233	21671262	NA	NA	NA	21671304	21671614	+	AluSx1	Sense	52	NA	51
chr16-22130704-A-G	SRP255013_SRR11470754	chr16:22130705-22131204	VWA3A	Donor	+	Cryptic exon inclusion	22130705	22126298	22130570	Frameshift	PTC	TRUE	22130607	22130818	-	AluJr	Antisense	199	NA	200
chr16-22315927-C-G	SRP221204_SRR10092093	chr16:22315927-22316600	POLR3E	Donor	+	Cryptic exon inclusion	22315927	22315209	22315848	In-frame	PTC	TRUE	22315646	22315956	-	AluSx1	Antisense	41	119	41
chr16-2256125-C-G	SRP092065_SRR4450290,SRP092065_SRR4450292,SRP092065_SRR4450293,SRP092065_SRR4450300,SRP092065_SRR4450301,SRP200928_SRR9228619	chr16:2256123-2262277	RNPS1	Acceptor	-	Cryptic exon inclusion	2256123	2255727	2256008	In-frame	Survived	NA	2255845	2256141	+	AluYf1	Antisense	280	166	282
chr16-23392668-G-A	SRP150872_SRR7367828	chr16:23392524-23392669	COG7	Donor	-	Cryptic exon inclusion	23392669	23393232	23392764	Frameshift	PTC	TRUE	23392647	23392932	+	AluSz	Antisense	22	116	21
chr16-23449968-T-C	SRP124464_SRR6263643	chr16:23445962-23449967	COG7	Donor	-	Ambiguous	23449967	23452825	NA	NA	NA	NA	23449935	23450235	-	AluSx	Sense	268	NA	267
chr16-23451611-T-C	SRP098644_SRR5219780	chr16:23445962-23451610	COG7	Donor	-	Ambiguous	23451610	23452825	NA	NA	NA	NA	23451431	23451745	+	AluJr	Antisense	173	NA	174
chr16-23494958-G-A	SRP072920_SRR3340882,SRP151763_SRR7461319	chr16:23494379-23494959	GGA2	Donor	-	Cryptic exon inclusion	23494959	23495693	23495069	Frameshift	PTC	TRUE	23494799	23495105	+	AluSx	Antisense	157	276	156
chr16-24940123-T-C	SRP188874_SRR8753683	chr16:24939598-24940122	ARHGAP17	Donor	-	Ambiguous	24940122	24941986	NA	NA	NA	NA	24939933	24940223	-	AluJr	Sense	102	NA	101
chr16-27504891-A-T	SRP053246_SRR1791375	chr16:27502996-27504889	GTF3C1	Donor	-	Ambiguous	27504889	27505898	NA	NA	NA	NA	27504633	27504937	+	AluJb	Antisense	241	NA	243
chr16-27737196-A-G	SRP249629_SRR11093180	chr16:27737197-27740040	KATNIP	Donor	+	Ambiguous	27737197	27721696	NA	NA	NA	NA	27737097	27737398	+	AluJr	Sense	102	NA	101
chr16-28831454-A-G	TCGA-BRCA_TCGA-GM-A4E0-01A-12R-A266-07	chr16:28831455-28832204	ATXN2L	Donor	+	Ambiguous	28831455	28831073	NA	NA	NA	NA	28831315	28831627	-	AluSx3	Antisense	173	NA	174
chr16-28961146-A-G	SRP228577_SRR10400224	chr16:28961147-28963704	NFATC2IP	Donor	+	Ambiguous	28961147	28959101	NA	NA	NA	NA	28961045	28961354	+	AluJo	Sense	102	NA	101
chr16-29076104-C-T	SRP253041_SRR11319271	chr16:29076103-29076655	RRN3P2	Donor	+	Ambiguous	29076103	29075122	NA	NA	NA	NA	29075962	29076259	+	AluSx1	Sense	142	NA	143
chr16-29671757-A-G	SRP163027_SRR7946360,SRP293106_SRR13081376	chr16:29671758-29679119	QPRT	Donor	+	Ambiguous	29671758	29663317	NA	NA	NA	NA	29671633	29671944	+	AluSx	Sense	125	NA	124
chr16-29819122-A-G	SRP154414_SRR7540240,SRP227932_SRR10384236	chr16:29819123-29819554	PAGR1	Donor	+	Cryptic exon inclusion	29819123	29817293	29819011	In-frame	PTC	TRUE	29818980	29819266	-	AluSx3	Antisense	173	282	174
chr16-29826606-A-G	SRP199934_SRR9163563	chr16:29826607-29830514	MVP	Donor	+	Ambiguous	29826607	29820511	NA	NA	NA	NA	29826350	29826640	+	AluJr	Sense	268	NA	267
chr16-30379752-G-A	SRP126582_SRR6369960,SRP244594_SRR10961042	chr16:30379535-30379757	SEPTIN1	Donor	-	Exon extension	30379757	30379931	NA	In-frame	PTC	TRUE	30379701	30379906	-	AluSx1	Sense	147	NA	153
chr16-30413804-A-G	ERP116669_ERR3465260	chr16:30413805-30428879	ZNF771	Donor	+	Cryptic exon inclusion	30413805	30408195	30413586	Frameshift	PTC	TRUE	30413567	30413868	-	AluJr	Antisense	64	282	65
chr16-30427837-A-G	SRP095674_SRR5131556	chr16:30427838-30428879	ZNF771	Donor	+	Ambiguous	30427838	30408195	NA	NA	NA	NA	30427711	30428003	+	AluJr	Sense	125	NA	125
chr16-3048906-A-G	SRP092408_SRR4785975	chr16:3048907-3050008	MMP25	Donor	+	Cryptic exon inclusion	3048907	3047548	3048826	Frameshift	PTC	TRUE	3048805	3049106	-	AluSz6	Antisense	199	280	200
chr16-30520204-C-T	SRP094125_SRR5063969,SRP094125_SRR5063971,SRP094125_SRR5063973,SRP094125_SRR5063975,SRP217227_SRR9894929	chr16:30520203-30521491	ITGAL	Donor	+	Cryptic exon inclusion	30520203	30519968	30520120	Frameshift	PTC	FALSE	30520152	30520435	+	AluJb	Sense	52	NA	53
chr16-3056694-C-T	SRP238416_SRR10749001	chr16:3056693-3057032	MMP25	Donor	+	Ambiguous	3056693	3050547	NA	NA	NA	NA	3056387	3056713	-	AluJo	Antisense	22	NA	21
chr16-30702102-C-T	ERP007185_ERR649027	chr16:30702097-30704063	SRCAP	Donor	+	Ambiguous	30702097	30700879	NA	NA	NA	NA	30701942	30702253	-	AluSc	Antisense	157	NA	152
chr16-30769916-A-G	SRP213116_SRR9646030	chr16:30769917-30771832	RNF40	Donor	+	Ambiguous	30769917	30769601	NA	NA	NA	NA	30769818	30770119	+	AluJr	Sense	102	NA	101
chr16-30884660-A-G	SRP116272_SRR5981369,SRP268711_SRR12083825	chr16:30884661-30888713	MIR762HG	Donor	+	Cryptic exon inclusion	30884661	30876119	30884521	NA	NA	NA	30884488	30884796	-	AluSx1	Antisense	138	276	138
chr16-30981636-A-G	DRP005371_DRR103736	chr16:30981181-30981636	SETD1A	Acceptor	+	Cryptic exon inclusion	30981636	30983634	30981936	Frameshift	PTC	FALSE	30981377	30981674	-	AluSc	Antisense	38	NA	38
chr16-31090279-T-C	SRP224613_SRR10238620	chr16:31086899-31090278	PRSS53	Donor	-	Ambiguous	31090278	31087536	NA	NA	NA	NA	31090069	31090379	-	AluJr	Sense	102	NA	101
chr16-3109034-A-G	SRP303153_SRR13521082	chr16:3109035-3109424	ENSG00000263011	Donor	+	Ambiguous	3109035	3108332	NA	NA	NA	NA	3108921	3109235	+	AluYm1	Sense	102	NA	101
chr16-3129053-T-C	SRP298484_SRR13273086	chr16:3124899-3129052	ZNF213-AS1	Donor	-	Exon extension	3129052	3129247	NA	NA	NA	NA	3128880	3129169	+	AluSx	Antisense	173	NA	174
chr16-31327481-C-G	SRP227241_SRR10355813	chr16:31275700-31327480	ITGAM	Acceptor	+	Ambiguous	31327480	31276670	NA	NA	NA	NA	31327305	31327595	+	AluJo	Sense	169	NA	170
chr16-31359310-C-T	SRP026359_SRR922459	chr16:31359309-31359699	ITGAX	Donor	+	Cryptic exon inclusion	31359309	31357365	31359263	In-frame	Survived	NA	31359166	31359462	-	AluSc	Antisense	157	206	156
chr16-31370049-G-A	SRP125882_SRR6333730,SRP162654_SRR7904649,SRP162654_SRR7904736,SRP224766_SRR10245669	chr16:31363375-31370050	ITGAX	Acceptor	+	Cryptic exon inclusion	31370050	31371083	31370099	In-frame	Survived	NA	31369964	31370255	-	AluSx	Antisense	206	157	207
chr16-31370056-A-G	SRP223534_SRR10197265	chr16:31363375-31370056	ITGAX	Acceptor	+	Cryptic exon inclusion	31370056	31371083	31370099	In-frame	Survived	NA	31369964	31370255	-	AluSx	Antisense	200	157	200
chr16-3225362-T-C	ERP110081_ERR2715848,SRP090819_SRR4343282,SRP113755_SRR5877672,SRP266161_SRR11936496,TCGA-LUAD_TCGA-95-7944-01A-11R-2187-07	chr16:3224611-3225361	ZNF200	Donor	-	Cryptic exon inclusion	3225361	3232420	3225437	In-frame	Survived	NA	3225163	3225456	+	AluSp	Antisense	199	276	200
chr16-3315323-C-G	SRP266425_SRR11951200	chr16:3315319-3316911	ZNF75A	Donor	+	Cryptic exon inclusion	3315319	3313176	3315212	Frameshift	PTC	TRUE	3315188	3315493	-	AluY	Antisense	173	280	169
chr16-3501524-C-G	SRP107391_SRR5577388,SRP226421_SRR10316380	chr16:3501525-3504719	CLUAP1	Donor	+	Ambiguous	3501525	3501090	NA	NA	NA	NA	3501500	3501799	+	AluSp	Sense	25	NA	24
chr16-3544893-T-C	SRP062865_SRR2184222,SRP201023_SRR9264927,SRP221152_SRR10089597,SRP298484_SRR13272884	chr16:3544330-3544892	NLRC3	Donor	-	Ambiguous	3544892	3548134	NA	NA	NA	NA	3544665	3544993	-	AluJb	Sense	102	NA	101
chr16-3556069-T-C	SRP300903_SRR13387958	chr16:3554326-3556068	NLRC3	Donor	-	Ambiguous	3556068	3556910	NA	NA	NA	NA	3556046	3556348	+	AluSx1	Antisense	22	NA	23
chr16-3678633-T-C	SRP162251_SRR7882936	chr16:3678633-3679718	TRAP1	Acceptor	-	Cryptic exon inclusion	3678633	3677659	3678390	Frameshift	PTC	TRUE	3678451	3678760	-	AluSc8	Sense	130	NA	130
chr16-3748090-C-G	SRP299324_SRR13311173	chr16:3748088-3749626	CREBBP	Acceptor	-	Cryptic exon inclusion	3748088	3745355	3747964	In-frame	Survived	NA	3747807	3748105	+	AluSc8	Antisense	280	157	282
chr16-4002807-T-C	SRP212706_SRR9623762	chr16:3993511-4002806	ADCY9	Donor	-	Ambiguous	4002806	4007367	NA	NA	NA	NA	4002717	4003013	-	AluSx	Sense	209	NA	208
chr16-4252568-T-C	ERP116669_ERR3465230,SRP133673_SRR8769522,SRP223239_SRR10182124,SRP223239_SRR10182125,SRP223239_SRR10182126,SRP223239_SRR10182127,SRP223239_SRR10182128,SRP223239_SRR10182129,SRP223239_SRR10182130	chr16:4252035-4252567	LINC01569	Donor	-	Exon extension	4252567	4253646	NA	NA	NA	NA	4252367	4252639	+	AluSx	Antisense	199	NA	200
chr16-4356680-G-A	SRP162654_SRR7904718	chr16:4355373-4356681	CORO7	Donor	-	Cryptic exon inclusion	4356681	4357167	4356779	Frameshift	PTC	FALSE	4356436	4356732	-	AluSx1	Sense	52	NA	53
chr16-46670479-T-C	SRP194087_SRR8983199	chr16:46669053-46670483	VPS35	Donor	-	Ambiguous	46670483	46671704	NA	NA	NA	NA	46670292	46670584	-	AluSq2	Sense	102	NA	106
chr16-47163006-T-C	SRP107391_SRR5577495,SRP194087_SRR8983203	chr16:47162665-47163005	ITFG1	Donor	-	Cryptic exon inclusion	47163005	47218867	47163111	In-frame	PTC	TRUE	47162821	47163101	-	AluJb	Sense	102	NA	101
chr16-47528722-G-A	SRP097005_SRR5186135,SRP301622_SRR13429598	chr16:47515602-47528723	PHKB	Acceptor	+	Cryptic exon inclusion	47528723	47547432	47528859	In-frame	Survived	NA	47528690	47528993	-	AluSg4	Antisense	276	137	277
chr16-4760038-C-G	DRP001919_DRR016709,ERP106849_ERR2303759,ERP120553_ERR3987993,ERP124131_ERR4619068,SRP075977_SRR5117012,SRP114315_SRR5882496,SRP114315_SRR5882524,SRP114482_SRR5885335,SRP144316_SRR7092071,SRP172499_SRR8281351,SRP175068_SRR8387772,SRP175171_SRR8392893,SRP188177_SRR8713191,SRP200811_SRR9217335,SRP201023_SRR9264937,SRP215995_SRR9733628,SRP217942_SRR9940537,SRP218685_SRR9993534,SRP218959_SRR10008561,…	chr16:4760036-4760491	ZNF500	Acceptor	-	Cryptic exon inclusion	4760036	4753059	4759913	Frameshift	PTC	FALSE	4759754	4760061	+	AluSx1	Antisense	280	157	282
chr16-48266221-T-A	SRP132520_SRR6701090	chr16:48261588-48266220	LONP2	Acceptor	+	Ambiguous	48266220	48262777	NA	NA	NA	NA	48265996	48266304	-	AluSq2	Antisense	85	NA	84
chr16-48288298-C-T	SRP149989_SRR7276478	chr16:48288297-48296014	LONP2	Donor	+	Ambiguous	48288297	48277480	NA	NA	NA	NA	48288144	48288452	-	AluSx3	Antisense	157	NA	156
chr16-48297108-A-G	SRP262300_SRR11903588	chr16:48297109-48299661	LONP2	Donor	+	Cryptic exon inclusion	48297109	48296166	48297027	In-frame	Survived	NA	48297022	48297297	-	AluSz6	Antisense	199	282	200
chr16-4999423-A-G	SRP270799_SRR12166625,SRP279489_SRR12557871	chr16:4999424-5000654	SEC14L5	Donor	+	Exon extension	4999424	4997045	NA	In-frame	PTC	TRUE	4999323	4999631	+	AluJb	Sense	102	NA	101
chr16-50221110-A-G	SRP319070_SRR14476401	chr16:50221106-50222305	TENT4B	Donor	+	Ambiguous	50221106	50217664	NA	NA	NA	NA	50221004	50221245	+	AluSx1	Sense	102	NA	106
chr16-50699163-A-G	SRP116272_SRR5981414,SRP116272_SRR5981600	chr16:50699164-50699487	NOD2	Donor	+	Ambiguous	50699164	50693663	NA	NA	NA	NA	50698929	50699167	-	AluSz	Antisense	64	NA	65
chr16-51161180-A-G	SRP099660_SRR5256862	chr16:51161181-51312943	ENSG00000285367	Donor	+	Ambiguous	51161181	51311649	NA	NA	NA	NA	51161080	51161291	+	AluJr	Sense	102	NA	101
chr16-53164393-A-G	ERP117969_ERR3627049,SRP121651_SRR6222686,SRP162774_SRR7910791,SRP212755_SRR9625002,SRP215507_SRR9719639	chr16:53164394-53209481	CHD9	Donor	+	Cryptic exon inclusion	53164394	53157542	53164243	In-frame	PTC	TRUE	53164291	53164617	+	AluJr	Sense	102	NA	101
chr16-53445234-G-A	ERP109263_ERR2619094,SRP300100_SRR13345149	chr16:53445231-53447041	RBL2	Donor	+	Ambiguous	53445231	53442859	NA	NA	NA	NA	53445045	53445344	+	AluJb	Sense	187	NA	190
chr16-57021377-G-C	SRP066090_SRR2932847	chr16:57021008-57021379	NLRC5	Acceptor	+	Cryptic exon inclusion	57021379	57022255	57021460	Frameshift	PTC	TRUE	57021351	57021669	-	AluJr	Antisense	280	199	282
chr16-57039658-A-G	SRP293106_SRR13081248	chr16:57039659-57039780	NLRC5	Donor	+	Ambiguous	57039659	57037285	NA	NA	NA	NA	57039438	57039725	+	AluJb	Sense	225	NA	224
chr16-57177794-C-G	SRP219759_SRR10039501	chr16:57177398-57177793	ENSG00000285979	Acceptor	+	Exon extension	57177793	57177915	NA	NA	NA	NA	57177729	57177998	+	AluJr	Sense	88	NA	89
chr16-57250112-A-G	SRP219462_SRR10028459	chr16:57250113-57250410	ARL2BP	Donor	+	Exon extension	57250113	57249853	NA	Frameshift	PTC	TRUE	57250023	57250308	+	AluJo	Sense	102	NA	101
chr16-57414676-C-T	SRP131782_SRR6652955	chr16:57414675-57415080	CCL17	Donor	+	Cryptic exon inclusion	57414675	57414003	57414439	Frameshift	PTC	TRUE	57414410	57414694	-	AluSx1	Antisense	22	280	21
chr16-58398426-A-G	SRP011546_SRR491011,SRP066238_SRR2919798,SRP213116_SRR9645913,SRP213116_SRR9645941	chr16:58398427-58403097	GINS3	Donor	+	Ambiguous	58398427	58392788	NA	NA	NA	NA	58398327	58398628	+	AluJb	Sense	102	NA	101
chr16-58624715-T-C	ERP016754_ERR1562244,SRP136930_SRR6926368,SRP200355_SRR9192562,SRP225168_SRR10260519,SRP308394_SRR13990931	chr16:58599512-58624714	CNOT1	Donor	-	Cryptic exon inclusion	58624714	58629727	58624795	NA	NA	NA	58624522	58624823	+	AluSg	Antisense	199	280	200
chr16-58755386-A-G	SRP213116_SRR9646005	chr16:58755387-58755975	ENSG00000245768	Donor	+	Ambiguous	58755387	58750114	NA	NA	NA	NA	58755251	58755548	+	AluSx1	Sense	133	NA	132
chr16-61967076-T-C	SRP270799_SRR12167869	chr16:61901474-61967075	CDH8	Donor	-	Ambiguous	61967075	62021151	NA	NA	NA	NA	61966922	61967216	+	AluJr	Antisense	157	NA	158
chr16-66483061-T-C	SRP238334_SRR10744390	chr16:66481247-66483060	ENSG00000260851	Donor	-	Ambiguous	66483060	66513730	NA	NA	NA	NA	66482847	66483122	-	AluJr	Sense	102	NA	101
chr16-66533841-A-C	SRP219651_SRR10036596	chr16:66533842-66536963	TK2	Acceptor	-	Ambiguous	66533842	66531470	NA	NA	NA	NA	66533725	66534027	+	AluY	Antisense	119	NA	118
chr16-66546223-T-C	SRP229539_SRR10430417,SRP319234_SRR14483699	chr16:66546223-66548977	TK2	Acceptor	-	Ambiguous	66546223	66541954	NA	NA	NA	NA	66546032	66546258	+	AluJb	Antisense	276	NA	276
chr16-66632958-G-A	SRP063054_SRR2225556,SRP178269_SRR8429975,SRP200762_SRR9214758,SRP200762_SRR9214779,SRP200762_SRR9214784,SRP200762_SRR9214795,SRP200762_SRR9214799,SRP214113_SRR9667760,SRP214113_SRR9667761,SRP214113_SRR9667783,SRP225946_SRR10294430	chr16:66623503-66632959	CMTM4	Donor	-	Cryptic exon inclusion	66632959	66636404	66633058	Frameshift	PTC	FALSE	66632801	66633088	+	AluSp	Antisense	157	256	156
chr16-66773068-C-T	ERP104370_ERR2124352	chr16:66772750-66773066	TERB1	Donor	-	Cryptic exon inclusion	66773066	66775117	66773165	Frameshift	PTC	TRUE	66773046	66773342	+	AluSz	Antisense	20	119	22
chr16-66967289-A-G	SRP240642_SRR10853301	chr16:66967290-66972355	CES3	Donor	+	Ambiguous	66967290	66971320	NA	NA	NA	NA	66967073	66967342	-	AluSz	Antisense	64	NA	65
chr16-67005615-A-G	SRP217942_SRR9940523,SRP269369_SRR12118620	chr16:67005616-67006744	CES4A	Donor	+	Exon extension	67005616	67006520	NA	In-frame	PTC	TRUE	67005564	67005866	+	AluSz	Sense	52	NA	51
chr16-67005688-A-G	ERP104864_ERR2179169,SRP256949_SRR11563715	chr16:67005689-67006744	CES4A	Donor	+	Exon extension	67005689	67006520	NA	Frameshift	PTC	TRUE	67005564	67005866	+	AluSz	Sense	125	NA	124
chr16-67195279-C-T	SRP276959_SRR12415968	chr16:67195278-67195781	E2F4	Donor	+	Cryptic exon inclusion	67195278	67194981	67195153	Frameshift	PTC	TRUE	67195132	67195428	-	AluSx1	Antisense	157	280	156
chr16-67415026-T-C	SRP162329_SRR7889387	chr16:67407814-67415025	ZDHHC1	Donor	-	Ambiguous	67415025	67416170	NA	NA	NA	NA	67414890	67415162	+	AluSx1	Antisense	173	NA	174
chr16-67684246-G-A	SRP285424_SRR12714541	chr16:67676054-67684247	GFOD2	Donor	-	Cryptic exon inclusion	67684247	67685456	67684372	Frameshift	PTC	FALSE	67684087	67684402	+	AluSx	Antisense	157	280	156
chr16-67952664-G-A	SRP186236_SRR8589700	chr16:67952426-67952665	SLC12A4	Donor	-	Cryptic exon inclusion	67952665	67954642	67952762	In-frame	Survived	NA	67952517	67952804	+	AluSz	Antisense	157	256	156
chr16-68052086-T-G	SRP069723_SRR3148220,SRP292344_SRR13044124	chr16:68049551-68052085	DUS2	Acceptor	+	Cryptic exon inclusion	68052085	68053563	68052142	Frameshift	PTC	TRUE	68051889	68052205	-	AluSx	Antisense	119	64	118
chr16-68289240-C-G	SRP043513_SRR1449122,SRP222099_SRR10134373,SRP250495_SRR11166930,SRP261688_SRR11791828	chr16:68266722-68289239	SLC7A6	Acceptor	+	Ambiguous	68289239	68274690	NA	NA	NA	NA	68289001	68289321	+	AluSq2	Sense	229	NA	230
chr16-68854272-A-G	SRP171150_SRR8261808	chr16:68854273-68859883	TANGO6	Donor	+	Ambiguous	68854273	68843712	NA	NA	NA	NA	68854173	68854475	+	AluJo	Sense	102	NA	101
chr16-69294144-A-G	SRP150872_SRR7368061	chr16:69294145-69299589	SNTB2	Donor	+	Ambiguous	69294145	69284245	NA	NA	NA	NA	69294016	69294316	-	AluJr	Antisense	173	NA	174
chr16-69658646-A-G	SRP262300_SRR11811417	chr16:69658647-69659726	NFAT5	Donor	+	Ambiguous	69658647	69655800	NA	NA	NA	NA	69658554	69658856	+	AluSz6	Sense	102	NA	101
chr16-70460077-G-A	SRP135857_SRR6847104	chr16:70460079-70463168	FCSK	Donor	+	Ambiguous	70460079	70454631	NA	NA	NA	NA	70459795	70460088	-	AluSq2	Antisense	20	NA	22
chr16-70469717-C-G	SRP186649_SRR8612653	chr16:70469717-70470313	FCSK	Donor	+	Cryptic exon inclusion	70469717	70469324	70469603	Frameshift	PTC	TRUE	70469542	70469832	-	AluSx	Antisense	137	251	137
chr16-71381833-A-G	SRP187554_SRR8669718	chr16:71381834-71382718	CALB2	Donor	+	Ambiguous	71381834	71377748	NA	NA	NA	NA	71381732	71382016	+	AluJb	Sense	102	NA	101
chr16-71450643-C-T	SRP120173_SRR6182799,SRP213052_SRR9644716,SRP213052_SRR9644772,SRP295178_SRR13169570,SRP295178_SRR13169579	chr16:71449886-71450641	ZNF23	Donor	-	Cryptic exon inclusion	71450641	71453242	71450716	Frameshift	PTC	FALSE	71450437	71450732	+	AluSx3	Antisense	205	280	207
chr16-71793039-T-C	SRP219742_SRR10039163	chr16:71789483-71793043	AP1G1	Donor	-	Ambiguous	71793043	71808762	NA	NA	NA	NA	71792885	71793194	+	AluJb	Antisense	157	NA	151
chr16-71901395-A-C	SRP279695_SRR12568722	chr16:71895590-71901399	IST1	Acceptor	+	Cryptic exon inclusion	71901399	71915625	71901491	NA	NA	NA	71901213	71901511	-	AluY	Antisense	116	22	120
chr16-72432559-C-T	SRP303386_SRR13555174	chr16:72432558-72532958	ENSG00000260664	Donor	+	Cryptic exon inclusion	72432558	72430064	72432466	NA	NA	NA	72432267	72432579	-	AluJr	Antisense	22	114	21
chr16-74634588-T-C	SRP139248_SRR6976466	chr16:74632674-74634587	RFWD3	Donor	-	Ambiguous	74634587	74636345	NA	NA	NA	NA	74634398	74634684	-	AluJr	Sense	102	NA	101
chr16-74664640-T-C	SRP116272_SRR5981346,SRP127320_SRR6408443	chr16:74661452-74664639	RFWD3	Donor	-	Cryptic exon inclusion	74664639	74666785	74664746	NA	NA	NA	74664468	74664774	+	AluSx3	Antisense	173	280	174
chr16-77358561-C-G	SRP270799_SRR12166831	chr16:77358559-77359317	ADAMTS18	Acceptor	-	Cryptic exon inclusion	77358559	77356078	77358315	In-frame	PTC	TRUE	77358295	77358575	+	AluSx1	Antisense	280	22	282
chr16-77819482-A-G	SRP167288_SRR8138535,SRP173653_SRR8332016	chr16:77819483-77825245	VAT1L	Donor	+	Cryptic exon inclusion	77819483	77817051	77819402	Frameshift	PTC	TRUE	77819371	77819682	-	AluSx1	Antisense	199	280	200
chr16-8094349-C-G	SRP174924_SRR8380993	chr16:8094347-8112422	ENSG00000260289	Acceptor	-	Ambiguous	8094347	8007225	NA	NA	NA	NA	8094068	8094365	+	AluSz	Antisense	280	NA	282
chr16-81014335-A-G	SRP072980_SRR3344778,SRP156583_SRR14530698,SRP156583_SRR7656527,SRP219759_SRR10040044,SRP255980_SRR11523952	chr16:81014336-81017325	CENPN	Donor	+	Cryptic exon inclusion	81014336	81014182	81014279	Frameshift	PTC	TRUE	81014234	81014513	-	AluJb	Antisense	199	256	200
chr16-81289964-A-G	DRP003950_DRR053732,ERP022034_ERR1880127,ERP107734_ERR3640805,SRP013565_SRR5171070,SRP019207_SRR770716,SRP034875_SRR1067936,SRP080837_SRR3995718,SRP098761_SRR5225765,SRP098916_SRR5231388,SRP107326_SRR5580948,SRP124243_SRR6260749,SRP126950_SRR7470338,SRP144507_SRR7109150,SRP145252_SRR7162861,SRP186649_SRR8612648,SRP186649_SRR8612651,SRP189239_SRR8774206,SRP192833_SRR8921504,SRP200060_SRR9172032,SR…	chr16:81289965-81290347	BCO1	Donor	+	Cryptic exon inclusion	81289965	81287407	81289885	Frameshift	PTC	FALSE	81289862	81290162	-	AluSx1	Antisense	199	280	200
chr16-81349485-A-G	SRP301339_SRR13410321	chr16:81349486-81351582	GAN	Donor	+	Ambiguous	81349486	81315281	NA	NA	NA	NA	81349366	81349663	+	AluJb	Sense	125	NA	125
chr16-81740574-A-G	SRP072920_SRR3340809,SRP082682_SRR4053816,SRP110313_SRR5753766,SRP126582_SRR6369945,SRP132968_SRR6727636,SRP133442_SRR6781220,SRP136057_SRR6868580,SRP144003_SRR7082661,SRP149374_SRR7340652,SRP150382_SRR7339803,SRP156583_SRR14530698,SRP156583_SRR7656527,SRP187088_SRR8646293,SRP274109_SRR12343805,SRP274109_SRR12343822,SRP274382_SRR12355313,SRP290809_SRR12964661,SRP292533_SRR13057924,SRP293106_SRR13…	chr16:81740575-81755823	ENSG00000261218	Donor	+	Ambiguous	81740575	81739437	NA	NA	NA	NA	81740459	81740754	+	AluSx	Sense	125	NA	124
chr16-81929496-A-G	SRP299929_SRR13338935	chr16:81929497-81931496	PLCG2	Donor	+	Ambiguous	81929497	81928625	NA	NA	NA	NA	81929394	81929695	-	AluSz	Antisense	199	NA	200
chr16-82118438-T-C	SRP316097_SRR14312132	chr16:82063254-82118437	ENSG00000261235	Donor	-	Cryptic exon inclusion	82118437	82070802	82118515	NA	NA	NA	82118238	82118546	+	AluSz	Antisense	199	276	200
chr16-84502725-G-C	SRP270799_SRR12166813	chr16:84498112-84502725	MEAK7	Donor	-	Cryptic exon inclusion	84502725	84504600	84502843	NA	NA	NA	84502617	84502887	+	AluSz	Antisense	137	256	137
chr16-84654466-A-G	SRP267325_SRR12014764	chr16:84654467-84656870	KLHL36	Donor	+	Ambiguous	84654467	84650931	NA	NA	NA	NA	84654365	84654577	+	AluJr	Sense	102	NA	101
chr16-84982218-G-A	ERP016243_ERR1473561,SRP132805_SRR6718556,SRP132805_SRR6718557,SRP132805_SRR6718560,SRP214077_SRR9666159	chr16:84981995-84982219	ZDHHC7	Donor	-	Cryptic exon inclusion	84982219	84990303	84982342	Frameshift	PTC	TRUE	84982049	84982360	+	AluSg4	Antisense	157	280	156
chr16-85010221-T-C	SRP091680_SRR4428096,SRP116272_SRR5980674,SRP136642_SRR6908972,SRP199053_SRR9099247,SRP241939_SRR10887645,SRP302910_SRR13509832,SRP319234_SRR14483845	chr16:84996008-85010220	ZDHHC7	Donor	-	Cryptic exon inclusion	85010220	85011285	85010372	NA	NA	NA	85010045	85010310	-	AluJo	Sense	102	NA	101
chr16-85050974-A-G	SRP185700_SRR8566419	chr16:85050975-85066899	KIAA0513	Donor	+	Ambiguous	85050975	85027859	NA	NA	NA	NA	85050873	85051171	+	AluJr4	Sense	102	NA	101
chr16-85749482-T-C	SRP249591_SRR11091703	chr16:85735236-85749481	C16orf74	Donor	-	Exon extension	85749481	85750925	NA	NA	NA	NA	85749270	85749582	-	AluJr	Sense	102	NA	101
chr16-87304209-T-C	SRP127320_SRR6408456	chr16:87303076-87304208	C16orf95	Donor	-	Ambiguous	87304208	87305718	NA	NA	NA	NA	87304028	87304308	-	AluJb	Sense	102	NA	101
chr16-87398273-C-T	SRP300903_SRR13387581	chr16:87396942-87398276	ENSG00000261592	Donor	-	Exon extension	87398276	87400020	NA	NA	NA	NA	87398025	87398309	-	AluSz	Sense	52	NA	55
chr16-87867973-C-T	SRP238262_SRR10742008,SRP274572_SRR12360013	chr16:87851850-87867971	SLC7A5	Donor	-	Cryptic exon inclusion	87867971	87868884	87868107	In-frame	Survived	NA	87867833	87868145	+	AluY	Antisense	137	274	139
chr16-8801655-A-G	DRP006678_DRR228777,ERP115087_ERR3305911	chr16:8801656-8801798	PMM2	Donor	+	Ambiguous	8801656	8797949	NA	NA	NA	NA	8801400	8801679	+	AluJb	Sense	268	NA	267
chr16-88193439-G-C	SRP201318_SRR10729839	chr16:88192243-88193438	ENSG00000261816	Donor	-	Ambiguous	88193438	88193576	NA	NA	NA	NA	88193416	88193726	+	AluJr	Antisense	22	NA	23
chr16-88908236-G-C	SRP283483_SRR12670008	chr16:88901657-88908236	CBFA2T3	Donor	-	Cryptic exon inclusion	88908236	88976656	88908335	Frameshift	PTC	TRUE	88908060	88908371	+	AluSz	Antisense	177	276	177
chr16-8902628-G-A	ERP120023_ERR3931332,SRP255184_SRR11477543,SRP288301_SRR12883783,SRP288301_SRR12883793,SRP288301_SRR12883794	chr16:8902483-8902629	USP7	Donor	-	Cryptic exon inclusion	8902629	8903267	8902721	Frameshift	PTC	TRUE	8902607	8902893	+	AluSq4	Antisense	22	116	21
chr16-89128944-A-G	SRP188374_SRR8724074	chr16:89128945-89133135	ACSF3	Donor	+	Ambiguous	89128945	89120914	NA	NA	NA	NA	89128848	89129118	+	AluJo	Sense	102	NA	101
chr16-89578601-A-G	ERP116669_ERR3465252,SRP107802_SRR5584511,SRP144750_SRR7126745,SRP223068_SRR10172861,SRP223068_SRR10172863,SRP238334_SRR10744357,SRP293282_SRR13087997	chr16:89578602-89578856	CPNE7	Donor	+	Cryptic exon inclusion	89578602	89577722	89578441	Frameshift	PTC	TRUE	89578477	89578781	+	AluSz	Sense	125	NA	125
chr16-89579274-A-G	SRP289476_SRR12925130	chr16:89579275-89583443	CPNE7	Donor	+	Ambiguous	89579275	89578997	NA	NA	NA	NA	89579008	89579304	+	AluSx3	Sense	268	NA	267
chr16-89713057-T-C	SRP154584_SRR7547988,SRP174614_SRR8375427,SRP248054_SRR11059401,SRP270799_SRR12167256,SRP270799_SRR12167773	chr16:89712717-89713056	VPS9D1	Donor	-	Cryptic exon inclusion	89713056	89716461	89713168	In-frame	Survived	NA	89712901	89713206	+	AluSx	Antisense	157	276	158
chr16-89718909-T-C	SRP266814_SRR11990534	chr16:89716823-89718913	VPS9D1	Donor	-	Exon extension	89718913	89719026	NA	Frameshift	PTC	TRUE	89718703	89719012	-	AluSq2	Sense	102	NA	106
chr16-89726475-C-T	SRP201347_SRR9294085	chr16:89726474-89727278	ZNF276	Donor	+	Cryptic exon inclusion	89726474	89723710	89726378	Frameshift	PTC	TRUE	89726182	89726494	-	AluSp	Antisense	22	119	21
chr16-89781530-G-C	SRP078597_SRR3925575	chr16:89779958-89781530	FANCA	Donor	-	Exon extension	89781530	89782858	NA	Frameshift	PTC	TRUE	89781392	89781705	+	AluY	Antisense	137	NA	137
chr16-90127173-C-T	SRP067914_SRR3066205	chr16:90127172-90128622	FAM157C	Donor	+	Ambiguous	90127172	90116484	NA	NA	NA	NA	90127016	90127329	-	AluSx	Antisense	157	NA	156
chr16-90161785-A-G	SRP166889_SRR8112656	chr16:90161786-90162596	FAM157C	Donor	+	Partial exon loss	90161786	90162370	NA	NA	NA	NA	90161659	90161949	-	AluJo	Antisense	173	NA	174
chr17-12062435-A-G	SRP126580_SRR6369926,SRP181114_SRR8469401,SRP214479_SRR9873552,SRP274382_SRR12355272	chr17:12062436-12081355	MAP2K4	Donor	+	Cryptic exon inclusion	12062436	12054992	12062356	Frameshift	PTC	TRUE	12062341	12062626	-	AluJr	Antisense	199	280	200
chr17-14311103-A-T	SRP215479_SRR9719056,SRP244706_SRR11832855,SRP307556_SRR13765114,SRP307556_SRR13765115,SRP311804_SRR14042965	chr17:14302073-14311105	HS3ST3B1	Acceptor	+	Ambiguous	14311105	14345027	NA	NA	NA	NA	14311090	14311378	-	AluJr4	Antisense	280	NA	282
chr17-14311104-A-T	SRP159632_SRR7788632	chr17:14302073-14311109	HS3ST3B1	Acceptor	+	Ambiguous	14311109	14345027	NA	NA	NA	NA	14311090	14311378	-	AluJr4	Antisense	276	NA	281
chr17-14311105-G-T	SRP159632_SRR7788632,SRP271120_SRR12185522	chr17:14302073-14311109	HS3ST3B1	Acceptor	+	Ambiguous	14311109	14345027	NA	NA	NA	NA	14311090	14311378	-	AluJr4	Antisense	276	NA	280
chr17-1515075-T-C	SRP156452_SRR11007172	chr17:1513980-1515074	INPP5K	Donor	-	Exon extension	1515074	1516455	NA	Frameshift	PTC	TRUE	1514905	1515208	-	AluSx	Sense	133	NA	132
chr17-15504735-T-C	SRP255583_SRR11497383	chr17:15440286-15504734	CDRT4	Donor	-	Ambiguous	15504734	15453003	NA	NA	NA	NA	15504569	15504831	-	AluJr	Sense	102	NA	101
chr17-16002322-C-T	SRP221152_SRR10089346,SRP221152_SRR10089347,SRP221152_SRR10089348	chr17:16002321-16002792	TTC19	Donor	+	Cryptic exon inclusion	16002321	16002026	16002199	Frameshift	PTC	TRUE	16002172	16002476	-	AluSx	Antisense	157	280	156
chr17-16100638-C-G	SRP123728_SRR6256332,SRP123728_SRR6256346	chr17:16100636-16101249	NCOR1	Acceptor	-	Cryptic exon inclusion	16100636	16098497	16100350	In-frame	PTC	TRUE	16100359	16100654	+	AluSx	Antisense	280	NA	282
chr17-16229089-A-G	SRP075613_SRR3579536,SRP109111_SRR5680290,SRP109666_SRR5712487,SRP109786_SRR5714912,SRP166055_SRR8074225,SRP185956_SRR8580928,SRP212956_SRR9642759,SRP243741_SRR10919359,SRP245360_SRR10969518,SRP276921_SRR12415746,SRP303212_SRR13523903,SRP319148_SRR14479714	chr17:16229090-16233970	PIGL	Donor	+	Ambiguous	16229090	16217462	NA	NA	NA	NA	16228988	16229285	+	AluJr	Sense	102	NA	101
chr17-18060860-A-G	SRP185745_SRR8568913	chr17:18060861-18061844	GID4	Donor	+	Ambiguous	18060861	18058970	NA	NA	NA	NA	18060727	18061031	-	AluSx1	Antisense	173	NA	174
chr17-18178288-T-C	ERP110450_ERR2743655,SRP198813_SRR9087167,SRP222100_SRR10134389,SRP297575_SRR13238951	chr17:18172746-18178292	ENSG00000266677	Donor	-	Partial exon loss	18178292	18178244	NA	NA	NA	NA	18178089	18178386	+	AluSc	Antisense	205	NA	201
chr17-1821505-A-T	TCGA-HNSC_TCGA-CV-7568-01A-11R-2232-07	chr17:1821506-1827860	SMYD4	Acceptor	-	Ambiguous	1821506	1812116	NA	NA	NA	NA	1821232	1821538	+	AluSp	Antisense	274	NA	273
chr17-18352216-G-C	SRP101290_SRR5309864	chr17:18352217-18355885	SHMT1	Acceptor	-	Ambiguous	18352217	18353818	NA	NA	NA	NA	18352147	18352445	-	AluYe6	Sense	229	NA	230
chr17-19564821-A-G	SRP319070_SRR14476403	chr17:19564822-19566789	SLC47A1	Donor	+	Ambiguous	19564822	19560494	NA	NA	NA	NA	19564715	19565016	-	AluSp	Antisense	199	NA	200
chr17-19859876-T-C	SRP157974_SRR8613799	chr17:19849775-19859875	ULK2	Donor	-	Ambiguous	19859875	19864802	NA	NA	NA	NA	19859683	19859974	-	AluJr	Sense	102	NA	101
chr17-19919559-T-C	ERP016268_ERR1474893	chr17:19906233-19919558	AKAP10	Donor	-	Cryptic exon inclusion	19919558	19909180	19919676	Frameshift	PTC	FALSE	19919401	19919727	+	AluSz	Antisense	157	276	158
chr17-19923246-T-C	SRP201772_SRR9320511,SRP223239_SRR10181734	chr17:19920119-19923245	AKAP10	Donor	-	Cryptic exon inclusion	19923245	19924407	19923392	Frameshift	PTC	TRUE	19923068	19923377	-	AluSx	Sense	133	NA	133
chr17-19975060-T-C	SRP241159_SRR10868015,SRP306910_SRR13734715	chr17:19968462-19975059	AKAP10	Donor	-	Ambiguous	19975059	19977591	NA	NA	NA	NA	19975025	19975317	-	AluJo	Sense	268	NA	267
chr17-2069469-G-A	SRP300100_SRR13345142	chr17:2068932-2069470	SMG6	Donor	-	Ambiguous	2069470	2081809	NA	NA	NA	NA	2069400	2069623	+	AluJb	Antisense	157	NA	156
chr17-21003900-C-G	SRP199722_SRR9141174	chr17:21003898-21004201	USP22	Acceptor	-	Ambiguous	21003898	21003074	NA	NA	NA	NA	21003619	21003926	+	AluSq2	Antisense	280	NA	282
chr17-21018598-G-C	SRP076944_SRR3711106	chr17:21018599-21019083	USP22	Acceptor	-	Exon extension	21018599	21018112	NA	Frameshift	PTC	TRUE	21018434	21018715	+	AluJb	Antisense	170	NA	169
chr17-2156852-T-C	SRP108624_SRR5645758	chr17:2085902-2156851	SMG6	Donor	-	Ambiguous	2156851	2172657	NA	NA	NA	NA	2156643	2156944	-	AluJb	Sense	102	NA	101
chr17-2676359-C-G	SRP056295_SRR1918385,SRP056295_SRR1918386,SRP199697_SRR9140546	chr17:2676355-2676504	PAFAH1B1	Donor	+	Cryptic exon inclusion	2676355	2674289	2676077	Frameshift	PTC	TRUE	2676091	2676410	+	AluSx	Sense	260	NA	264
chr17-2691395-C-G	SRP090799_SRR4342126,SRP224575_SRR10237496,SRP243334_SRR10916153,SRP245610_SRR10980698,SRP245610_SRR10980712,SRP312350_SRR14083295	chr17:2691393-2691608	CLUH	Acceptor	-	Cryptic exon inclusion	2691393	2690778	2691210	Frameshift	PTC	TRUE	2691281	2691568	+	AluSg	Antisense	114	NA	116
chr17-27311883-A-G	SRP107337_SRR6940437	chr17:27311884-27312209	WSB1	Donor	+	Cryptic exon inclusion	27311884	27311617	27311823	In-frame	Survived	NA	27311667	27311947	-	AluSz	Antisense	64	119	65
chr17-27311910-A-G	SRP265040_SRR11861910	chr17:27311911-27312209	WSB1	Donor	+	Ambiguous	27311911	27311617	NA	NA	NA	NA	27311667	27311947	-	AluSz	Antisense	37	NA	38
chr17-2858729-A-G	SRP166889_SRR8112647	chr17:2858730-2905283	RAP1GAP2	Donor	+	Ambiguous	2858730	2800551	NA	NA	NA	NA	2858625	2858895	+	AluJb	Sense	102	NA	101
chr17-28672990-A-G	SRP229618_SRR10435207	chr17:28672859-28672990	SUPT6H	Acceptor	+	Exon extension	28672990	28673370	NA	NA	NA	NA	28672868	28673167	+	AluSx	Sense	122	NA	122
chr17-28776655-T-C	SRP212755_SRR10080596,SRP250255_SRR11130920	chr17:28766708-28776654	FAM222B	Donor	-	Ambiguous	28776654	28842681	NA	NA	NA	NA	28776452	28776752	-	AluJb	Sense	102	NA	101
chr17-28793135-T-C	SRP103830_SRR5444926,SRP107391_SRR5578295,SRP306910_SRR13734716	chr17:28790426-28793134	FAM222B	Donor	-	Ambiguous	28793134	28842681	NA	NA	NA	NA	28792910	28793231	-	AluJr	Sense	102	NA	101
chr17-28909790-T-C	SRP123296_SRR6241882	chr17:28908882-28909789	PHF12	Donor	-	Exon extension	28909789	28910225	NA	Frameshift	PTC	TRUE	28909579	28909890	-	AluJb	Sense	102	NA	101
chr17-28932331-T-C	SRP175424_SRR8398166	chr17:28927064-28932330	PHF12	Donor	-	Ambiguous	28932330	28950064	NA	NA	NA	NA	28932134	28932432	-	AluJb	Sense	102	NA	101
chr17-29450654-A-G	SRP241159_SRR10868039,SRP319543_SRR14514246	chr17:29450655-29451454	TAOK1	Donor	+	Ambiguous	29450655	29391025	NA	NA	NA	NA	29450510	29450814	-	AluJr4	Antisense	158	NA	159
chr17-29600155-C-T	SRP161906_SRR7852334	chr17:29600154-29607741	ANKRD13B	Donor	+	Ambiguous	29600154	29593736	NA	NA	NA	NA	29599865	29600175	-	AluY	Antisense	22	NA	21
chr17-30031840-A-G	SRP201184_SRR9278623	chr17:30031841-30034229	EFCAB5	Donor	+	Ambiguous	30031841	29999977	NA	NA	NA	NA	30031740	30032056	+	AluJb	Sense	102	NA	101
chr17-30805074-T-C	SRP149203_SRR7230179	chr17:30804109-30805073	CRLF3	Donor	-	Cryptic exon inclusion	30805073	30824522	30805155	In-frame	Survived	NA	30804901	30805197	+	AluSz	Antisense	173	256	174
chr17-30849983-A-G	ERP116669_ERR3465168,SRP017262_SRR620159,SRP050272_SRR1663224,SRP056295_SRR1918549,SRP192991_SRR8928279,SRP212494_SRR9617933,SRP235655_SRR10662613,SRP255477_SRR11491822,SRP274167_SRR12346763	chr17:30849984-30855142	ATAD5	Donor	+	Cryptic exon inclusion	30849984	30844917	30849754	Frameshift	PTC	TRUE	30849941	30850150	+	AluJb	Sense	125	NA	125
chr17-30862568-A-G	SRP199099_SRR11207341	chr17:30862569-30865703	ATAD5	Donor	+	Cryptic exon inclusion	30862569	30860613	30862483	Frameshift	PTC	TRUE	30862437	30862740	-	AluSp	Antisense	173	256	174
chr17-30875780-A-G	SRP273076_SRR12279057	chr17:30875781-30876373	ATAD5	Donor	+	Ambiguous	30875781	30869647	NA	NA	NA	NA	30875514	30875810	+	AluJb	Sense	268	NA	267
chr17-31254122-A-T	SRP135999_SRR6860519	chr17:31253001-31254126	NF1	Acceptor	+	Ambiguous	31254126	31258343	NA	NA	NA	NA	31253983	31254297	+	AluJo	Sense	137	NA	133
chr17-31873171-T-C	ERP118202_ERR3633683,ERP118202_ERR3633684,ERP118202_ERR3633685,ERP118202_ERR3633686,ERP118202_ERR3633687	chr17:31868113-31873170	UTP6	Donor	-	Cryptic exon inclusion	31873170	31873377	31873251	Frameshift	PTC	TRUE	31872968	31873268	+	AluSx1	Antisense	199	280	200
chr17-31874930-T-C	SRP214077_SRR9666218	chr17:31874930-31875233	UTP6	Acceptor	-	Exon extension	31874930	31873754	NA	In-frame	PTC	TRUE	31874649	31874949	+	AluSz	Antisense	281	NA	281
chr17-31979047-A-G	SRP270799_SRR12167858	chr17:31979048-31982998	SUZ12	Donor	+	Ambiguous	31979048	31976615	NA	NA	NA	NA	31978827	31979128	+	AluSc	Sense	225	NA	224
chr17-32152822-G-C	SRP044373_SRR1516042	chr17:32142730-32152824	RHOT1	Acceptor	+	Cryptic exon inclusion	32152824	32171042	32152905	Frameshift	PTC	TRUE	32152796	32153101	-	AluJb	Antisense	280	199	282
chr17-32304936-A-G	SRP043684_SRR1501382,SRP100948_SRR5305486,SRP162220_SRR7881476	chr17:32304937-32305340	RHBDL3	Donor	+	Cryptic exon inclusion	32304937	32298205	32304803	Frameshift	PTC	TRUE	32304835	32305144	+	AluJo	Sense	102	NA	101
chr17-32451865-A-G	SRP125962_SRR6337809	chr17:32451866-32454494	PSMD11	Donor	+	Ambiguous	32451866	32447047	NA	NA	NA	NA	32451734	32452029	-	AluJb	Antisense	173	NA	174
chr17-32728384-T-C	SRP186205_SRR8588913	chr17:32721190-32728383	MYO1D	Donor	-	Ambiguous	32728383	32738252	NA	NA	NA	NA	32728210	32728504	-	AluSx3	Sense	125	NA	124
chr17-35001141-A-G	SRP250871_SRR11190658	chr17:35001142-35001256	LIG3	Donor	+	Cryptic exon inclusion	35001142	34999857	35001090	In-frame	PTC	TRUE	35000929	35001205	-	AluSz	Antisense	64	116	65
chr17-35568862-G-T	SRP103864_SRR5445638,SRP227362_SRR10360257	chr17:35568502-35568864	SNHG30	Acceptor	+	Ambiguous	35568864	35573579	NA	NA	NA	NA	35568834	35569141	-	AluSg7	Antisense	280	NA	282
chr17-3639517-A-G	SRP231157_SRR10509691	chr17:3639518-3640187	CTNS	Donor	+	Ambiguous	3639518	3637317	NA	NA	NA	NA	3639388	3639680	+	AluSx1	Sense	133	NA	132
chr17-3844741-T-C	SRP077975_SRR3745150	chr17:3843152-3844740	NCBP3	Donor	-	Ambiguous	3844740	3846040	NA	NA	NA	NA	3844568	3844817	+	AluSp	Antisense	173	NA	174
chr17-39073226-T-C	ERP013260_ERR1198160,ERP121884_ERR4172779,SRP319074_SRR14476441	chr17:39072486-39073225	PLXDC1	Donor	-	Cryptic exon inclusion	39073225	39077912	39073326	Frameshift	PTC	TRUE	39073041	39073326	-	AluJr	Sense	102	1	101
chr17-39298707-T-C	SRP298484_SRR13272896	chr17:39298707-39298989	FBXL20	Acceptor	-	Ambiguous	39298707	39297196	NA	NA	NA	NA	39298437	39298730	+	AluJr	Antisense	276	NA	276
chr17-3934000-T-C	SRP223445_SRR10192294	chr17:3930435-3933999	ATP2A3	Donor	-	Cryptic exon inclusion	3933999	3935191	3934094	Frameshift	PTC	TRUE	3933912	3934216	-	AluSx1	Sense	225	130	224
chr17-3946556-C-A	SRP318415_SRR14419163	chr17:3946552-3947390	ATP2A3	Acceptor	-	Ambiguous	3946552	3945149	NA	NA	NA	NA	3946269	3946569	+	AluSz	Antisense	276	NA	280
chr17-39481095-A-G	SRP026620_SRR927172	chr17:39481096-39490556	CDK12	Donor	+	Ambiguous	39481096	39471764	NA	NA	NA	NA	39480972	39481281	+	AluSp	Sense	125	NA	124
chr17-39713874-A-G	SRP255477_SRR11491809	chr17:39713875-39715285	ERBB2	Donor	+	Ambiguous	39713875	39712449	NA	NA	NA	NA	39713773	39714079	+	AluJb	Sense	102	NA	101
chr17-39761775-G-C	ERP116669_ERR3465201	chr17:39761776-39777650	IKZF3	Acceptor	-	Partial exon loss	39761776	39766494	NA	NA	NA	NA	39761692	39762004	-	AluSp	Sense	229	NA	230
chr17-40037054-G-A	SRP080943_SRR4000397,SRP103740_SRR5440915,SRP103740_SRR5440924,SRP103740_SRR5440929,SRP136083_SRR6869443,SRP256243_SRR11539215,SRP256243_SRR11539216	chr17:40036155-40037055	MED24	Donor	-	Cryptic exon inclusion	40037055	40053297	40037174	Frameshift	PTC	TRUE	40036901	40037191	+	AluSx	Antisense	157	276	156
chr17-40047025-T-C	SRP056835_SRR1951555	chr17:40036155-40047024	MED24	Donor	-	Ambiguous	40047024	40053297	NA	NA	NA	NA	40046772	40047132	+	AluJo	Antisense	199	NA	200
chr17-40412535-T-C	SRP082522_SRR4047407	chr17:40411819-40412534	TOP2A	Donor	-	Cryptic exon inclusion	40412534	40412758	40412637	In-frame	Survived	NA	40412363	40412670	+	AluSx3	Antisense	173	276	174
chr17-40483142-T-C	SRP112718_SRR5837402	chr17:40482417-40483141	TNS4	Donor	-	Ambiguous	40483141	40484483	NA	NA	NA	NA	40482953	40483199	-	AluJb	Sense	102	NA	101
chr17-4143268-T-G	ERP114959_ERR3393507	chr17:4143269-4149890	CYB5D2	Donor	+	Partial exon loss	4143269	4144006	NA	NA	NA	NA	4143244	4143544	+	AluSq	Sense	25	NA	24
chr17-41802597-G-C	SRP093793_SRR5032501	chr17:41802598-41811453	P3H4	Acceptor	-	Partial exon loss	41802598	41811285	NA	NA	NA	NA	41802554	41802851	-	AluSx1	Sense	254	NA	255
chr17-41817448-A-G	SRP225709_SRR10279532	chr17:41817449-41818088	FKBP10	Donor	+	Ambiguous	41817449	41817204	NA	NA	NA	NA	41817348	41817618	+	AluJo	Sense	102	NA	101
chr17-42004085-G-C	SRP287872_SRR12852626	chr17:42004086-42017339	DNAJC7	Acceptor	-	Ambiguous	42004086	42000571	NA	NA	NA	NA	42003950	42004257	-	AluSz	Sense	169	NA	170
chr17-42103964-G-A	SRP058435_SRR2029841,SRP059357_SRR2060071,SRP092266_SRR4512126,SRP096722_SRR5173299,SRP103118_SRR6452863,SRP103118_SRR6452867,SRP103118_SRR6452868,SRP103740_SRR5440920,SRP103740_SRR5440929,SRP136083_SRR6869445,SRP136083_SRR6869446,SRP153807_SRR7524656,SRP153807_SRR7524658,SRP153807_SRR7524660,SRP153807_SRR7524661,SRP156386_SRR7646171,SRP193344_SRR8939101,SRP215031_SRR9697495,SRP217227_SRR9894930,…	chr17:42103799-42103965	DHX58	Donor	-	Cryptic exon inclusion	42103965	42104765	42104060	Frameshift	PTC	TRUE	42103951	42104222	+	AluSg	Antisense	22	119	21
chr17-42339129-G-A	SRP214641_SRR9685088	chr17:42338813-42339130	STAT3	Donor	-	Exon extension	42339130	42339313	NA	In-frame	PTC	TRUE	42338969	42339272	+	AluJb	Antisense	157	NA	156
chr17-42555170-A-G	SRP157974_SRR8613742	chr17:42555171-42561618	ENSG00000266929	Donor	+	Ambiguous	42555171	42538756	NA	NA	NA	NA	42555070	42555312	+	AluJo	Sense	102	NA	101
chr17-42813453-T-C	SRP251404_SRR11223023	chr17:42811798-42813452	BECN1	Donor	-	Cryptic exon inclusion	42813452	42813947	42813529	Frameshift	PTC	TRUE	42813252	42813552	+	AluSx1	Antisense	199	276	200
chr17-43050444-T-A	SRP094643_SRR5080872,SRP185818_SRR8570628,SRP219588_SRR10034260	chr17:43050440-43051062	BRCA1	Acceptor	-	Cryptic exon inclusion	43050440	43049195	43050224	Frameshift	PTC	TRUE	43050326	43050633	+	AluSc8	Antisense	116	NA	120
chr17-43117595-T-C	ERP105376_ERR2204243,SRP144363_SRR7094300	chr17:43115780-43117594	BRCA1	Donor	-	Ambiguous	43117594	43124016	NA	NA	NA	NA	43117459	43117766	+	AluSg	Antisense	138	NA	139
chr17-43132782-G-T	SRP313537_SRR14145497,SRP313537_SRR14145498,SRP313537_SRR14145505	chr17:43131271-43132784	NBR2	Acceptor	+	Exon extension	43132784	43132598	NA	NA	NA	NA	43132751	43133071	-	AluY	Antisense	280	NA	282
chr17-43218500-A-G	SRP157974_SRR8613765	chr17:43217313-43218500	TMEM106A	Acceptor	+	Partial exon loss	43218500	43217680	NA	NA	NA	NA	43218378	43218667	+	AluSz	Sense	122	NA	122
chr17-44055499-C-A	SRP253700_SRR11392045	chr17:44055495-44063800	LSM12	Acceptor	-	Ambiguous	44055495	44040257	NA	NA	NA	NA	44055379	44055676	+	AluJb	Antisense	116	NA	120
chr17-44178506-T-C	SRP239214_SRR10811322	chr17:44177817-44178505	ASB16-AS1	Donor	-	Ambiguous	44178505	44181622	NA	NA	NA	NA	44178473	44178766	-	AluSx	Sense	268	NA	267
chr17-44179566-T-C	SRP298484_SRR13273065	chr17:44177817-44179570	ASB16-AS1	Donor	-	Ambiguous	44179570	44181622	NA	NA	NA	NA	44179367	44179669	+	AluSg	Antisense	205	NA	201
chr17-44425697-T-C	ERP107030_ERR2322366,ERP118386_ERR3668613,SRP019250_SRR771561,SRP073040_SRR3350961,SRP287563_SRR12834038	chr17:44424493-44425696	GPATCH8	Donor	-	Cryptic exon inclusion	44425696	44435064	44425848	Frameshift	PTC	TRUE	44425561	44425827	-	AluJb	Sense	133	NA	132
chr17-4467766-A-G	SRP134018_SRR6809873	chr17:4467767-4478571	SPNS3	Donor	+	Ambiguous	4467767	4453206	NA	NA	NA	NA	4467675	4467969	-	AluSx1	Antisense	199	NA	200
chr17-44860633-T-C	ERP116669_ERR3465223,SRP220377_SRR10056393,SRP224063_SRR10224290,SRP300903_SRR13387815,SRP317963_SRR14368283	chr17:44860544-44860632	EFTUD2	Donor	-	Ambiguous	44860632	44862712	NA	NA	NA	NA	44860595	44860898	-	AluJb	Sense	268	NA	267
chr17-45401212-G-A	TCGA-STAD_TCGA-MX-A5UJ-01A-11R-A31P-31	chr17:45398048-45401213	ARHGAP27	Donor	-	Cryptic exon inclusion	45401213	45402713	45401338	Frameshift	PTC	TRUE	45401059	45401368	+	AluJr4	Antisense	157	282	156
chr17-45954440-A-G	SRP224883_SRR10248406	chr17:45954441-45962320	MAPT	Donor	+	Ambiguous	45954441	45894687	NA	NA	NA	NA	45954364	45954653	+	AluJo	Sense	102	NA	101
chr17-46195697-C-T	SRP062444_SRR2166636,SRP094124_SRR5063963,SRP096722_SRR5173294,SRP096722_SRR5173300,SRP153807_SRR7524659,SRP188374_SRR8724630,SRP193344_SRR8939098,SRP221985_SRR10129807,SRP221985_SRR10129811,SRP227533_SRR10368239,SRP227533_SRR10368242,SRP227534_SRR10368246,SRP246167_SRR10990660,SRP246167_SRR10990661,SRP256351_SRR11544655,SRP265509_SRR11903032,SRP265509_SRR11903035	chr17:46195696-46196367	KANSL1-AS1	Donor	+	Exon extension	46195696	46193886	NA	NA	NA	NA	46195570	46195831	-	AluJb	Antisense	157	NA	156
chr17-46305131-A-G	SRP019503_SRR776597,SRP308394_SRR13991070	chr17:46305132-46305508	LRRC37A	Donor	+	Ambiguous	46305132	46302710	NA	NA	NA	NA	46304887	46305167	-	AluYm1	Antisense	37	NA	38
chr17-47080519-T-C	SRP155941_SRR7631598	chr17:47072560-47080518	ENSG00000262879	Donor	-	Ambiguous	47080518	47099834	NA	NA	NA	NA	47080328	47080612	-	AluJb	Sense	102	NA	101
chr17-47304776-T-C	SRP295502_SRR13181492	chr17:47303783-47304775	EFCAB13-DT	Donor	-	Ambiguous	47304775	47318471	NA	NA	NA	NA	47304586	47304907	-	AluSx1	Sense	133	NA	132
chr17-47619537-A-G	SRP189303_SRR8777101,SRP189303_SRR8777102,SRP189303_SRR8777103,SRP189303_SRR8777104,SRP230222_SRR10466393,SRP230222_SRR10466395	chr17:47619538-47619736	NPEPPS	Donor	+	Cryptic exon inclusion	47619538	47619165	47619277	Frameshift	PTC	TRUE	47619271	47619566	+	AluSp	Sense	266	6	265
chr17-47636688-T-C	SRP226694_SRR10333602	chr17:47636602-47636687	KPNB1-DT	Donor	-	Ambiguous	47636687	47649395	NA	NA	NA	NA	47636654	47636941	-	AluJb	Sense	268	NA	267
chr17-47640005-T-C	SRP219651_SRR10036654	chr17:47636602-47640004	KPNB1-DT	Donor	-	Ambiguous	47640004	47649395	NA	NA	NA	NA	47639834	47640097	+	AluJb	Antisense	173	NA	174
chr17-4821674-C-T	SRP057826_SRR2002937,SRP150835_SRR7363050,SRP170957_SRR8249120,SRP186205_SRR8588914,SRP186649_SRR8612662,SRP201023_SRR9264891,SRP238334_SRR10744410,SRP268879_SRR12095152,SRP272540_SRR12266290,SRP307152_SRR13747869	chr17:4821673-4821792	PLD2	Donor	+	Cryptic exon inclusion	4821673	4819583	4821579	In-frame	PTC	TRUE	4821382	4821694	-	AluJb	Antisense	22	116	21
chr17-48346548-C-T	SRP109303_SRR5688872,SRP109303_SRR5688873,SRP168013_SRR8169771,SRP168013_SRR8169772,TCGA-OV_TCGA-13-0725-01A-01R-1564-13	chr17:48346007-48346546	SKAP1	Donor	-	Cryptic exon inclusion	48346546	48363788	48346622	In-frame	Survived	NA	48346342	48346637	+	AluSq2	Antisense	205	280	207
chr17-48770551-C-T	SRP107025_SRR5553861,TCGA-ESCA_TCGA-S8-A6BV-01A-21R-A31P-31	chr17:48770098-48770549	TTLL6	Donor	-	Cryptic exon inclusion	48770549	48784922	48770692	Frameshift	PTC	TRUE	48770533	48770799	-	AluJb	Sense	268	121	266
chr17-49375981-A-G	SRP268711_SRR12083952,SRP268711_SRR12083953	chr17:49375982-49379979	ENSG00000250948	Donor	+	Ambiguous	49375982	49375510	NA	NA	NA	NA	49375710	49375994	+	AluJo	Sense	268	NA	267
chr17-50450291-A-G	SRP301622_SRR13429656	chr17:50450287-50460676	ACSF2	Donor	+	Cryptic exon inclusion	50450287	50426390	50450174	Frameshift	PTC	TRUE	50450231	50450516	+	AluSz	Sense	70	NA	74
chr17-5050286-C-G	SRP193374_SRR8942942	chr17:5050281-5050704	SLC52A1	Acceptor	-	Ambiguous	5050281	5034714	NA	NA	NA	NA	5050040	5050337	+	AluSq2	Antisense	256	NA	261
chr17-50968604-G-A	SRP082973_SRR4064972,SRP111742_SRR5821347,SRP111742_SRR5821414,SRP136109_SRR6871038,SRP263194_SRR11837730,SRP263194_SRR11837736	chr17:50966388-50968605	SPAG9	Donor	-	Cryptic exon inclusion	50968605	50970706	50968726	In-frame	Survived	NA	50968449	50968744	+	AluSz6	Antisense	157	276	156
chr17-51226800-T-C	SRP113531_SRR5710432	chr17:51225210-51226799	MBTD1	Donor	-	Ambiguous	51226799	51259142	NA	NA	NA	NA	51226629	51226930	-	AluSz6	Sense	133	NA	132
chr17-5214596-T-C	SRP154981_SRR7586277,SRP154981_SRR7586278	chr17:5210956-5214595	SCIMP	Donor	-	Exon extension	5214595	5214924	NA	Frameshift	PTC	TRUE	5214569	5214862	+	AluY	Antisense	37	NA	38
chr17-5245501-A-G	SRP299929_SRR13339052	chr17:5245502-5247773	ZNF594-DT	Donor	+	Ambiguous	5245502	5223485	NA	NA	NA	NA	5245369	5245678	+	AluSq	Sense	133	NA	132
chr17-5462165-C-A	SRP200762_SRR9214746,SRP200762_SRR9214800,SRP200762_SRR9214801	chr17:5461110-5462170	DHX33	Donor	-	Exon extension	5462170	5462318	NA	Frameshift	PTC	TRUE	5461936	5462239	-	AluSx	Sense	70	NA	75
chr17-5487674-A-G	ERP116669_ERR3465229,SRP286321_SRR12770627	chr17:5487675-5488195	MIS12	Donor	+	Exon extension	5487675	5486685	NA	NA	NA	NA	5487527	5487830	-	AluSx1	Antisense	157	NA	158
chr17-54922109-A-G	SRP163252_SRR7961280	chr17:54922110-54947260	TOM1L1	Donor	+	Ambiguous	54922110	54939021	NA	NA	NA	NA	54922010	54922314	+	AluY	Sense	102	NA	99
chr17-55467597-T-C	SRP034875_SRR1067996,SRP098761_SRR5225789	chr17:55467329-55467596	SMIM36	Donor	-	Ambiguous	55467596	55478761	NA	NA	NA	NA	55467400	55467695	-	AluY	Sense	102	NA	101
chr17-56944066-T-C	SRP223239_SRR10181868,SRP281890_SRR12618649	chr17:56942124-56944065	COIL	Donor	-	Cryptic exon inclusion	56944065	56946441	56944145	Frameshift	PTC	TRUE	56943863	56944129	-	AluJb	Sense	102	NA	101
chr17-56945255-T-C	SRP067661_SRR3039611,SRP213116_SRR9645833	chr17:56942124-56945254	COIL	Donor	-	Cryptic exon inclusion	56945254	56946441	56945331	Frameshift	PTC	TRUE	56945056	56945351	+	AluSz6	Antisense	199	276	200
chr17-57977268-T-C	SRP135538_SRR6830892,SRP219277_SRR10020926	chr17:57974901-57977267	VEZF1	Donor	-	Cryptic exon inclusion	57977267	57979151	57977393	Frameshift	PTC	FALSE	57977116	57977426	-	AluJr	Sense	147	34	146
chr17-57977717-G-A	SRP116107_SRR5970397	chr17:57974901-57977718	VEZF1	Donor	-	Cryptic exon inclusion	57977718	57979151	57977817	Frameshift	PTC	TRUE	57977566	57977870	+	AluSp	Antisense	157	256	156
chr17-58703777-A-G	SRP300903_SRR13387654	chr17:58703778-58709858	RAD51C	Donor	+	Ambiguous	58703778	58703330	NA	NA	NA	NA	58703676	58703921	+	AluJo	Sense	102	NA	101
chr17-59093971-T-C	ERP016243_ERR1472959,ERP016243_ERR1473108,SRP011085_SRR419544,SRP179913_SRR8450178,SRP185789_SRR8571945,SRP229996_SRR10447460,SRP269155_SRR12105766,SRP289476_SRR12925119,SRP295705_SRR13194213,SRP315163_SRR14263340	chr17:59091341-59093970	TRIM37	Donor	-	Ambiguous	59093970	59104292	NA	NA	NA	NA	59093894	59094175	-	AluSz6	Sense	225	NA	224
chr17-59573469-G-T	SRP285113_SRR12698464	chr17:59573464-59574187	DHX40	Donor	+	Cryptic exon inclusion	59573464	59573968	59573348	Frameshift	PTC	TRUE	59573340	59573621	-	AluJr	Antisense	166	282	161
chr17-59773104-A-G	ERP105597_ERR2303659,SRP097611_SRR5272760	chr17:59773105-59773753	VMP1	Donor	+	Ambiguous	59773105	59765139	NA	NA	NA	NA	59772950	59773259	-	AluSc	Antisense	157	NA	158
chr17-60309477-T-C	SRP092408_SRR4785871,SRP102039_SRR5351605	chr17:60301705-60309476	USP32	Donor	-	Cryptic exon inclusion	60309476	60345480	60309599	Frameshift	PTC	TRUE	60309345	60309616	+	AluJb	Antisense	157	280	158
chr17-60337771-T-C	SRP315163_SRR14263340	chr17:60294802-60337770	USP32	Donor	-	Ambiguous	60337770	60301598	NA	NA	NA	NA	60337594	60337881	+	AluJb	Antisense	173	NA	174
chr17-60617048-A-G	SRP120040_SRR6178414	chr17:60617049-60623520	PPM1D	Donor	+	Cryptic exon inclusion	60617049	60600887	60616965	Frameshift	PTC	TRUE	60616933	60617257	-	AluJr	Antisense	199	282	200
chr17-61279047-A-G	SRP127320_SRR6408243,SRP127320_SRR6408245,SRP253091_SRR11321797	chr17:61279048-61368326	BCAS3	Donor	+	Ambiguous	61279048	61084565	NA	NA	NA	NA	61278951	61279246	-	AluSz	Antisense	199	NA	200
chr17-61688372-T-C	SRP108120_SRR5616904,SRP141411_SRR7049608	chr17:61686166-61688371	BRIP1	Donor	-	Ambiguous	61688371	61693429	NA	NA	NA	NA	61688192	61688493	+	AluJb	Antisense	173	NA	174
chr17-61985544-G-A	SRP092413_SRR4787048	chr17:61985091-61985545	MED13	Donor	-	Cryptic exon inclusion	61985545	61987006	61985695	Frameshift	PTC	TRUE	61985391	61985693	+	AluSz6	Antisense	157	NA	156
chr17-622889-T-C	SRP251945_SRR11262282	chr17:586365-622888	VPS53	Donor	-	Ambiguous	622888	601794	NA	NA	NA	NA	622714	622988	-	AluJo	Sense	102	NA	101
chr17-63836416-T-C	SRP135716_SRR6837155	chr17:63835568-63836415	SMARCD2	Donor	-	Cryptic exon inclusion	63836415	63836921	63836496	Frameshift	PTC	TRUE	63836241	63836527	+	AluSx1	Antisense	199	280	200
chr17-63840373-T-C	SRP132172_SRR6671116,SRP201769_SRR9320462,SRP238334_SRR10744271,SRP300928_SRR13389060,TCGA-BRCA_TCGA-BH-A0DT-01A-21R-A12D-07	chr17:63837626-63840372	SMARCD2	Donor	-	Ambiguous	63840372	63842458	NA	NA	NA	NA	63840202	63840460	-	AluJo	Sense	102	NA	101
chr17-64490100-T-C	ERP114737_ERR3274478	chr17:64485869-64490100	POLG2	Donor	-	Exon extension	64490100	64490795	NA	Frameshift	PTC	TRUE	64489923	64490222	-	AluSc	Sense	125	NA	125
chr17-64517065-G-T	SRP270799_SRR12166759	chr17:64514359-64517067	CEP95	Acceptor	+	Exon extension	64517067	64516722	NA	Frameshift	PTC	TRUE	64517034	64517346	-	AluSx	Antisense	280	NA	282
chr17-64530672-C-G	SRP133555_SRR6785778	chr17:64530672-64530925	CEP95	Donor	+	Cryptic exon inclusion	64530672	64529428	64530528	Frameshift	PTC	TRUE	64530499	64530765	-	AluSp	Antisense	137	280	137
chr17-64569192-T-C	ERP106310_ERR2259772,SRP192976_SRR8927298,SRP297826_SRR13298437	chr17:64562967-64569191	SMURF2	Donor	-	Ambiguous	64569191	64571797	NA	NA	NA	NA	64569020	64569313	+	AluSq2	Antisense	173	NA	174
chr17-64916659-T-C	SRP092470_SRR4784063,SRP173373_SRR8315357,SRP173373_SRR8315361	chr17:64898460-64916658	LRRC37A3	Donor	-	Cryptic exon inclusion	64916658	64918749	64916779	NA	NA	NA	64916494	64916799	+	AluJo	Antisense	157	276	158
chr17-66221025-T-C	SRP131119_SRR6502475	chr17:66220743-66221029	APOH	Donor	-	Ambiguous	66221029	66223697	NA	NA	NA	NA	66220911	66221250	+	AluSz	Antisense	119	NA	115
chr17-67341342-G-A	SRP251827_SRR11249952	chr17:67341053-67341343	PSMD12	Donor	-	Cryptic exon inclusion	67341343	67342185	67341463	Frameshift	PTC	FALSE	67341187	67341494	+	AluSz	Antisense	157	276	156
chr17-67840247-A-G	SRP032775_SRR1026965,SRP032775_SRR1177720,SRP212755_SRR9625081,SRP253528_SRR11362337,SRP257488_SRR11573859,SRP290143_SRR12952556	chr17:67840248-67853939	BPTF	Donor	+	Cryptic exon inclusion	67840248	67826338	67840128	Frameshift	PTC	TRUE	67840104	67840406	-	AluJb	Antisense	157	276	158
chr17-68426675-A-G	SRP286203_SRR12765567	chr17:68426676-68428636	ENSG00000267009	Donor	+	Ambiguous	68426676	68420507	NA	NA	NA	NA	68426538	68426834	-	AluSz	Antisense	157	NA	158
chr17-69252210-T-C	SRP158941_SRR7759708	chr17:69250622-69252214	ABCA5	Donor	-	Ambiguous	69252214	69251746	NA	NA	NA	NA	69252016	69252312	-	AluY	Sense	102	NA	106
chr17-69252833-A-T	SRP228596_SRR10401792	chr17:69252834-69253572	ABCA5	Acceptor	-	Ambiguous	69252834	69251867	NA	NA	NA	NA	69252553	69252855	+	AluSx3	Antisense	280	NA	279
chr17-69257222-T-C	SRP056696_SRR1946686	chr17:69256284-69257226	ABCA5	Donor	-	Cryptic exon inclusion	69257226	69259705	69257351	Frameshift	PTC	TRUE	69257082	69257376	+	AluSz	Antisense	138	280	134
chr17-69317135-G-A	SRP186649_SRR8612663,SRP238334_SRR10744266,SRP238334_SRR10744397,SRP270799_SRR12166496	chr17:69314431-69317136	ABCA5	Donor	-	Cryptic exon inclusion	69317136	69327051	69317233	NA	NA	NA	69317114	69317422	+	AluSz6	Antisense	22	119	21
chr17-7245291-C-G	SRP141118_SRR7039022	chr17:7245289-7246025	CTDNEP1	Acceptor	-	Cryptic exon inclusion	7245289	7244636	7245214	Frameshift	PTC	TRUE	7245010	7245315	+	AluSx3	Antisense	280	205	282
chr17-73339964-C-T	ERP011282_ERR975344	chr17:73338941-73339962	SDK2	Donor	-	Ambiguous	73339962	73348598	NA	NA	NA	NA	73339860	73340170	-	AluSq2	Sense	210	NA	208
chr17-7342670-C-T	SRP071965_SRR3235808	chr17:7342669-7343378	ACAP1	Donor	+	Exon extension	7342669	7342475	NA	Frameshift	PTC	TRUE	7342617	7342932	+	AluSx1	Sense	52	NA	53
chr17-73526-T-C	SRP151023_SRR7405875	chr17:65888-73525	LINC02887	Donor	-	Ambiguous	73525	71365	NA	NA	NA	NA	73361	73651	+	AluJo	Antisense	173	NA	174
chr17-74710156-T-C	SRP102802_SRR5398236,SRP126583_SRR6370229,SRP218685_SRR9993502,SRP225168_SRR10260419,SRP249529_SRR11088622,SRP269596_SRR12129591,SRP300903_SRR13387555,SRP305548_SRR13670715	chr17:74705378-74710155	CD300LF	Donor	-	Cryptic exon inclusion	74710155	74712823	74710283	NA	NA	NA	74709971	74710274	-	AluY	Sense	125	NA	124
chr17-75098413-A-G	SRP139334_SRR6978533	chr17:75098182-75098413	SLC16A5	Acceptor	+	Exon extension	75098413	75100006	NA	In-frame	PTC	TRUE	75098280	75098575	+	AluSx1	Sense	130	NA	130
chr17-75387715-T-C	SRP195743_SRR9021758	chr17:75332798-75387714	GRB2	Donor	-	Cryptic exon inclusion	75387714	75393550	75387795	Frameshift	PTC	TRUE	75387514	75387824	+	AluSx1	Antisense	199	280	200
chr17-75896132-T-C	ERP000546_ERR030888	chr17:75892851-75896131	TRIM65	Donor	-	Ambiguous	75896131	75896523	NA	NA	NA	NA	75896052	75896353	-	AluY	Sense	225	NA	224
chr17-7595647-T-C	SRP047323_SRR8066661,SRP057196_SRR1974685,SRP188370_SRR8723767,SRP306465_SRR13712461,SRP308709_SRR13816027	chr17:7594758-7595646	FXR2	Donor	-	Exon extension	7595646	7595823	NA	In-frame	PTC	TRUE	7595455	7595745	-	AluJo	Sense	102	NA	101
chr17-76062966-T-C	SRP285424_SRR12714454	chr17:76061575-76062970	SRP68	Donor	-	Ambiguous	76062970	76063975	NA	NA	NA	NA	76062780	76063069	-	AluY	Sense	102	NA	106
chr17-76067641-T-C	SRP059458_SRR2064534	chr17:76067331-76067640	SRP68	Donor	-	Ambiguous	76067640	76070377	NA	NA	NA	NA	76067475	76067765	-	AluJo	Sense	125	NA	125
chr17-76341439-T-C	SRP220496_SRR10074444,SRP274382_SRR12355271	chr17:76332436-76341438	PRPSAP1	Donor	-	Cryptic exon inclusion	76341438	76344670	76341536	Frameshift	PTC	TRUE	76341225	76341541	-	AluJb	Sense	102	NA	101
chr17-76563878-G-A	SRP125154_SRR6301146	chr17:76563880-76563972	SNHG16	Donor	+	Exon extension	76563880	76563483	NA	NA	NA	NA	76563801	76564058	-	AluSc	Antisense	205	NA	207
chr17-76723474-T-C	SRP188186_SRR8713482	chr17:76721934-76723473	JMJD6	Donor	-	Ambiguous	76723473	76723771	NA	NA	NA	NA	76723440	76723739	-	AluY	Sense	268	NA	267
chr17-76754625-A-G	SRP223274_SRR11307885	chr17:76754626-76767385	MFSD11	Donor	+	Exon extension	76754626	76754088	NA	Frameshift	PTC	TRUE	76754400	76754699	+	AluSx3	Sense	225	NA	224
chr17-76766258-A-G	SRP120173_SRR6182798,SRP183071_SRR8513173,SRP281694_SRR12613579	chr17:76766259-76767385	MFSD11	Donor	+	Ambiguous	76766259	76754088	NA	NA	NA	NA	76766134	76766444	+	AluSx	Sense	125	NA	124
chr17-78009594-G-T	SRP116272_SRR5981268,SRP116272_SRR5981645,SRP116272_SRR5981844	chr17:78005080-78009599	TNRC6C	Acceptor	+	Ambiguous	78009599	78031515	NA	NA	NA	NA	78009558	78009852	-	AluSc	Antisense	256	NA	261
chr17-78330228-A-G	SRP116272_SRR5981484	chr17:78330229-78343964	ENSG00000267737	Donor	+	Ambiguous	78330229	78315789	NA	NA	NA	NA	78330127	78330429	+	AluY	Sense	102	NA	101
chr17-78699237-G-A	SRP270799_SRR12167009	chr17:78698969-78699238	CYTH1	Donor	-	Cryptic exon inclusion	78699238	78700330	78699443	In-frame	Survived	NA	78699084	78699380	+	AluSg	Antisense	157	NA	156
chr17-78838350-C-A	SRP132366_SRR6681000	chr17:78838345-78838586	USP36	Acceptor	-	Exon extension	78838345	78836373	NA	NA	NA	NA	78838111	78838400	+	AluSg7	Antisense	256	NA	261
chr17-7925420-T-C	SRP092402_SRR4784634	chr17:7925184-7925419	KCNAB3	Donor	-	Ambiguous	7925419	7925682	NA	NA	NA	NA	7925247	7925554	+	AluSq2	Antisense	173	NA	174
chr17-79948204-T-C	SRP234920_SRR10598383	chr17:79947832-79948203	TBC1D16	Donor	-	Ambiguous	79948203	79948871	NA	NA	NA	NA	79948028	79948328	+	AluSx	Antisense	173	NA	174
chr17-80318851-G-A	SRP068450_SRR3101249	chr17:80318853-80319189	RNF213	Donor	+	Ambiguous	80318853	80317278	NA	NA	NA	NA	80318578	80318872	-	AluY	Antisense	20	NA	22
chr17-80351999-C-T	SRP067914_SRR3066210,SRP077975_SRR3745158,SRP092402_SRR4784505,SRP098758_SRR5225533,SRP114871_SRR5902022,SRP149978_SRR7276231,SRP157750_SRR7689165,SRP162654_SRR7904609,SRP162654_SRR7904610,SRP162654_SRR7904611,SRP176478_SRR8413533,SRP202552_SRR10325449,SRP202552_SRR10325452,SRP202552_SRR9417312,SRP202552_SRR9417313,SRP202552_SRR9417314,SRP202552_SRR9417315,SRP202552_SRR9417316,SRP312015_SRR140635…	chr17:80351998-80352939	RNF213	Donor	+	Cryptic exon inclusion	80351998	80351804	80351899	Frameshift	PTC	TRUE	80351870	80352152	-	AluSc	Antisense	157	256	156
chr17-80434764-A-G	SRP180043_SRR8453507,SRP201951_SRR9330191,SRP227536_SRR10368268,SRP295561_SRR13187040	chr17:80434765-80436132	ENDOV	Donor	+	Cryptic exon inclusion	80434765	80429832	80434623	In-frame	PTC	TRUE	80434674	80434952	+	AluJb	Sense	102	NA	101
chr17-81112821-C-T	SRP064894_SRR2677531,SRP078156_SRR3820360,SRP157974_SRR8518407,SRP186837_SRR8631618,SRP229747_SRR10440881,SRP237760_SRR10702815,SRP238713_SRR10764991,SRP305795_SRR13685251	chr17:81112820-81115769	BAIAP2	Donor	+	Exon extension	81112820	81108510	NA	Frameshift	PTC	TRUE	81112768	81113085	+	AluJr	Sense	52	NA	53
chr17-81240404-C-T	SRP074274_SRR3471889,SRP098758_SRR5225561,SRP150872_SRR7367965,SRP229420_SRR10425891,SRP230611_SRR10493587,SRP244246_SRR10956407,SRP244246_SRR10956410	chr17:81240403-81240986	NDUFAF8	Donor	+	Cryptic exon inclusion	81240403	81239679	81240229	Frameshift	PTC	TRUE	81240389	81240681	+	AluSx1	Sense	15	NA	16
chr17-81827857-T-C	SRP269095_SRR12103744,SRP286992_SRR12807108	chr17:81824555-81827856	MCRIP1	Donor	-	Ambiguous	81827856	81833237	NA	NA	NA	NA	81827776	81828078	-	AluY	Sense	225	NA	224
chr17-82160765-T-C	SRP076627_SRR3672214,SRP300217_SRR13349147	chr17:82157949-82160764	CCDC57	Donor	-	Cryptic exon inclusion	82160764	82163199	82160867	In-frame	Survived	NA	82160592	82160903	+	AluSx	Antisense	173	276	174
chr17-82160798-C-T	SRP080837_SRR3995719,SRP090040_SRR4253072,SRP268306_SRR12067654,SRP319234_SRR14483942	chr17:82157949-82160796	CCDC57	Donor	-	Cryptic exon inclusion	82160796	82163199	82160867	Frameshift	PTC	TRUE	82160592	82160903	+	AluSx	Antisense	205	276	207
chr17-82251993-T-G	SRP277062_SRR12430457	chr17:82251991-82252433	CSNK1D	Acceptor	-	Exon extension	82251991	82251528	NA	Frameshift	PTC	TRUE	82251708	82252008	+	AluY	Antisense	280	NA	282
chr17-82460254-C-A	SRP059511_SRR2063520,SRP059511_SRR2063524	chr17:82460252-82464286	NARF	Donor	+	Exon extension	82460252	82460073	NA	Frameshift	PTC	TRUE	82460185	82460474	+	AluSz	Sense	70	NA	72
chr17-8539788-T-C	SRP127320_SRR6408389	chr17:8535932-8539787	MYH10	Donor	-	Ambiguous	8539787	8542106	NA	NA	NA	NA	8539590	8539888	-	AluJr	Sense	102	NA	101
chr17-8834431-G-C	SRP106527_SRR5512764	chr17:8833046-8834435	PIK3R6	Donor	-	Cryptic exon inclusion	8834435	8835272	8834523	In-frame	PTC	TRUE	8834392	8834691	-	AluJr	Sense	260	163	264
chr17-9726985-G-C	SRP277508_SRR12453889	chr17:9712133-9726987	USP43	Acceptor	+	Cryptic exon inclusion	9726987	9727953	9727116	Frameshift	PTC	TRUE	9726964	9727231	-	AluSg	Antisense	280	157	281
chr18-11870525-A-G	SRP074246_SRR3471092,SRP074246_SRR3471096,SRP074246_SRR3471098,SRP074246_SRR3471099,SRP074246_SRR3471106,SRP074246_SRR3471107	chr18:11870526-11872267	GNAL	Donor	+	Ambiguous	11870526	11868664	NA	NA	NA	NA	11870238	11870538	+	AluSx1	Sense	287	NA	287
chr18-11891361-T-C	SRP200804_SRR9216817,SRP200804_SRR9216818,SRP200804_SRR9216819	chr18:11889491-11891360	MPPE1	Donor	-	Cryptic exon inclusion	11891360	11893467	11891471	Frameshift	PTC	TRUE	11891191	11891488	+	AluSx1	Antisense	170	280	171
chr18-11891391-T-C	ERP115228_ERR3320686	chr18:11889491-11891390	MPPE1	Donor	-	Cryptic exon inclusion	11891390	11893467	11891471	Frameshift	PTC	TRUE	11891191	11891488	+	AluSx1	Antisense	199	280	200
chr18-11895544-T-C	SRP068424_SRR5330988	chr18:11893577-11895543	MPPE1	Donor	-	Cryptic exon inclusion	11895543	11896983	11895686	Frameshift	PTC	TRUE	11895524	11895862	-	AluJo	Sense	294	163	294
chr18-12361387-G-A	SRP179971_SRR8451216	chr18:12360052-12361388	AFG3L2	Donor	-	Ambiguous	12361388	12363781	NA	NA	NA	NA	12361366	12361669	+	AluSg7	Antisense	22	NA	21
chr18-12606564-T-C	DRP001358_DRR015234,SRP100878_SRR5297805	chr18:12546905-12606563	SPIRE1	Donor	-	Ambiguous	12606563	12635061	NA	NA	NA	NA	12606533	12606830	-	AluSz6	Sense	268	NA	267
chr18-12681449-T-C	SRP067661_SRR3039609	chr18:12680829-12681448	CEP76	Donor	-	Cryptic exon inclusion	12681448	12686261	12681549	Frameshift	PTC	TRUE	12681256	12681549	-	AluJb	Sense	102	NA	101
chr18-12816191-T-C	ERP111731_ERR2861960	chr18:12814356-12816190	PTPN2	Donor	-	Ambiguous	12816190	12817155	NA	NA	NA	NA	12816022	12816318	+	AluJb	Antisense	173	NA	174
chr18-12971474-A-G	SRP134953_SRR6826141	chr18:12971475-12978751	SEH1L	Donor	+	Exon extension	12971475	12971252	NA	Frameshift	PTC	TRUE	12971431	12971645	+	AluSq2	Sense	125	NA	124
chr18-21017393-T-C	SRP275009_SRR12364010	chr18:21017393-21020150	ROCK1	Acceptor	-	Cryptic exon inclusion	21017393	21015480	21017178	Frameshift	PTC	TRUE	21017183	21017489	-	AluY	Sense	100	NA	100
chr18-21774468-A-G	SRP061614_SRR2128059	chr18:21773729-21774468	MIB1	Acceptor	+	Cryptic exon inclusion	21774468	21778102	21774573	Frameshift	PTC	TRUE	21774306	21774602	+	AluSz	Sense	163	260	163
chr18-22095324-A-G	SRP246993_SRR11008296	chr18:22095325-22098370	ENSG00000263588	Donor	+	Ambiguous	22095325	22088103	NA	NA	NA	NA	22095172	22095484	-	AluSx	Antisense	158	NA	158
chr18-22945481-G-A	SRP124871_SRR6286091,SRP174668_SRR8378515	chr18:22945483-22946443	RBBP8	Donor	+	Cryptic exon inclusion	22945483	22936961	22945407	In-frame	Survived	NA	22945405	22945683	-	AluSp	Antisense	205	280	207
chr18-23518309-A-G	SRP079964_SRR3955495	chr18:23518310-23518889	RMC1	Donor	+	Ambiguous	23518310	23516424	NA	NA	NA	NA	23518207	23518513	+	AluJr4	Sense	102	NA	101
chr18-23537344-T-C	SRP099280_SRR5247106	chr18:23536877-23537343	NPC1	Donor	-	Cryptic exon inclusion	23537343	23538541	23537434	In-frame	PTC	TRUE	23537067	23537376	-	AluSx1	Sense	34	NA	33
chr18-23564522-T-C	DRP006784_DRR228542,ERP116669_ERR3465190,SRP181926_SRR8483925,SRP230798_SRR10502897,SRP309720_SRR13888534	chr18:23561528-23564521	NPC1	Donor	-	Cryptic exon inclusion	23564521	23568822	23564647	Frameshift	PTC	TRUE	23564352	23564622	-	AluJo	Sense	102	NA	101
chr18-23615208-T-C	SRP237337_SRR10676836	chr18:23612191-23615207	ANKRD29	Donor	-	Cryptic exon inclusion	23615207	23617731	23615275	Frameshift	PTC	TRUE	23615031	23615305	-	AluJr4	Sense	102	34	101
chr18-23960009-C-G	SRP220251_SRR10065524	chr18:23960004-23982373	ENSG00000265752	Acceptor	-	Ambiguous	23960004	23968852	NA	NA	NA	NA	23959749	23960033	+	AluJr	Antisense	256	NA	261
chr18-24185922-G-C	SRP113291_SRR5857018	chr18:24181280-24185922	OSBPL1A	Donor	-	Cryptic exon inclusion	24185922	24196124	24186065	Frameshift	PTC	TRUE	24185789	24186083	+	AluJo	Antisense	137	280	137
chr18-24347759-T-C	ERP105482_ERR2208919	chr18:24341659-24347758	OSBPL1A	Donor	-	Ambiguous	24347758	24366891	NA	NA	NA	NA	24347561	24347866	+	AluSg	Antisense	199	NA	200
chr18-24435205-A-G	SRP217111_SRR9887988,SRP218975_SRR10009453	chr18:24435206-24437954	IMPACT	Donor	+	Cryptic exon inclusion	24435206	24430385	24435156	Frameshift	PTC	TRUE	24434977	24435269	-	AluJr	Antisense	64	114	65
chr18-2552084-T-C	SRP126582_SRR6369990	chr18:2547530-2552083	METTL4	Donor	-	Ambiguous	2552083	2552694	NA	NA	NA	NA	2551912	2552191	+	AluSx4	Antisense	173	NA	174
chr18-2582176-A-G	SRP140945_SRR7030491	chr18:2582172-2585112	NDC80	Donor	+	Ambiguous	2582172	2579030	NA	NA	NA	NA	2582093	2582376	-	AluSx1	Antisense	205	NA	201
chr18-2582208-C-G	SRP151170_SRR7415610	chr18:2582204-2585112	NDC80	Donor	+	Cryptic exon inclusion	2582204	2579030	2582101	In-frame	Survived	NA	2582093	2582376	-	AluSx1	Antisense	173	276	169
chr18-2584272-A-G	SRP265788_SRR11916407,SRP309720_SRR13888385	chr18:2584273-2585112	NDC80	Donor	+	Ambiguous	2584273	2579030	NA	NA	NA	NA	2584001	2584302	+	AluSx	Sense	268	NA	267
chr18-26024401-T-C	SRP109666_SRR5712504	chr18:26018381-26024400	SS18	Donor	-	Ambiguous	26024400	26032398	NA	NA	NA	NA	26024341	26024616	-	AluJo	Sense	225	NA	224
chr18-26061999-G-A	SRP032775_SRR1177754,SRP110609_SRR5761554,SRP140711_SRR7026190,SRP143680_SRR7079903,SRP158272_SRR7706562,SRP189900_SRR8816234,SRP239077_SRR10804434,SRP301622_SRR13429598	chr18:26057743-26062000	SS18	Donor	-	Cryptic exon inclusion	26062000	26078075	26062097	In-frame	Survived	NA	26061978	26062270	+	AluSx1	Antisense	22	119	21
chr18-26319012-A-G	ERP116669_ERR3465189,SRP067661_SRR3039605	chr18:26319013-26321069	TAF4B	Donor	+	Cryptic exon inclusion	26319013	26315399	26318900	Frameshift	PTC	TRUE	26318921	26319198	+	AluJo	Sense	102	NA	101
chr18-31863051-C-A	SRP303224_SRR13526416	chr18:31863049-31864626	TRAPPC8	Acceptor	-	Cryptic exon inclusion	31863049	31857983	31862926	Frameshift	PTC	TRUE	31862800	31863069	+	AluSc8	Antisense	280	157	282
chr18-3188455-A-T	SRP161704_SRR7826786	chr18:3187638-3188453	MYOM1	Donor	-	Ambiguous	3188453	3188747	NA	NA	NA	NA	3188335	3188653	+	AluSz	Antisense	119	NA	119
chr18-31887502-C-T	SRP056295_SRR1918467	chr18:31874705-31887500	TRAPPC8	Donor	-	Ambiguous	31887500	31890734	NA	NA	NA	NA	31887363	31887664	+	AluSq2	Antisense	137	NA	139
chr18-3355475-T-C	DRP001358_DRR015335,SRP059448_SRR2062047,SRP075000_SRR3501473,SRP078515_SRR4228283,SRP091680_SRR4428097,SRP097611_SRR5272896,SRP110994_SRR5800681,SRP128474_SRR6449837,SRP174549_SRR8373287,SRP213116_SRR9645939,SRP219759_SRR10039537,SRP219759_SRR10040007,SRP235680_SRR10662984,SRP239559_SRR10832684,SRP260971_SRR11746105,SRP290873_SRR12968441	chr18:3348251-3355474	LINC01895	Donor	-	Cryptic exon inclusion	3355474	3358401	3355568	NA	NA	NA	3355321	3355618	+	AluJb	Antisense	157	256	158
chr18-3381114-T-C	SRP181926_SRR8483807,SRP213116_SRR9646090,SRP219759_SRR10039828,SRP219759_SRR10039829,SRP219759_SRR10040015,SRP219759_SRR10040018,SRP219759_SRR10040019,SRP219759_SRR10040030	chr18:3374960-3381113	LINC01895	Donor	-	Ambiguous	3381113	3383370	NA	NA	NA	NA	3380906	3381214	-	AluJr	Sense	102	NA	101
chr18-36017183-G-A	SRP299126_SRR13296314	chr18:35993301-36017184	RPRD1A	Donor	-	Ambiguous	36017184	36026899	NA	NA	NA	NA	36017024	36017304	+	AluJb	Antisense	157	NA	156
chr18-36221936-G-T	SRP215461_SRR9697161	chr18:36221931-36248921	MOCOS	Donor	+	Ambiguous	36221931	36220218	NA	NA	NA	NA	36221725	36222018	-	AluSp	Antisense	94	NA	89
chr18-42007147-C-T	SRP032775_SRR1026910,SRP032775_SRR1026911,SRP032775_SRR1026912,SRP032775_SRR1026913	chr18:42007146-42013441	PIK3C3	Donor	+	Cryptic exon inclusion	42007146	42004542	42007051	Frameshift	PTC	TRUE	42006857	42007167	-	AluY	Antisense	22	119	21
chr18-46121290-A-G	DRP001358_DRR015330,SRP212755_SRR10080633	chr18:46121291-46122466	HAUS1	Donor	+	Cryptic exon inclusion	46121291	46120061	46121234	Frameshift	PTC	TRUE	46121166	46121418	-	AluSq2	Antisense	199	256	200
chr18-46121316-A-G	SRP156452_SRR11007075	chr18:46121317-46122466	HAUS1	Donor	+	Ambiguous	46121317	46120061	NA	NA	NA	NA	46121166	46121418	-	AluSq2	Antisense	173	NA	174
chr18-56757814-A-G	SRP212369_SRR9614449,SRP223896_SRR10212305,SRP266952_SRR11997681	chr18:56757815-56758864	WDR7	Donor	+	Ambiguous	56757815	56757353	NA	NA	NA	NA	56757689	56757981	+	AluJr	Sense	131	NA	131
chr18-62355295-G-T	SRP107326_SRR5580951	chr18:62354535-62355297	TNFRSF11A	Acceptor	+	Cryptic exon inclusion	62355297	62358247	62355373	In-frame	Survived	NA	62355267	62355581	-	AluSp	Antisense	280	205	282
chr18-691546-T-C	SRP041044_SRR1222586,SRP148576_SRR7191189	chr18:691277-691545	ENOSF1	Donor	-	Exon extension	691545	693881	NA	Frameshift	PTC	TRUE	691330	691629	-	AluJr	Sense	102	NA	101
chr18-70351106-C-T	SRP107326_SRR5581173	chr18:70351105-70351978	LINC01909	Donor	+	Cryptic exon inclusion	70351105	70336505	70351006	NA	NA	NA	70350980	70351228	-	AluSx	Antisense	157	256	156
chr18-706895-T-C	SRP238929_SRR10790399	chr18:706579-706894	ENOSF1	Donor	-	Ambiguous	706894	712503	NA	NA	NA	NA	706815	707118	-	AluSx	Sense	225	NA	224
chr18-74497792-A-G	SRP258618_SRR11612924	chr18:74497792-74499881	CNDP2	Donor	+	Cryptic exon inclusion	74497792	74496432	74497508	NA	NA	NA	74497503	74497800	+	AluJb	Sense	288	NA	288
chr18-752834-T-C	SRP219759_SRR10039860	chr18:751805-752833	YES1	Donor	-	Cryptic exon inclusion	752833	756556	752936	In-frame	Survived	NA	752663	752963	+	AluSz6	Antisense	173	276	174
chr18-9203731-A-G	SRP155241_SRR7592267,SRP193790_SRR8952748,SRP300928_SRR13389066	chr18:9203732-9204475	ANKRD12	Donor	+	Cryptic exon inclusion	9203732	9195699	9203649	Frameshift	PTC	TRUE	9203615	9203904	-	AluSx	Antisense	173	256	174
chr18-9390830-A-G	SRP133939_SRR6806672	chr18:9390831-9396279	TWSG1	Donor	+	Ambiguous	9390831	9360072	NA	NA	NA	NA	9390729	9391032	+	AluJr	Sense	102	NA	101
chr19-10179874-T-C	SRP075613_SRR3579503	chr19:10175619-10179873	DNMT1	Donor	-	Cryptic exon inclusion	10179873	10177291	10179983	In-frame	Survived	NA	10179707	10180018	+	AluSz	Antisense	166	276	167
chr19-10358954-T-C	SRP219747_SRR10039307,SRP229996_SRR10447453	chr19:10358139-10358953	TYK2	Donor	-	Cryptic exon inclusion	10358953	10359174	10359060	Frameshift	PTC	TRUE	10358783	10359083	+	AluSg	Antisense	173	280	174
chr19-10358987-C-T	SRP000941_SRR1045524,SRP150872_SRR7367711	chr19:10358139-10358985	TYK2	Donor	-	Cryptic exon inclusion	10358985	10359174	10359060	Frameshift	PTC	TRUE	10358783	10359083	+	AluSg	Antisense	205	280	207
chr19-1048001-C-T	SRP247376_SRR11027004,SRP247376_SRR11027006	chr19:1048000-1048894	ABCA7	Donor	+	Cryptic exon inclusion	1048000	1047655	1047881	Frameshift	PTC	TRUE	1047907	1048212	+	AluJb	Sense	94	NA	95
chr19-10516344-G-A	SRP228486_SRR10397583	chr19:10515030-10516345	S1PR5	Donor	-	Cryptic exon inclusion	10516345	10517397	10516439	NA	NA	NA	10516323	10516629	+	AluJb	Antisense	22	116	21
chr19-10642098-A-G	SRP307550_SRR13764846	chr19:10642099-10642366	SLC44A2	Donor	+	Ambiguous	10642099	10638316	NA	NA	NA	NA	10641873	10642174	+	AluSx	Sense	225	NA	224
chr19-10658042-C-T	SRP156355_SRR7645087,SRP156355_SRR7645088	chr19:10658041-10670515	ILF3	Donor	+	Cryptic exon inclusion	10658041	10654488	10657919	NA	NA	NA	10657901	10658199	-	AluJb	Antisense	157	276	156
chr19-10918352-A-G	SRP162774_SRR7910533	chr19:10918353-10919594	CARM1	Donor	+	Ambiguous	10918353	10916778	NA	NA	NA	NA	10918224	10918521	-	AluJb	Antisense	173	NA	174
chr19-11206445-T-C	ERP113498_ERR3098035	chr19:11204332-11206444	DOCK6	Donor	-	Cryptic exon inclusion	11206444	11208685	11206534	Frameshift	PTC	TRUE	11206273	11206589	+	AluJr	Antisense	158	256	159
chr19-11221026-A-T	SRP251566_SRR11237191	chr19:11217392-11221024	DOCK6	Donor	-	Cryptic exon inclusion	11221024	11221850	11221130	In-frame	PTC	TRUE	11220822	11221123	-	AluY	Sense	102	NA	100
chr19-11449636-G-A	ERP016268_ERR1474908	chr19:11449638-11450645	PRKCSH	Donor	+	Exon extension	11449638	11449429	NA	NA	NA	NA	11449541	11449834	-	AluSx	Antisense	205	NA	207
chr19-11896060-A-G	SRP191528_SRR8869257	chr19:11887987-11896060	ZNF69	Acceptor	+	Ambiguous	11896060	11903572	NA	NA	NA	NA	11895937	11896244	+	AluSq2	Sense	123	NA	123
chr19-11901719-A-G	SRP168964_SRR8195679	chr19:11901720-11903614	ZNF69	Donor	+	Cryptic exon inclusion	11901720	11887987	11901668	In-frame	Survived	NA	11901493	11901782	-	AluSz	Antisense	64	116	65
chr19-12033763-A-G	SRP305397_SRR13660943	chr19:12033764-12035553	ZNF433-AS1	Donor	+	Ambiguous	12033764	12001823	NA	NA	NA	NA	12033540	12033847	+	AluY	Sense	225	NA	224
chr19-12078400-G-T	SRP226621_SRR10324762	chr19:12078107-12078404	ENSG00000286132	Acceptor	+	Ambiguous	12078404	12089873	NA	NA	NA	NA	12078139	12078425	-	AluSz	Antisense	23	NA	27
chr19-12139731-T-C	SRP149203_SRR7230176,SRP300903_SRR13387723,SRP310284_SRR13939068	chr19:12135905-12139730	ZNF20	Donor	-	Cryptic exon inclusion	12139730	12140179	12139836	In-frame	Survived	NA	12139533	12139829	-	AluSc8	Sense	102	NA	101
chr19-1216521-A-G	SRP223239_SRR10181275	chr19:1216522-1218416	STK11	Donor	+	Cryptic exon inclusion	1216522	1207204	1216267	Frameshift	PTC	TRUE	1216343	1216599	+	AluSc	Sense	225	NA	224
[truncated: 1,722 more rows]

## Sheet: Supplementary Data 5
Supplementary Data 5: List of samples with novel NOTCH1 gain-of-function splice-site creating variants (c.5048-132G>C, c.5048-132G>T).
[truncated: 13 more rows]

[truncated: 4 more sheets: Supplementary Data 6, Supplementary Data 7, Supplementary Data 8, Supplementary Data 9]
