# Supplementary material for: Systematically developing a registry of splice-site creating variants utilizing massive publicly available transcriptome sequence data
Source: Nat Commun. 2025 Jan 9;16:426. doi: 10.1038/s41467-024-55185-y (PMC11718197; doi:10.1038/s41467-024-55185-y)
Supplement: Supplementary file 6 — Source Data [file 41467_2024_55185_MOESM6_ESM.zip]

Archive with 72 entries (71 files):
- SourceData/
- __MACOSX/._SourceData
- SourceData/Figure3d_source.tsv
- __MACOSX/SourceData/._Figure3d_source.tsv
- SourceData/SupplementaryFigure19b_source.tsv
- __MACOSX/SourceData/._SupplementaryFigure19b_source.tsv
- SourceData/SupplementaryFigure13_source.tsv
- __MACOSX/SourceData/._SupplementaryFigure13_source.tsv
- SourceData/Figure2e_source.tsv
- __MACOSX/SourceData/._Figure2e_source.tsv
- SourceData/Figure6d_source.png
- __MACOSX/SourceData/._Figure6d_source.png
- SourceData/SupplementaryFigure16_source.tsv
- __MACOSX/SourceData/._SupplementaryFigure16_source.tsv
- SourceData/SupplementaryFigure17_2_source.tsv
- __MACOSX/SourceData/._SupplementaryFigure17_2_source.tsv
- SourceData/SupplementaryFigure12a_source.tsv
- __MACOSX/SourceData/._SupplementaryFigure12a_source.tsv
- SourceData/Figure4b_source.tsv
- __MACOSX/SourceData/._Figure4b_source.tsv
- SourceData/Figure3a_source.tsv
- __MACOSX/SourceData/._Figure3a_source.tsv
- SourceData/Figure6f_source.png
- __MACOSX/SourceData/._Figure6f_source.png
- SourceData/SupplementaryFigure18_1_source.tsv
- __MACOSX/SourceData/._SupplementaryFigure18_1_source.tsv
- SourceData/SupplementaryFigure7_source.tsv
- __MACOSX/SourceData/._SupplementaryFigure7_source.tsv
- SourceData/SupplementaryFigure11_source.tsv
- __MACOSX/SourceData/._SupplementaryFigure11_source.tsv
- SourceData/Figure2b_source.tsv
- __MACOSX/SourceData/._Figure2b_source.tsv
- SourceData/Figure1e_source.tsv
- __MACOSX/SourceData/._Figure1e_source.tsv
- SourceData/Figure6c_source.png
- __MACOSX/SourceData/._Figure6c_source.png
- SourceData/SupplementaryFigure8b_source.png
- __MACOSX/SourceData/._SupplementaryFigure8b_source.png
- SourceData/Figure5a_source.tsv
- __MACOSX/SourceData/._Figure5a_source.tsv
- SourceData/SupplementaryFigure20_source.tsv
- __MACOSX/SourceData/._SupplementaryFigure20_source.tsv
- SourceData/Figure1f_source.tsv
- __MACOSX/SourceData/._Figure1f_source.tsv
- SourceData/Figure2a_source.tsv
- __MACOSX/SourceData/._Figure2a_source.tsv
- SourceData/SupplementaryFigure8a_source.png
- __MACOSX/SourceData/._SupplementaryFigure8a_source.png
- SourceData/Figure2d_source.tsv
- __MACOSX/SourceData/._Figure2d_source.tsv
- SourceData/SupplementaryFigure6b_source.tsv
- __MACOSX/SourceData/._SupplementaryFigure6b_source.tsv
- SourceData/Figure6e_source.png
- __MACOSX/SourceData/._Figure6e_source.png
- SourceData/SupplementaryFigure18_2_source.tsv
- __MACOSX/SourceData/._SupplementaryFigure18_2_source.tsv
- SourceData/Figure2c_source.tsv
- __MACOSX/SourceData/._Figure2c_source.tsv
- SourceData/Figure4a_source.tsv
- __MACOSX/SourceData/._Figure4a_source.tsv
- SourceData/SupplementaryFigure12b_source.tsv
- __MACOSX/SourceData/._SupplementaryFigure12b_source.tsv
- SourceData/SupplementaryFigure3_source.tsv
- __MACOSX/SourceData/._SupplementaryFigure3_source.tsv
- SourceData/SupplementaryFigure17_1_source.tsv
- __MACOSX/SourceData/._SupplementaryFigure17_1_source.tsv
- SourceData/Figure3b_source.tsv
- __MACOSX/SourceData/._Figure3b_source.tsv
- SourceData/SupplementaryFigure10_source.tsv
- __MACOSX/SourceData/._SupplementaryFigure10_source.tsv
- SourceData/SupplementaryFigure19a_source.tsv
- __MACOSX/SourceData/._SupplementaryFigure19a_source.tsv
