# Supplementary material for: Systematically developing a registry of splice-site creating variants utilizing massive publicly available transcriptome sequence data
Source: Nat Commun. 2025 Jan 9;16:426. doi: 10.1038/s41467-024-55185-y (PMC11718197; doi:10.1038/s41467-024-55185-y)
Supplement: Supplementary file 6 — Source Data [file 41467_2024_55185_MOESM6_ESM.zip › SourceData/Figure3d_source.tsv]

Mutation_type	Is_PTC	Count
Silent	Non-PTC	1433
Silent	PTC, non-NMD	318
Silent	PTC, NMD	1293
Missense	Non-PTC	3135
Missense	PTC, non-NMD	619
Missense	PTC, NMD	2749
Nonsense	Non-PTC	204
Nonsense	PTC, non-NMD	63
Nonsense	PTC, NMD	290
