# Supplementary material for: Systematically developing a registry of splice-site creating variants utilizing massive publicly available transcriptome sequence data
Source: Nat Commun. 2025 Jan 9;16:426. doi: 10.1038/s41467-024-55185-y (PMC11718197; doi:10.1038/s41467-024-55185-y)
Supplement: Supplementary file 6 — Source Data [file 41467_2024_55185_MOESM6_ESM.zip › SourceData/SupplementaryFigure19b_source.tsv]

Primary_novel_SS	Secondary_SS	Family	Count
256	157	AluS	1
276	64	AluS	1
276	137	AluS	2
276	138	AluS	1
276	157	AluJ	5
276	157	AluS	9
276	157	AluY	1
276	166	AluJ	1
276	199	AluS	1
280	20	AluS	1
280	22	AluS	3
280	64	AluS	1
280	113	AluS	1
280	157	AluS	28
280	166	AluJ	1
280	166	AluY	1
280	173	AluS	1
280	199	AluJ	2
280	199	AluS	2
280	205	AluS	8
280	206	AluS	1
280	222	AluS	1
280	241	AluS	2
