# Supplementary material for: Systematically developing a registry of splice-site creating variants utilizing massive publicly available transcriptome sequence data
Source: Nat Commun. 2025 Jan 9;16:426. doi: 10.1038/s41467-024-55185-y (PMC11718197; doi:10.1038/s41467-024-55185-y)
Supplement: Supplementary file 6 — Source Data [file 41467_2024_55185_MOESM6_ESM.zip › SourceData/SupplementaryFigure13_source.tsv]

Type	Exon_size	Count
Novel exon by SSCV	30	17
Novel exon by SSCV	31	20
Novel exon by SSCV	32	14
Novel exon by SSCV	33	21
Novel exon by SSCV	34	24
Novel exon by SSCV	35	17
Novel exon by SSCV	36	29
Novel exon by SSCV	37	24
Novel exon by SSCV	38	20
Novel exon by SSCV	39	35
Novel exon by SSCV	40	33
Novel exon by SSCV	41	25
Novel exon by SSCV	42	37
Novel exon by SSCV	43	26
Novel exon by SSCV	44	24
Novel exon by SSCV	45	30
Novel exon by SSCV	46	36
Novel exon by SSCV	47	23
Novel exon by SSCV	48	47
Novel exon by SSCV	49	35
Novel exon by SSCV	50	43
Novel exon by SSCV	51	47
Novel exon by SSCV	52	35
Novel exon by SSCV	53	40
Novel exon by SSCV	54	56
Novel exon by SSCV	55	36
Novel exon by SSCV	56	55
Novel exon by SSCV	57	53
Novel exon by SSCV	58	42
Novel exon by SSCV	59	40
Novel exon by SSCV	60	40
Novel exon by SSCV	61	43
Novel exon by SSCV	62	39
Novel exon by SSCV	63	57
Novel exon by SSCV	64	29
Novel exon by SSCV	65	37
Novel exon by SSCV	66	45
Novel exon by SSCV	67	30
Novel exon by SSCV	68	54
Novel exon by SSCV	69	56
Novel exon by SSCV	70	49
Novel exon by SSCV	71	39
Novel exon by SSCV	72	66
Novel exon by SSCV	73	47
Novel exon by SSCV	74	69
Novel exon by SSCV	75	70
Novel exon by SSCV	76	92
Novel exon by SSCV	77	50
Novel exon by SSCV	78	84
Novel exon by SSCV	79	62
Novel exon by SSCV	80	78
Novel exon by SSCV	81	74
Novel exon by SSCV	82	72
Novel exon by SSCV	83	58
Novel exon by SSCV	84	58
Novel exon by SSCV	85	56
Novel exon by SSCV	86	47
Novel exon by SSCV	87	60
Novel exon by SSCV	88	43
Novel exon by SSCV	89	56
Novel exon by SSCV	90	54
Novel exon by SSCV	91	58
Novel exon by SSCV	92	49
Novel exon by SSCV	93	75
Novel exon by SSCV	94	77
Novel exon by SSCV	95	63
Novel exon by SSCV	96	60
Novel exon by SSCV	97	50
Novel exon by SSCV	98	90
Novel exon by SSCV	99	61
Novel exon by SSCV	100	69
Novel exon by SSCV	101	55
Novel exon by SSCV	102	95
Novel exon by SSCV	103	46
Novel exon by SSCV	104	48
Novel exon by SSCV	105	50
Novel exon by SSCV	106	81
Novel exon by SSCV	107	49
Novel exon by SSCV	108	55
Novel exon by SSCV	109	59
Novel exon by SSCV	110	41
Novel exon by SSCV	111	38
Novel exon by SSCV	112	40
Novel exon by SSCV	113	45
Novel exon by SSCV	114	58
Novel exon by SSCV	115	49
Novel exon by SSCV	116	44
Novel exon by SSCV	117	58
Novel exon by SSCV	118	96
Novel exon by SSCV	119	58
Novel exon by SSCV	120	67
Novel exon by SSCV	121	58
Novel exon by SSCV	122	85
Novel exon by SSCV	123	65
Novel exon by SSCV	124	62
Novel exon by SSCV	125	33
Novel exon by SSCV	126	45
Novel exon by SSCV	127	36
Novel exon by SSCV	128	30
Novel exon by SSCV	129	44
Novel exon by SSCV	130	40
Novel exon by SSCV	131	29
Novel exon by SSCV	132	40
Novel exon by SSCV	133	37
Novel exon by SSCV	134	31
Novel exon by SSCV	135	40
Novel exon by SSCV	136	34
Novel exon by SSCV	137	28
Novel exon by SSCV	138	37
Novel exon by SSCV	139	26
Novel exon by SSCV	140	34
Novel exon by SSCV	141	41
Novel exon by SSCV	142	36
Novel exon by SSCV	143	24
Novel exon by SSCV	144	21
Novel exon by SSCV	145	32
Novel exon by SSCV	146	24
Novel exon by SSCV	147	29
Novel exon by SSCV	148	25
Novel exon by SSCV	149	28
Novel exon by SSCV	150	19
Novel exon by SSCV	151	21
Novel exon by SSCV	152	22
Novel exon by SSCV	153	37
Novel exon by SSCV	154	26
Novel exon by SSCV	155	20
Novel exon by SSCV	156	23
Novel exon by SSCV	157	19
Novel exon by SSCV	158	17
Novel exon by SSCV	159	21
Novel exon by SSCV	160	20
Novel exon by SSCV	161	26
Novel exon by SSCV	162	22
Novel exon by SSCV	163	19
Novel exon by SSCV	164	22
Novel exon by SSCV	165	23
Novel exon by SSCV	166	20
Novel exon by SSCV	167	15
Novel exon by SSCV	168	23
Novel exon by SSCV	169	16
Novel exon by SSCV	170	18
Novel exon by SSCV	171	19
Novel exon by SSCV	172	19
Novel exon by SSCV	173	18
Novel exon by SSCV	174	13
Novel exon by SSCV	175	17
Novel exon by SSCV	176	11
Novel exon by SSCV	177	13
Novel exon by SSCV	178	7
Novel exon by SSCV	179	15
Novel exon by SSCV	180	10
Novel exon by SSCV	181	9
Novel exon by SSCV	182	16
Novel exon by SSCV	183	20
Novel exon by SSCV	184	12
Novel exon by SSCV	185	13
Novel exon by SSCV	186	21
Novel exon by SSCV	187	13
Novel exon by SSCV	188	13
Novel exon by SSCV	189	13
Novel exon by SSCV	190	14
Novel exon by SSCV	191	12
Novel exon by SSCV	192	12
Novel exon by SSCV	193	8
Novel exon by SSCV	194	5
Novel exon by SSCV	195	8
Novel exon by SSCV	196	13
Novel exon by SSCV	197	11
Novel exon by SSCV	198	13
Novel exon by SSCV	199	4
Novel exon by SSCV	200	8
Novel exon by SSCV	201	15
Novel exon by SSCV	202	5
Novel exon by SSCV	203	10
Novel exon by SSCV	204	9
Novel exon by SSCV	205	8
Novel exon by SSCV	206	10
Novel exon by SSCV	207	9
Novel exon by SSCV	208	10
Novel exon by SSCV	209	8
Novel exon by SSCV	210	12
Novel exon by SSCV	211	10
Novel exon by SSCV	212	9
Novel exon by SSCV	213	8
Novel exon by SSCV	214	8
Novel exon by SSCV	215	6
Novel exon by SSCV	216	5
Novel exon by SSCV	217	7
Novel exon by SSCV	218	11
Novel exon by SSCV	219	11
Novel exon by SSCV	220	8
Novel exon by SSCV	221	6
Novel exon by SSCV	222	6
Novel exon by SSCV	223	6
Novel exon by SSCV	224	9
Novel exon by SSCV	225	2
Novel exon by SSCV	226	7
Novel exon by SSCV	227	7
Novel exon by SSCV	228	7
Novel exon by SSCV	229	6
Novel exon by SSCV	230	7
Novel exon by SSCV	231	6
Novel exon by SSCV	232	4
Novel exon by SSCV	233	10
Novel exon by SSCV	234	6
Novel exon by SSCV	235	4
Novel exon by SSCV	236	7
Novel exon by SSCV	237	8
Novel exon by SSCV	238	10
Novel exon by SSCV	239	5
Novel exon by SSCV	240	6
Novel exon by SSCV	241	1
Novel exon by SSCV	242	5
Novel exon by SSCV	243	5
Novel exon by SSCV	244	4
Novel exon by SSCV	245	7
Novel exon by SSCV	246	4
Novel exon by SSCV	247	5
Novel exon by SSCV	249	3
Novel exon by SSCV	250	4
Novel exon by SSCV	251	12
Novel exon by SSCV	252	12
Novel exon by SSCV	253	5
Novel exon by SSCV	254	1
Novel exon by SSCV	255	3
Novel exon by SSCV	256	4
Novel exon by SSCV	257	6
Novel exon by SSCV	258	7
Novel exon by SSCV	259	9
Novel exon by SSCV	260	4
Novel exon by SSCV	261	8
Novel exon by SSCV	262	3
Novel exon by SSCV	263	5
Novel exon by SSCV	264	7
Novel exon by SSCV	265	4
Novel exon by SSCV	266	7
Novel exon by SSCV	267	4
Novel exon by SSCV	268	1
Novel exon by SSCV	269	2
Novel exon by SSCV	270	3
Novel exon by SSCV	271	3
Novel exon by SSCV	272	6
Novel exon by SSCV	273	4
Novel exon by SSCV	274	2
Novel exon by SSCV	275	6
Novel exon by SSCV	276	4
Novel exon by SSCV	277	4
Novel exon by SSCV	278	4
Novel exon by SSCV	279	3
Novel exon by SSCV	280	4
Novel exon by SSCV	281	3
Novel exon by SSCV	282	6
Novel exon by SSCV	283	4
Novel exon by SSCV	284	4
Novel exon by SSCV	285	8
Novel exon by SSCV	286	1
Novel exon by SSCV	287	3
Novel exon by SSCV	288	3
Novel exon by SSCV	289	2
Novel exon by SSCV	290	4
Novel exon by SSCV	291	1
Novel exon by SSCV	292	3
Novel exon by SSCV	293	2
Novel exon by SSCV	294	8
Novel exon by SSCV	295	3
Novel exon by SSCV	297	2
Novel exon by SSCV	298	4
Novel exon by SSCV	299	6
Normal exon	30	207
Normal exon	31	123
Normal exon	32	127
Normal exon	33	277
Normal exon	34	136
Normal exon	35	170
Normal exon	36	402
Normal exon	37	203
Normal exon	38	204
Normal exon	39	328
Normal exon	40	188
Normal exon	41	223
Normal exon	42	378
Normal exon	43	296
Normal exon	44	284
Normal exon	45	603
Normal exon	46	351
Normal exon	47	297
Normal exon	48	458
Normal exon	49	388
Normal exon	50	396
Normal exon	51	583
Normal exon	52	589
Normal exon	53	380
Normal exon	54	1118
Normal exon	55	440
Normal exon	56	483
Normal exon	57	663
Normal exon	58	510
Normal exon	59	719
Normal exon	60	721
Normal exon	61	742
Normal exon	62	630
Normal exon	63	899
Normal exon	64	712
Normal exon	65	719
Normal exon	66	912
Normal exon	67	717
Normal exon	68	735
Normal exon	69	1016
Normal exon	70	771
Normal exon	71	806
Normal exon	72	1201
Normal exon	73	929
Normal exon	74	837
Normal exon	75	1162
Normal exon	76	891
Normal exon	77	931
Normal exon	78	1206
Normal exon	79	946
Normal exon	80	902
Normal exon	81	1320
Normal exon	82	1004
Normal exon	83	1031
Normal exon	84	1382
Normal exon	85	996
Normal exon	86	907
Normal exon	87	1184
Normal exon	88	1088
Normal exon	89	1032
Normal exon	90	1364
Normal exon	91	985
Normal exon	92	1050
Normal exon	93	1324
Normal exon	94	1050
Normal exon	95	971
Normal exon	96	1698
Normal exon	97	1046
Normal exon	98	1154
Normal exon	99	1462
Normal exon	100	1099
Normal exon	101	1030
Normal exon	102	1457
Normal exon	103	1084
Normal exon	104	1141
Normal exon	105	1452
Normal exon	106	1064
Normal exon	107	1169
Normal exon	108	1522
Normal exon	109	1223
Normal exon	110	1110
Normal exon	111	1460
Normal exon	112	1059
Normal exon	113	1061
Normal exon	114	1443
Normal exon	115	1136
Normal exon	116	1026
Normal exon	117	1433
Normal exon	118	1139
Normal exon	119	1056
Normal exon	120	1428
Normal exon	121	985
Normal exon	122	1029
Normal exon	123	1413
Normal exon	124	1105
Normal exon	125	1055
Normal exon	126	1546
Normal exon	127	1309
Normal exon	128	1004
Normal exon	129	1359
Normal exon	130	1008
Normal exon	131	983
Normal exon	132	1229
Normal exon	133	995
Normal exon	134	1011
Normal exon	135	1209
Normal exon	136	946
Normal exon	137	913
Normal exon	138	1270
Normal exon	139	906
Normal exon	140	885
Normal exon	141	1163
Normal exon	142	925
Normal exon	143	866
Normal exon	144	1168
Normal exon	145	909
Normal exon	146	878
Normal exon	147	1159
Normal exon	148	855
Normal exon	149	841
Normal exon	150	1038
Normal exon	151	870
Normal exon	152	779
Normal exon	153	1024
Normal exon	154	751
Normal exon	155	816
Normal exon	156	934
Normal exon	157	770
Normal exon	158	712
Normal exon	159	928
Normal exon	160	722
Normal exon	161	705
Normal exon	162	907
Normal exon	163	756
Normal exon	164	663
Normal exon	165	876
Normal exon	166	668
Normal exon	167	699
Normal exon	168	817
Normal exon	169	634
Normal exon	170	621
Normal exon	171	842
Normal exon	172	637
Normal exon	173	819
Normal exon	174	771
Normal exon	175	610
Normal exon	176	572
Normal exon	177	718
Normal exon	178	504
Normal exon	179	533
Normal exon	180	670
Normal exon	181	450
Normal exon	182	489
Normal exon	183	605
Normal exon	184	480
Normal exon	185	450
Normal exon	186	555
Normal exon	187	423
Normal exon	188	442
Normal exon	189	522
Normal exon	190	404
Normal exon	191	435
Normal exon	192	501
Normal exon	193	409
Normal exon	194	373
Normal exon	195	484
Normal exon	196	415
Normal exon	197	399
Normal exon	198	467
Normal exon	199	339
Normal exon	200	384
Normal exon	201	434
Normal exon	202	347
Normal exon	203	337
Normal exon	204	442
Normal exon	205	314
Normal exon	206	304
Normal exon	207	339
Normal exon	208	294
Normal exon	209	284
Normal exon	210	346
Normal exon	211	288
Normal exon	212	245
Normal exon	213	363
Normal exon	214	250
Normal exon	215	283
Normal exon	216	250
Normal exon	217	203
Normal exon	218	218
Normal exon	219	318
Normal exon	220	232
Normal exon	221	284
Normal exon	222	228
Normal exon	223	221
Normal exon	224	174
Normal exon	225	225
Normal exon	226	167
Normal exon	227	156
Normal exon	228	210
Normal exon	229	170
Normal exon	230	137
Normal exon	231	261
Normal exon	232	153
Normal exon	233	145
Normal exon	234	209
Normal exon	235	149
Normal exon	236	129
Normal exon	237	169
Normal exon	238	116
Normal exon	239	138
Normal exon	240	180
Normal exon	241	129
Normal exon	242	131
Normal exon	243	160
Normal exon	244	112
Normal exon	245	101
Normal exon	246	131
Normal exon	247	97
Normal exon	248	125
Normal exon	249	148
Normal exon	250	89
Normal exon	251	96
Normal exon	252	137
Normal exon	253	112
Normal exon	254	120
Normal exon	255	134
Normal exon	256	79
Normal exon	257	107
Normal exon	258	117
Normal exon	259	82
Normal exon	260	81
Normal exon	261	100
Normal exon	262	78
Normal exon	263	70
Normal exon	264	137
Normal exon	265	65
Normal exon	266	88
Normal exon	267	121
Normal exon	268	58
Normal exon	269	97
Normal exon	270	118
Normal exon	271	80
Normal exon	272	66
Normal exon	273	96
Normal exon	274	59
Normal exon	275	46
Normal exon	276	128
Normal exon	277	38
Normal exon	278	48
Normal exon	279	170
Normal exon	280	42
Normal exon	281	46
Normal exon	282	131
Normal exon	283	36
Normal exon	284	55
Normal exon	285	79
Normal exon	286	51
Normal exon	287	50
Normal exon	288	104
Normal exon	289	41
Normal exon	290	35
Normal exon	291	69
Normal exon	292	32
Normal exon	293	41
Normal exon	294	69
Normal exon	295	46
Normal exon	296	24
Normal exon	297	92
Normal exon	298	40
Normal exon	299	28
Normal exon	300	70
