# Supplementary material for: Systematically developing a registry of splice-site creating variants utilizing massive publicly available transcriptome sequence data
Source: Nat Commun. 2025 Jan 9;16:426. doi: 10.1038/s41467-024-55185-y (PMC11718197; doi:10.1038/s41467-024-55185-y)
Supplement: Supplementary file 6 — Source Data [file 41467_2024_55185_MOESM6_ESM.zip › SourceData/Figure2e_source.tsv]

Relative_position	Reference_sequence	Alternative_sequence
-4	CAGTTTGGCAGGTAA	CAGTTTGGTAGGTAA
-4	GAAACGGGCAGGTGA	GAAACGGGTAGGTGA
-4	CCAGTCAGTCGGTAG	CCAGTCGGTCGGTAG
-4	TCCTCCTGCAGGTAC	TCCTCCTGTAGGTAC
-4	AGTGGAGGGAGGTGC	AGTGGAGGTAGGTGC
-4	ACCTATTGTGGGTGA	ACCTATTGTGAGTGA
-4	GCTGGGGGCAGGTGA	GCTGGGGGTAGGTGA
-4	CACCTCTGCAGGTAC	CACCTCTGTAGGTAC
-4	CTACTGTGTCGGTAA	CTACTGTGTCAGTAA
-4	CAGTGAAGTGGGTTA	CAGTGAAGTGAGTTA
-4	GAAAGCAATAAGTAA	GAAAGCAGTAAGTAA
-4	CAAAGTCGCAGGTGA	CAAAGTCGTAGGTGA
-4	CTTTCCGGGAGGTGA	CTTTCCGGTAGGTGA
-4	AGAAACTGTGGGTAA	AGAAACGGTGGGTAA
-4	GATTGCTATACGTAA	GATTGCTGTACGTAA
-4	GGAGAAGGGGGGTAA	GGAGAAGGTGGGTAA
-4	TGTCATTGCGAGTAT	TGTCATTGTGAGTAT
-4	AACGTGTGTGGGTAA	AACGTGGGTGGGTAA
-4	TCTTGAGGCTGGTGA	TCTTGAGGTTGGTGA
-4	CTGGCCTGCGCGTGA	CTGGCCTGTGCGTGA
-4	GCACCATGCAGGTAA	GCACCATGTAGGTAA
-4	CTTACCGGCAGGTGA	CTTACCGGTAGGTGA
-4	CCCTGCTGCTAGTAA	CCCTGCTGTTAGTAA
-4	CACAGCGGCAGGTGA	CACAGCGGTAGGTGA
-4	GTATGCAGTAGGTGA	GTATGCGGTAGGTGA
-4	ATCCTCAGTCGGTAA	ATCCTCGGTCGGTAA
-4	CAGGCGAGTAGGTGA	CAGGCGGGTAGGTGA
-4	CCGGCAGGCGGGTGA	CCGGCAGGTGGGTGA
-4	GCTGTGGGCGGGTAA	GCTGTGGGTGGGTAA
-4	GGGATAACTATGTAG	GGGATAAGTATGTAG
-4	GTATTCTATAGGTAA	GTATTCTGTAGGTAA
-4	AGATTGTGCAAGTAA	AGATTGTGTAAGTAA
-4	TGTCTCAGTGGGTGA	TGTCTCGGTGGGTGA
-4	GCTTCCTGCAGGTGA	GCTTCCTGTAGGTGA
-4	ATGGTTTGTTGGTAA	ATGGTTGGTTGGTAA
-4	AGCCTGCGTGGGTGA	AGCCTGGGTGGGTGA
-4	CTTAAATATAGGTGA	CTTAAATGTAGGTGA
-4	AGGAACAGCAGGTAC	AGGAACAGTAGGTAC
-4	GCCACGGCTCGGTGG	GCCACGGGTCGGTGG
-4	TCTTAAAGAAAGTAA	TCTTAAAGTAAGTAA
-4	GAGTAGGGCAGGTAA	GAGTAGGGTAGGTAA
-4	ACCAGGGGCAGGTGA	ACCAGGGGTAGGTGA
-4	CGGCTCAGTCGGTAT	CGGCTCGGTCGGTAT
-4	CGCCACGGCGGGTAT	CGCCACGGTGGGTAT
-4	CATGGAGATGAGTGC	CATGGAGGTGAGTGC
-4	AGCTCCTGCAGGTGG	AGCTCCTGTAGGTGG
-4	TGGCTGAGCGGGTAT	TGGCTGAGTGGGTAT
-4	GAGATCAGTAGGTAA	GAGATCGGTAGGTAA
-4	AATGTGTGTGGGTAA	AATGTGGGTGGGTAA
-4	GAGCCTGGCGGGTCA	GAGCCTGGTGGGTCA
-4	TGGAGGAGTGGGTAG	TGGAGGGGTGGGTAG
-4	TCTGTGGGCAGGTGA	TCTGTGGGTAGGTGA
-4	TTCCAGAGCAGGTCA	TTCCAGAGTAGGTCA
-4	AAATACTGCGGGTAT	AAATACTGTGGGTAT
-4	ACCATCTATAAGTAT	ACCATCTGTAAGTAT
-4	CACCGTGGCAGGTGA	CACCGTGGTAGGTGA
-4	GCACCGCGTGGGTAA	GCACCACGTGGGTAA
-4	GAGAGAAGTCGGTGA	GAGAGAGGTCGGTGA
-4	TGCCTGGGCAGGTAA	TGCCTGGGTAGGTAA
-4	GGCTCACGCACGTAA	GGCTCACGTACGTAA
-4	ACCTATGATGGGTTT	ACCTATGGTGGGTTT
-4	GATGGTAGTAGGTAA	GATGGTGGTAGGTAA
-4	GGCCAGAGTCGGTGA	GGCCAGGGTCGGTGA
-4	AGGCTCTGCGGGTAC	AGGCTCTGTGGGTAC
-4	GGCCTCAATGGGTTA	GGCCTCAGTGGGTTA
-4	CCATGGGGCGGGTAC	CCATGGGGTGGGTAC
-4	AGGCGTGGCGGGTAA	AGGCGTGGTGGGTAA
-4	AAACAGAGAATGTGA	AAACAGAGTATGTGA
-4	TGCTTCAGCAGGTTT	TGCTTCAGTAGGTTT
-4	TTCCTATCTGAGTAA	TTCCTATGTGAGTAA
-4	ACAGACATTAGGTAC	ACAGACAGTAGGTAC
-4	GCTGCCGGCAGGTGA	GCTGCCGGTAGGTGA
-4	GGAATTTATAAGTAT	GGAATTTGTAAGTAT
-4	CTCTGTGGCGCGTAA	CTCTGTGGTGCGTAA
-4	CATGGTTGTCGGTAA	CATGGTTGTCAGTAA
-4	GTCCAATGTCGGTGA	GTCCAATGTCAGTGA
-4	CAGCAAACTGGGTAC	CAGCAAAGTGGGTAC
-4	GCAGTCAGTAGGTAG	GCAGTAAGTAGGTAG
-4	TGCTATTATAAGTAA	TGCTATTGTAAGTAA
-4	GGCGGCGGCGGGTGA	GGCGGCGGTGGGTGA
-4	CCCTCAGGATGGTAA	CCCTCAGGTTGGTAA
-4	AGAAACTGTTGGTGA	AGAAAATGTTGGTGA
-4	GGCACTGGCGGGTAA	GGCACTGGTGGGTAA
-4	CATGTCAGTCGGTGA	CATGTCGGTCGGTGA
-4	CGGGGCGGCAGGTAA	CGGGGCGGTAGGTAA
-4	AAGTGTTGCATGTAA	AAGTGTTGTATGTAA
-4	CTCCGCGGCAGGTGT	CTCCGCGGTAGGTGT
-4	GCCATTGGGAGGTAA	GCCATTGGTAGGTAA
-4	AGACCCGGCGGGTGA	AGACCCGGTGGGTGA
-4	GCTGGCCGCGAGTAA	GCTGGCCGTGAGTAA
-4	AGCTGGTGCAGGTGG	AGCTGGTGTAGGTGG
-4	ACCTTACGCAAGTAT	ACCTTACGTAAGTAT
-4	TGACCTTGTTGGTAA	TGACCTGGTTGGTAA
-4	CTCAACTATAAGTAA	CTCAACTGTAAGTAA
-4	GCTGAGTGCAAGTGA	GCTGAGTGTAAGTGA
-4	TCCTCATCTACGTGA	TCCTCATGTACGTGA
-4	CAAGCTCGCAAGTGA	CAAGCTCGTAAGTGA
-4	GTGCCACATTAGTAG	GTGCCACGTTAGTAG
-4	TCCCGCGGCGGGTGA	TCCCGCGGTGGGTGA
-4	GACGGCGGCAGGTAG	GACGGCGGTAGGTAG
-4	CCACGCTGCAGGTCA	CCACGCTGTAGGTCA
-4	TTTGCCAGCGAGTAC	TTTGCCAGTGAGTAC
-4	CGAGCTGCTGGGTAG	CGAGCTGGTGGGTAG
-4	CATCTCTCTGCGTGA	CATCTCTGTGCGTGA
-4	GTCCCAAGCCGGTAG	GTCCCAAGTCGGTAG
-4	ATCACATGCAGGTGG	ATCACATGTAGGTGG
-4	CATCGCTGCGCGTGA	CATCGCTGTGCGTGA
-4	TGGAGGAGTGGGTGA	TGGAGGGGTGGGTGA
-4	TACACACCTAGGTGC	TACACACGTAGGTGC
-4	TCTCGAGGCGGGTGA	TCTCGAGGTGGGTGA
-4	CAGAGGAGTGGGTGA	CAGAGGGGTGGGTGA
-4	ATGCCCTGCAGGTGC	ATGCCCTGTAGGTGC
-4	AGCCACTCTGGGTAA	AGCCACTGTGGGTAA
-4	ATTGACTGCAGGTTG	ATTGACTGTAGGTTG
-4	CCATGGTGCAGGTGA	CCATGGTGTAGGTGA
-4	GCTTCCTGCAGGTGA	GCTTCCTGTAGGTGA
-4	CCGGGAAGGAGGTGG	CCGGGAAGTAGGTGG
-4	TGAACCTGCAGGTAA	TGAACCTGTAGGTAA
-4	AGTCCAAGCAGGTGA	AGTCCAAGTAGGTGA
-4	CCCGCCAGCAGGTGC	CCCGCCAGTAGGTGC
-4	AGCGGCGGCAGGTAG	AGCGGCGGTAGGTAG
-4	TCTGCCGGCAGGTAA	TCTGCCGGTAGGTAA
-4	TGACCGCGTAGGTCA	TGACCGCGTAAGTCA
-4	TCCATCAATGAGTAG	TCCATCAGTGAGTAG
-4	CTATCATGCAGGTAC	CTATCATGTAGGTAC
-4	CCGCTCAGCAGGTAC	CCGCTCAGTAGGTAC
-4	GAGGAGAGCAAGTGA	GAGGAGAGTAAGTGA
-4	AAAGGCTGCAGGTGG	AAAGGCTGTAGGTGG
-4	TATAACTGCGAGTAG	TATAACTGTGAGTAG
-4	TGAACAAATGGGTTC	TGAACAAGTGGGTTC
-4	GGTCTCTGTAGGTAA	GGTCTCTGTAAGTAA
-4	GGCGGCGGCAGGTAA	GGCGGCGGTAGGTAA
-4	GTCCGAGCTAGGTGA	GTCCGAGGTAGGTGA
-4	TACAAGAGGGGGTGA	TACAAGAGTGGGTGA
-4	GGGGGATGCAGGTAT	GGGGGATGTAGGTAT
-4	TTGCCAAGCAGGTGG	TTGCCAAGTAGGTGG
-4	TCTCGAAGTCTGTGA	TCTCGAGGTCTGTGA
-4	GAAGTCGGCAGGTGA	GAAGTCGGTAGGTGA
-4	GCCCCTGGCAGGTAA	GCCCCTGGTAGGTAA
-4	CCACCGTGCAGGTAG	CCACCGTGTAGGTAG
-4	GGTGGCAGTGGGTGA	GGTGGCGGTGGGTGA
-4	AGGACGGGCAGGTGG	AGGACGGGTAGGTGG
-4	AGTTGCAGTAGGTAA	AGTTGCGGTAGGTAA
-4	GAGTCAAATATGCAA	GAGTCAAGTATGCAA
-4	CGCGCTGGAAGGTAA	CGCGCTGGTAGGTAA
-4	GCCACTCATGGGTAA	GCCACTCGTGGGTAA
-4	AGGCCAGGCAGGTAA	AGGCCAGGTAGGTAA
-4	TGGACCAGTGGGTAA	TGGACCAGTGAGTAA
-4	ACAGAAAGTTGGTGA	ACAGAAGGTTGGTGA
-4	CAGCTCAATAAGTAA	CAGCTCAGTAAGTAA
-4	ACTTCCAATACGTGA	ACTTCCAGTACGTGA
-4	CAGTCATGCAGGTAA	CAGTCATGTAGGTAA
-4	GGTGTGTGTGGGTGA	GGTGTGGGTGGGTGA
-4	AAAAGATGTAGGTAA	AAAAGAGGTAGGTAA
-4	GCCAGAGGCCGGTAG	GCCAGAGGTCGGTAG
-4	CCAGGACGCCAGTGA	CCAGGACGTCAGTGA
-4	TCAAACTCTCAGTGA	TCAAACTGTCAGTGA
-4	GACCTGTGTCGGTAA	GACCTGTGTCAGTAA
-4	TGTTGCCTTAGGTAA	TGTTGCCGTAGGTAA
-4	GTTGGCAGTAGGTGA	GTTGGAAGTAGGTGA
-4	ACACATTGCGGGTAA	ACACATTGTGGGTAA
-4	CTCCCCAATAGGTAA	CTCCCCAGTAGGTAA
-4	TGTCTCTCTAGGTAA	TGTCTCTGTAGGTAA
-4	CATGTGTGTGGGTAA	CATGTGGGTGGGTAA
-4	TCCACCTGCAGGTGT	TCCACCTGTAGGTGT
-4	ACTACCAGGGGGTAT	ACTACCAGTGGGTAT
-4	GCTCCGGGCAGGTAA	GCTCCGGGTAGGTAA
-4	GCCTACTGCAGGTGC	GCCTACTGTAGGTGC
-4	CCTGGCAGGACGTGA	CCTGGCAGTACGTGA
-4	TGAGGAAATAGGTAA	TGAGGAAGTAGGTAA
-4	GCCGCCCGCAGGTGG	GCCGCCCGTAGGTGG
-4	CGCTCCTGTGGGTAA	CGCTCCGGTGGGTAA
-4	CTCAGGAGCAGGTAT	CTCAGGAGTAGGTAT
-4	CTTCTATGCAGGTAA	CTTCTATGTAGGTAA
-4	CCAGCCGGCTGGTGA	CCAGCCGGTTGGTGA
-4	GACGCCAGCGAGTAT	GACGCCAGTGAGTAT
-4	GGAAGCTGCGGGTAA	GGAAGCTGTGGGTAA
-4	GCCACGAGAACGTGA	GCCACGAGTACGTGA
-4	GCCCTGTGGAGGTAC	GCCCTGTGTAGGTAC
-4	AGTGCATGTAGGTAA	AGTGCATGTAAGTAA
-4	GCTGCCGGCAGGTAA	GCTGCCGGTAGGTAA
-4	TAGATTGGAATGTGA	TAGATTGGTATGTGA
-4	TATGTCAGTCGGTAT	TATGTCGGTCGGTAT
-4	AGAAATTGCCTGTAA	AGAAATTGTCTGTAA
-4	CAAGCCTGCAGGTAG	CAAGCCTGTAGGTAG
-4	CTGCATAATAGGTAT	CTGCATAGTAGGTAT
-4	GAACAGAGGGGGTGA	GAACAGAGTGGGTGA
-4	GCGGTTTGCAGGTGT	GCGGTTTGTAGGTGT
-4	ATGCAGTGTCGGTGA	ATGCAGTGTCAGTGA
-4	AGCACCTGCAGGTAC	AGCACCTGTAGGTAC
-4	GCCTAGGGCGGGTAT	GCCTAGGGTGGGTAT
-4	TCAATAGATATGTAA	TCAATAGGTATGTAA
-4	CAACCTTGTTGGTAA	CAACCTGGTTGGTAA
-4	CCGTGAAGCGGGTAG	CCGTGAAGTGGGTAG
-4	TTACTCTGCGCGTAA	TTACTCTGTGCGTAA
-4	TCTCTATGTAGGTAG	TCTCTAGGTAGGTAG
-4	CTCTTCAGCAGGTTA	CTCTTCAGTAGGTTA
-4	TAATGGGGCCAGTAA	TAATGGGGTCAGTAA
-4	TGAAACAGCAGGTGA	TGAAACAGTAGGTGA
-4	GCATTATGTAGGTGA	GCATTAGGTAGGTGA
-4	AATCCAGATGAGTAA	AATCCAGGTGAGTAA
-4	GCACTTAGTAGGTAT	GCACTAAGTAGGTAT
-4	AAATTTTGTTGGCAA	AAATTTGGTTGGCAA
-4	TCAAATGATGCGTGA	TCAAATGGTGCGTGA
-4	TGGGCCTGCAGGTAC	TGGGCCTGTAGGTAC
-4	TAGTACAGCAGGTAA	TAGTACAGTAGGTAA
-4	TATGTGTGTGGGTGA	TATGTGGGTGGGTGA
-4	CTCTTTGGCAGGTAA	CTCTTTGGTAGGTAA
-4	GGACCACATCAGTGA	GGACCACGTCAGTGA
-4	AGAAGCTGCAGGTAC	AGAAGCTGTAGGTAC
-4	AAATGATGCGGGTAA	AAATGATGTGGGTAA
-4	TCATTCAGTGGGTAA	TCATTCGGTGGGTAA
-4	ACATTAAGTCGGTAA	ACATTAGGTCGGTAA
-4	ACCGTGGGCGGGTAA	ACCGTGGGTGGGTAA
-4	GAATTCAGCAAGTAA	GAATTCAGTAAGTAA
-4	GCGCCGCGCGGGTAG	GCGCCGCGTGGGTAG
-4	CCAAGATGCGGGTAG	CCAAGATGTGGGTAG
-4	GGACATTGTGGGTGA	GGACATGGTGGGTGA
-4	GCAGTGTGTAGGTAA	GCAGTGGGTAGGTAA
-4	GCCTCCTGCTGGTGA	GCCTCCTGTTGGTGA
-4	CATCACAGTAGGTAT	CATCACGGTAGGTAT
-4	GGCTCTAGCAGGTAA	GGCTCTAGTAGGTAA
-4	AAGCATAGTGGGTGA	AAGCATGGTGGGTGA
-4	GGCTCTGGAAGGTAA	GGCTCTGGTAGGTAA
-4	CTGTTTTATAGGTAA	CTGTTTTGTAGGTAA
-4	ACCCGGAGCAGGTAC	ACCCGGAGTAGGTAC
-4	AACAGGTGCAGGTGA	AACAGGTGTAGGTGA
-4	AGGCCCAGCTGGTAG	AGGCCCAGTTGGTAG
-4	CCCTGCGGCAGGTGT	CCCTGCGGTAGGTGT
-4	CTCCACTATAGGTAA	CTCCACTGTAGGTAA
-4	CTTGTCTGTCGGTAA	CTTGTCGGTCGGTAA
-4	AACAAATCTAGGTAA	AACAAATGTAGGTAA
-4	ATCCCGAGCAGGTCT	ATCCCGAGTAGGTCT
-4	CTTGAAACTAGGTAA	CTTGAAAGTAGGTAA
-4	TCCCCCAATGGGTAA	TCCCCCAGTGGGTAA
-4	AGGAGATGAAGGTAG	AGGAGATGTAGGTAG
-4	TTCAAGTGCAGGTCG	TTCAAGTGTAGGTCG
-4	ATACGGCGCGAGTGA	ATACGGCGTGAGTGA
-4	CACCTGTGCAGGTAC	CACCTGTGTAGGTAC
-4	CAGACACGTCAGTGA	CAGACAGGTCAGTGA
-4	GCCTTCGGCGGGTAC	GCCTTCGGTGGGTAC
-4	TTCTACTGCGGGTGA	TTCTACTGTGGGTGA
-4	AACTCAGATCAGTAA	AACTCAGGTCAGTAA
-4	GCCTGCTGCAGGTAA	GCCTGCTGTAGGTAA
-4	ATGGGAAGTTGGTAA	ATGGGAGGTTGGTAA
-4	CTGTTGAGCAGGTAT	CTGTTGAGTAGGTAT
-4	GGAAGGCGTGGGTAA	GGAAGGCGTGAGTAA
-4	TGAAATGGCAGGTGA	TGAAATGGTAGGTGA
-4	GATCTCAGTGGGTAA	GATCTCGGTGGGTAA
-4	TGCCCCGGCGGGTAA	TGCCCCGGTGGGTAA
-4	CCTGCTGGCGGGTAC	CCTGCTGGTGGGTAC
-4	TCTGCTTTTAAGTAA	TCTGCTTGTAAGTAA
-4	ATACCGAGCAGGTTA	ATACCGAGTAGGTTA
-4	TGCTGCTGCAGGTGG	TGCTGCTGTAGGTGG
-4	CCCGCCCGTTGGTGA	CCCGCCGGTTGGTGA
-4	ACACCCTGCAGGTGA	ACACCCTGTAGGTGA
-4	ACATAATATAGGTGA	ACATAATGTAGGTGA
-4	TGCCCGTGCATGTAG	TGCCCGTGTATGTAG
-4	TCGCTTTGCAGGTAC	TCGCTTTGTAGGTAC
4	AAGGTAAGTCATCAG	AAGGTAGGTCATCAG
4	CCTGTAAGTACATCT	CCTGTAGGTACATCT
4	CTGGTGAGTGGGGCT	CTGGTGGGTGGGGCT
4	TAGGTAAGTTATTTT	TAGGTAGGTTATTTT
4	GCAGTAAGTAAATTT	GCAGTAGGTAAATTT
4	TTAGTAAGTGAATGG	TTAGTAGGTGAATGG
4	TAGGTAAGTGAATGT	TAGGTAGGTGAATGT
4	TGAGTAAGTAAGGGG	TGAGTAGGTAAGGGG
4	CGCGTATGTGAGGGC	CGCGTAGGTGAGGGC
4	TGAGTAAGTAAACAT	TGAGTAGGTAAACAT
4	ATTGTAAGTATAATT	ATTGTAGGTATAATT
4	AAGGCAAGTCTAATA	AAGGCAGGTCTAATA
4	GGGGTAAGTGCTCCG	GGGGTAGGTGCTCCG
4	TCAGTAAGTCTGTCC	TCAGTAGGTCTGTCC
4	TTGGTAAGTCTAGCC	TTGGTAGGTCTAGCC
4	ATGGTATGTGGAGTT	ATGGTAGGTGGAGTT
4	GCTGTAAGTACTGTG	GCTGTAGGTACTGTG
4	GGGGTAAGTGACTTA	GGGGTAGGTGACTTA
4	ACAGTAAGTGGTGGT	ACAGTAGGTGGTGGT
4	ATAGTAAGTATATTT	ATAGTAGGTATATTT
4	TTTGTAAGTATATCA	TTTGTAGGTATATCA
4	AGTGTAAGTATGTAA	AGTGTAGGTATGTAA
4	GGGGTAAGTGAGTCT	GGGGTAGGTGAGTCT
4	AGTGTAAGTGCGTCT	AGTGTAGGTGCGTCT
4	GATGTAAGTTGCCAT	GATGTAGGTTGCCAT
4	AAGGTATGTAGTAAT	AAGGTAGGTAGTAAT
4	AAGGTCGGTCTGTGG	AAGGTAGGTCTGTGG
4	ACTGTAAGTAAAACT	ACTGTAGGTAAAACT
4	TGAGTAAGTAAAGAT	TGAGTAGGTAAAGAT
4	ACAGTAAGTGAGGGG	ACAGTAGGTGAGGGG
4	CCAGTGAGTATCTTT	CCAGTGGGTATCTTT
4	GATGTGAGTGCTCTT	GATGTGGGTGCTCTT
4	TGAGTGCGTGGGCCT	TGAGTGGGTGGGCCT
4	CTGGTATGTATGGGT	CTGGTAGGTATGGGT
4	GAAGTAAGTTAGAGA	GAAGTAGGTTAGAGA
4	CAGGTGGGTGACTCT	CAGGTAGGTGACTCT
4	TTGGTAAGTAAGGGA	TTGGTAGGTAAGGGA
4	GAGGCAAGTTTGTCT	GAGGCAGGTTTGTCT
4	CCAGTAAGTGGGAGG	CCAGTAGGTGGGAGG
4	GAAGTCAGTGCATGT	GAAGTCAGTGCGTGT
4	CAAGTAAGTTTCCTC	CAAGTAGGTTTCCTC
4	CAGGTATGTGTGAAG	CAGGTAGGTGTGAAG
4	TTCGTCAGTATCTCC	TTCGTCGGTATCTCC
4	CAGGTGTGTTATGAA	CAGGTGGGTTATGAA
4	TGAGTGAGTACTTCT	TGAGTAAGTACTTCT
4	CCAGTAAGTAACCTG	CCAGTAGGTAACCTG
4	GGGGTAGGTGGGCCC	GGGGTAGGTGGGTCC
4	CTGGTATGTAAAGGC	CTGGTAGGTAAAGGC
4	AACGTGAGTAAGAAT	AACGTGGGTAAGAAT
4	TTGGTAAGTTAAATT	TTGGTAGGTTAAATT
4	TTTGTAAGTTAAAAA	TTTGTAGGTTAAAAA
4	CATGTAAGTACGCAA	CATGTAGGTACGCAA
4	AAGGTGGGTGGGGTC	AAGGTAGGTGGGGTC
4	GAGGTAGGTAGATAG	GAGGTAGGTAGGTAG
4	TAGGTAAGTTGAAGT	TAGGTAGGTTGAAGT
4	AACGTAAGTAATGGT	AACGTAGGTAATGGT
4	AACGTACGTACATCA	AACGTACGTACGTCA
4	AGAGTAAGTAACTTA	AGAGTAGGTAACTTA
4	TAGGTAAGTTTTATG	TAGGTAGGTTTTATG
4	ACGGTAAGTTTTCTT	ACGGTAGGTTTTCTT
4	GACGTAAGTGAGAAG	GACGTAAGTGAGTAG
4	ATGGTAAGTTTTTTT	ATGGTAGGTTTTTTT
4	CAGGTATGTTCGATC	CAGGTAGGTTCGATC
4	ATAGTAAGTTAATGT	ATAGTAGGTTAATGT
4	CTAGTAAGTACGGAT	CTAGTAGGTACGGAT
4	AAAGTAGGTATCCAT	AAAGTAGGTATGCAT
4	CTTGTGAGTTTCTCT	CTTGTGGGTTTCTCT
4	AGTGTAAGTAGAATG	AGTGTAGGTAGAATG
4	GAGGCAAGTGGGGTT	GAGGCAGGTGGGGTT
4	CAGGCGGGCGGGCGC	CAGGCGGGTGGGCGC
4	AAAGTAAGTTTTAAT	AAAGTAGGTTTTAAT
4	CTGGTAAGTGACATT	CTGGTAGGTGACATT
4	GATGTAAGTGATAAT	GATGTAGGTGATAAT
4	AATGTAAGTAAAGGA	AATGTAGGTAAAGGA
4	TAAGTGAGTATGTTA	TAAGTGGGTATGTTA
4	CAAGTAAGTAAGCCC	CAAGTAGGTAAGCCC
4	TCGGTAGGTAAAATT	TCGGTAGGTAAGATT
4	AAGGTAAGTCTTTTT	AAGGTAGGTCTTTTT
4	TTGGTGAGTATTTTT	TTGGTGGGTATTTTT
4	GGAGTTAGTAATATA	GGAGTTGGTAATATA
4	AAAGTAAGTACAGAT	AAAGTAGGTACAGAT
4	GAGGTAAGTTGAAAA	GAGGTAGGTTGAAAA
4	AAGGTAAGTTTTAGA	AAGGTAGGTTTTAGA
4	TGCGTAAGTGTGTAT	TGCGTAGGTGTGTAT
4	GCAGTAAGTATGACT	GCAGTAGGTATGACT
4	CCTGTAAGTAAGGCT	CCTGTAGGTAAGGCT
4	GTAGTAAGTAACTCT	GTAGTAGGTAACTCT
4	GATGTATGTAAATAT	GATGTATGTAAGTAT
4	CCTGTAAGTTCAGAA	CCTGTAGGTTCAGAA
4	AAGGTATGTACCACT	AAGGTAGGTACCACT
4	TTAGTAAGTACTTAA	TTAGTAGGTACTTAA
4	AAGGCAAGTGGAGCG	AAGGCAGGTGGAGCG
4	CAAGTAAGTAATAAA	CAAGTAGGTAATAAA
4	TGGGTAAGTAACCAT	TGGGTAGGTAACCAT
4	CAGGTCAGTAAGCAA	CAGGTCGGTAAGCAA
4	CGAGTAAGTGCTCCT	CGAGTAGGTGCTCCT
4	AACGTATGTACCTAG	AACGTAGGTACCTAG
4	CAGGTAAGTTCACGA	CAGGTAGGTTCACGA
4	CTGGTATGTTGTTGA	CTGGTAGGTTGTTGA
4	GAGGTAAGTGGCAGT	GAGGTAGGTGGCAGT
4	GAGGTAGGCGTGGCC	GAGGTAGGTGTGGCC
4	GTTGTAAGTACCTTG	GTTGTAAGTACGTTG
4	CAGGTGAGCAGTATG	CAGGTGAGTAGTATG
4	ATGGTAAGTGTCCCT	ATGGTAGGTGTCCCT
4	GGAGTAAGTAAGGAC	GGAGTAGGTAAGGAC
4	AGCGTAAGTAAATAA	AGCGTAGGTAAATAA
4	AAGGTATGTATAAAA	AAGGTAGGTATAAAA
4	GAAGTAAGTTCCTTC	GAAGTAGGTTCCTTC
4	AAGGTGGGTGCATAT	AAGGTAGGTGCATAT
4	CATGTGAGTATGCAG	CATGTGGGTATGCAG
4	TCTGTAAGTGCCTGA	TCTGTAGGTGCCTGA
4	ATCGTAAGTGCCTGC	ATCGTAAGTGCGTGC
4	TCGGTGAGTATGAAT	TCGGTGGGTATGAAT
4	AGGGTAGGTACCTGG	AGGGTAGGTACGTGG
4	AACGTAAGTGAACAC	AACGTAGGTGAACAC
4	CAAGTAAGTAAACTA	CAAGTAGGTAAACTA
4	CCTGTGAGTGGGTGA	CCTGTAAGTGGGTGA
4	GACGTAAGTTGCAGA	GACGTAGGTTGCAGA
4	TCAGTAAGTATCATA	TCAGTAGGTATCATA
4	CAGGCGAGTAGGCAG	CAGGCGGGTAGGCAG
4	CAGGCAAGTGGGATA	CAGGCAGGTGGGATA
4	GCAGTAAGTGTGTGT	GCAGTAGGTGTGTGT
4	GGGGTACGTGAGCCC	GGGGTAGGTGAGCCC
4	TAGGTGGGTGTGAGC	TAGGTAGGTGTGAGC
4	TCGGTGAGTCCTCAC	TCGGTAAGTCCTCAC
4	TCGGTGAGTCCTCAC	TCGGTGGGTCCTCAC
4	TCGGTGAGTCCTCAC	TCGGTGAGTCCTTAC
4	TCGGCAAGTACCAGG	TCGGCAGGTACCAGG
4	GAGGCAAGTAGATTT	GAGGCAAGTAGGTTT
4	CTGGTATGTATGTGA	CTGGTAGGTATGTGA
4	ATGGTAAGTTATTGT	ATGGTAGGTTATTGT
4	TCAGTAAGTATGCTT	TCAGTAGGTATGCTT
4	GAAGTAAGTATCCTC	GAAGTAGGTATCCTC
4	GTAGTAAGTTGTCTT	GTAGTAGGTTGTCTT
4	AAGGTGAGTGAGGGG	AAGGTGGGTGAGGGG
4	ACTGTAAGTGAGATC	ACTGTAGGTGAGATC
4	ATGGTGAGTGTTGCG	ATGGTGGGTGTTGCG
4	GCCGTGAGTCTGGAG	GCCGTGGGTCTGGAG
4	GCGGTCAGTAAGCTT	GCGGTCGGTAAGCTT
4	GCTGTGAGTAGGCTG	GCTGTGAGTAAGCTG
4	CAGGTAGGTGAGAGT	CAGGTAGGTGAGTGT
4	ATAGTCAGTAGCCGT	ATAGTCGGTAGCCGT
4	ACAGTGAGTGCGCGT	ACAGTGAGTGCGTGT
4	GACGTGAGTAGCTCG	GACGTGAGTAGGTCG
4	CGAGTGAGTAGGGAG	CGAGTGGGTAGGGAG
4	TCCGTGAGTAACCAG	TCCGTGGGTAACCAG
4	CGAGTGAGTAGGGAA	CGAGTGAGTAAGGAA
4	ACTGTAAGTGGGGCC	ACTGTAGGTGGGGCC
4	CAGGTGAGTGCGGCG	CAGGTGGGTGCGGCG
4	TTGGTAAGTCAGAGA	TTGGTAGGTCAGAGA
4	CTGGTGAGTTTTTAC	CTGGTGGGTTTTTAC
4	TAGGTAAGTAGGTGG	TAGGTAGGTAGGTGG
4	GATGTAAGTATGTTT	GATGTAGGTATGTTT
4	CTGGTAAGTGAGTCA	CTGGTAGGTGAGTCA
4	CAAGTAAGCAAAAGT	CAAGTAAGTAAAAGT
4	CGAGTAAGTAATAAT	CGAGTAGGTAATAAT
4	AATGTAAGTATTCCT	AATGTAGGTATTCCT
4	ACAGTAAGTAATTTA	ACAGTAGGTAATTTA
4	GAAGTGAGTACCCAC	GAAGTAAGTACCCAC
4	GCAGTAAGTAGTTTC	GCAGTAGGTAGTTTC
4	CTGGTAAGTGGCAAA	CTGGTAGGTGGCAAA
4	GCAGTAAGTACGCAG	GCAGTAGGTACGCAG
4	CAGGTAAGTGGTGTA	CAGGTAGGTGGTGTA
4	CAGGTAAGTGGTGTA	CAGGTAAGTGGGGTA
4	CAAGTGAGTAAGACA	CAAGTGGGTAAGACA
4	AAGGCAAGTACCACC	AAGGCAGGTACCACC
4	GAGGTACGTATGTCT	GAGGTAGGTATGTCT
4	CTGGTGAGTAAGCAG	CTGGTGGGTAAGCAG
4	AGTGTAAGTAAATGA	AGTGTAGGTAAATGA
4	ATGGTGAGTTGGCTG	ATGGTGGGTTGGCTG
4	GAGGTAAGTTGAAAT	GAGGTAGGTTGAAAT
4	ACAGTAAGTTCTGTC	ACAGTAGGTTCTGTC
4	GGAGTATGTATATTT	GGAGTATGTATGTTT
4	ACGGCAAGTACTTGA	ACGGCAGGTACTTGA
4	GCTGTAAGTACAAAA	GCTGTAAGTACATAA
4	AGTGTAGGTGTATTG	AGTGTAGGTGTGTTG
4	CAGGTAAGTTGATCC	CAGGTAGGTTGATCC
4	AAAGTATGTACATTT	AAAGTATGTACGTTT
4	TGGGTGAGTCTGCTG	TGGGTGGGTCTGCTG
4	AAGGTTGGTTAATAC	AAGGTAGGTTAATAC
4	AAAGTAAGTGAGGCT	AAAGTAGGTGAGGCT
4	AAGGTTGGTGTTTCT	AAGGTAGGTGTTTCT
4	GGGGTAAGTGCGACC	GGGGTAGGTGCGACC
4	AAAGTAAGTATATAT	AAAGTAGGTATATAT
4	CATGTAAGTATGAAG	CATGTAGGTATGAAG
4	CTGGTTTGTAGATTT	CTGGTTTGTAGGTTT
4	CAGGTATGTCATTAC	CAGGTAGGTCATTAC
4	AATGTAAGTTTCAAC	AATGTAGGTTTCAAC
4	TGGGTAAGTTGGTTG	TGGGTAGGTTGGTTG
4	TGAGTGAGTATGGAG	TGAGTGGGTATGGAG
4	CAGGTAAGTGGGGTG	CAGGTAGGTGGGGTG
4	CAGGCAAGTGGGACC	CAGGCAGGTGGGACC
4	CCGGTCAGTATGGGA	CCGGTCGGTATGGGA
4	ACTGTGAGTAACTCA	ACTGTGGGTAACTCA
4	ACTGTAAGTGGGTTT	ACTGTAGGTGGGTTT
4	CAGGCAAGTCATGGG	CAGGCAGGTCATGGG
4	GAGGTATGTCTAATG	GAGGTAGGTCTAATG
4	TAGGTAAGTAAACTA	TAGGTAGGTAAACTA
4	AAGGTAAGTCTATAT	AAGGTAGGTCTATAT
4	GTTGTAAGTCAGCGC	GTTGTAGGTCAGCGC
4	GAAGTAAGTTTGGCT	GAAGTAGGTTTGGCT
4	GGAGTGAGTGACTAG	GGAGTGGGTGACTAG
4	CCGGTGAGTGAGCGA	CCGGTAAGTGAGCGA
4	CGGGTGAGTACGTCC	CGGGTGGGTACGTCC
4	GATGTAAGTATATAC	GATGTAGGTATATAC
4	ACCGTAAGTAGGATG	ACCGTAGGTAGGATG
4	GAGGTGGGTGCCACT	GAGGTAGGTGCCACT
4	ACTGTAAGTATTGAC	ACTGTAGGTATTGAC
4	CAAGTAAGTAAAGAG	CAAGTAGGTAAAGAG
4	CTGGTATGTAGCCAA	CTGGTAGGTAGCCAA
4	TTGGTGAGTGGGTTT	TTGGTGGGTGGGTTT
4	ACTGTAAGTATGTTT	ACTGTAGGTATGTTT
4	GCAGTAAGTATAGCT	GCAGTAGGTATAGCT
4	TCAGTAAGTACCCAC	TCAGTAGGTACCCAC
4	TTTGTAAGTTGTGAC	TTTGTAGGTTGTGAC
4	ACTGTAAGTACGCTT	ACTGTAGGTACGCTT
4	CATGTATGTATGGGA	CATGTAGGTATGGGA
4	TTGGTAGGTGAATTA	TTGGTAGGTGAGTTA
4	TGAGTAAGTAAATGT	TGAGTAAGTAAGTGT
4	CCTGTAAGTAACTAT	CCTGTAGGTAACTAT
4	CTGGTATGTTTCTAG	CTGGTAGGTTTCTAG
4	GAGGTGAGTAACTTC	GAGGTGGGTAACTTC
4	TGGGTAAGTAAAAAT	TGGGTAGGTAAAAAT
4	AAAGTAAGTATTTGT	AAAGTAGGTATTTGT
4	CAGGTATGTGGAAAA	CAGGTAGGTGGAAAA
4	TCTGTGAGTATGTTT	TCTGTGGGTATGTTT
4	GAGGTAGGTCAATAA	GAGGTAGGTCAGTAA
4	GATGTAAGTACTATT	GATGTAGGTACTATT
4	AAGGTAAGTAAGCAC	AAGGTAGGTAAGCAC
4	CGTGTAAGTGGGTAG	CGTGTAGGTGGGTAG
4	ATTGTAAGTGATCTG	ATTGTAGGTGATCTG
4	AGAGTAAGTTACCTT	AGAGTAGGTTACCTT
4	AGAGTAAGTACAGTA	AGAGTAGGTACAGTA
4	GTGGTAAGTCAAACA	GTGGTAGGTCAAACA
4	GATGTAAGTATAGAT	GATGTAGGTATAGAT
4	CAGGCTAGTATTTGT	CAGGCTGGTATTTGT
4	CAAGTAAGTTCTCAG	CAAGTAGGTTCTCAG
4	TGAGTAAGTTTCCAT	TGAGTAGGTTTCCAT
4	AAAGTAAGTACTTCT	AAAGTAGGTACTTCT
4	AAAGTAAGTCATTTT	AAAGTAGGTCATTTT
4	GGTGTAAGTAAAGGA	GGTGTAGGTAAAGGA
4	TCAGTAAGTAAATGA	TCAGTAGGTAAATGA
4	CAGGCAAGTAACTGA	CAGGCAGGTAACTGA
4	CTGGTATGTCTTACG	CTGGTAGGTCTTACG
4	TCAGTAAGTACCTGT	TCAGTAGGTACCTGT
4	AGAGTGCGTAACAAC	AGAGTGGGTAACAAC
4	AGGGTAAGTCAGCCC	AGGGTAGGTCAGCCC
4	AAAGTAAGTACCACT	AAAGTAGGTACCACT
4	TCGGTGGGTACTTGG	TCGGTGGGTACGTGG
4	TTGGTAAGTACACTT	TTGGTAGGTACACTT
4	GAAGTAAGTCTTCCC	GAAGTAGGTCTTCCC
4	CAGGTACGTTTTCAC	CAGGTAGGTTTTCAC
4	TAGGTAAGTTGCACA	TAGGTAGGTTGCACA
4	AAAGTAAGTTGGATA	AAAGTAGGTTGGATA
4	GCTGTGAGTAATGTA	GCTGTGGGTAATGTA
4	CAGGCAAGTACAACT	CAGGCAGGTACAACT
4	CCGGTAGGTAGTAGC	CCGGTAGGTAATAGC
4	CTTGTGAGTAAAGCA	CTTGTGGGTAAAGCA
4	GGGGTAAGTGTGTAG	GGGGTAGGTGTGTAG
4	CTGGCAAGTCTTCTT	CTGGCAGGTCTTCTT
4	TAAGTAAGTGCGAGT	TAAGTAGGTGCGAGT
4	AAGGTATGTGTACTA	AAGGTAGGTGTACTA
4	CAAGTAAGTAATTAC	CAAGTAGGTAATTAC
4	GAGGTTGGTACATTA	GAGGTTGGTACGTTA
4	GTGGTATGTTTTTAC	GTGGTAGGTTTTTAC
4	TTTGTAAGTATTATT	TTTGTAAGTATTTTT
4	TGAGTAAGTATTATT	TGAGTAGGTATTATT
4	CAAGTATGTGTTTCA	CAAGTAGGTGTTTCA
4	GACGTGAGTACGCGG	GACGTGGGTACGCGG
4	CCGGTATGTATGGAT	CCGGTAGGTATGGAT
4	ATGGTAAGTTTTGGT	ATGGTAGGTTTTGGT
4	CTAGTATGTACATTC	CTAGTAGGTACATTC
4	GTGGTAGGTTTGCAA	GTGGTAGGTTTGTAA
4	CAGGCAAGTACACGG	CAGGCAGGTACACGG
4	TTGGTAAGTTTAGTT	TTGGTAGGTTTAGTT
4	ACAGTAAGTGAACTA	ACAGTAGGTGAACTA
4	TATGTGAGTATGCTT	TATGTGGGTATGCTT
4	CAGGTAAGTGTCGGT	CAGGTAGGTGTCGGT
4	AAAGTAAGTCAGCAG	AAAGTAGGTCAGCAG
4	TCAGTGAGTGAGACT	TCAGTGGGTGAGACT
4	GAAGTAAGTGAGCCT	GAAGTAGGTGAGCCT
4	ACAGTAAGTATGTGT	ACAGTAGGTATGTGT
4	GTGGTAAGTTCTTCC	GTGGTAGGTTCTTCC
4	TAGGTAAGTAAAAAT	TAGGTAGGTAAAAAT
4	ATGGTGAGTCTGCCA	ATGGTGAGTCTGTCA
4	CTCGTAAGTGCCTTG	CTCGTAGGTGCCTTG
4	TTGGTGAGTATGTAC	TTGGTGGGTATGTAC
4	AAAGTATGTATCAAA	AAAGTAGGTATCAAA
4	ATTGTAAGTAATGCA	ATTGTAGGTAATGCA
4	GAAGTAAGTAACCAT	GAAGTAGGTAACCAT
4	ACGGTAAGTCAGGGC	ACGGTAGGTCAGGGC
4	TACGTACGTATGGCA	TACGTAGGTATGGCA
4	GCAGTAAGTACAACA	GCAGTAAGTACGACA
4	TTTGTGAGTGTGTCG	TTTGTGGGTGTGTCG
4	AAAGTGGGTGTGGGG	AAAGTGGGTGTGTGG
4	GCTGTAAGTATCCAA	GCTGTAGGTATCCAA
