# Supplementary material for: Systematically developing a registry of splice-site creating variants utilizing massive publicly available transcriptome sequence data
Source: Nat Commun. 2025 Jan 9;16:426. doi: 10.1038/s41467-024-55185-y (PMC11718197; doi:10.1038/s41467-024-55185-y)
Supplement: Supplementary file 6 — Source Data [file 41467_2024_55185_MOESM6_ESM.zip › SourceData/SupplementaryFigure16_source.tsv]

Reference_sequence	Alternative_sequence	Relative_SS_pos_in_Alu
ATAGTGAGA	ATGGTGAGA	102
ATAGTGAGA	ATGGTGAGA	102
CTAGTAAGA	CTGGTAAGA	102
ATAGTGAGA	ATGGTGAGA	102
ATAGTGAGA	ATGGTGAGA	102
ATAGTAAGA	ATGGTAAGA	102
ATAGTGAGA	ATGGTGAGA	102
ATAGTGAGA	ATGGTGAGA	102
ACAGTGAGA	ACGGTGAGA	102
ATAGTGAAA	ATGGTGAAA	102
ATAGTGAGA	ATGGTGAGA	102
ATAGTGAGA	ATGGTGAGA	102
ATAGTGAGA	ATGGTGAGA	102
ACAGTAAGA	ACGGTAAGA	102
ATAGTGAGA	ATGGTGAGA	102
ATAGTGAGA	ATGGTGAGA	102
ATAGTGAGA	ATGGTGAGA	102
ATAGTGAGA	ATGGTGAGA	102
ATAGTGAGA	ATGGTGAGA	102
ATAGTAAGA	ATGGTAAGA	102
ATAGTGAGA	ATGGTGAGA	102
ATAGTGAGA	ATGGTGAGA	102
AAAGTGAGA	AAGGTGAGA	102
AAAGTAAGA	AAGGTAAGA	102
AAAGTGAGA	AAGGTGAGA	102
ATGGTGAAA	AAGGTGAAA	102
ATAGTGAGA	ATGGTGAGA	102
ATAGTGAGA	ATGGTGAGA	102
ACAGTGAGA	ACGGTGAGA	102
ATGGTAAGA	AAGGTAAGA	102
ATAGTAAGA	ATGGTAAGA	102
ATAGTGAGA	ATGGTGAGA	102
ATAGTGAGA	ATGGTGAGA	102
ACAGTGAAA	ACGGTGAAA	102
ATAGTGAAA	ATGGTGAAA	102
ATAGTAAAA	ATGGTAAAA	102
ACAGTGAGC	ACGGTGAGC	102
ATAGTGAGA	ATGGTGAGA	102
GTAGTGAGA	GTGGTGAGA	102
ATAGTGAGA	ATGGTGAGA	102
ATAGTAAGA	ATGGTAAGA	102
ATGGTGAAA	ATGGTGAGA	102
ATAGTGAGA	ATGGTGAGA	102
ATAGTGAGA	ATGGTGAGA	102
ATAGTGAGA	ATGGTGAGA	102
ATAGTAAGA	ATGGTAAGA	102
ATAGTGAGA	ATGGTGAGA	102
ATAGTGAGA	ATGGTGAGA	102
ATAGTGAGA	ATGGTGAGA	102
ATGGTGAAA	ATGGTGAGA	102
ACAGTGAGA	ACGGTGAGA	102
ATAGTGAAA	ATGGTGAAA	102
ATAGTGAGA	ATGGTGAGA	102
ACAGTGAGA	ACGGTGAGA	102
ACAGTGAGA	ACGGTGAGA	102
ATAGTGAGA	ATGGTGAGA	102
ACGGCGAAA	ACGGTGAAA	102
ATAGTGAGA	ATGGTGAGA	102
ATAGTGAGA	ATGGTGAGA	102
ATAGTGAGT	ATGGTGAGT	102
ATAGTAAGA	ATGGTAAGA	102
ACGGTGAAA	ACGGTGAGA	102
ATGGCGAGA	ATGGTGAGA	102
ATAGTAAAA	ATGGTAAAA	102
ATAGTGAGA	ATGGTGAGA	102
ATAGTGAGA	ATGGTGAGA	102
ATAGTGAGG	ATGGTGAGG	102
ATAGTGAGA	ATGGTGAGA	102
ATGGTGAAA	ATGGTGAGA	102
AAAGTGAGA	AAGGTGAGA	102
ATAGTGAGA	ATGGTGAGA	102
ATAGTGAGA	ATGGTGAGA	102
ATAGTGAGT	ATGGTGAGT	102
ACAGTGAAA	ACGGTGAAA	102
AAAGTGAGA	AAGGTGAGA	102
ATTGTGAGA	ATGGTGAGA	102
ACAGTGAGA	ACGGTGAGA	102
ATAGTGAGA	ATGGTGAGA	102
ATAGTGAGA	ATGGTGAGA	102
ATAGTGAAA	ATGGTGAAA	102
TTAGTAAGA	TTGGTAAGA	102
ATAGTAAGA	ATGGTAAGA	102
ATAGTGAGA	ATGGTGAGA	102
ATAGTGAGA	ATGGTGAGA	102
ATAGTGAGA	ATGGTGAGA	102
ATAGTGAGA	ATGGTGAGA	102
ATAGTGAGA	ATGGTGAGA	102
AAAGTGAGA	AAGGTGAGA	102
ATAGTGAGA	ATGGTGAGA	102
ATAGTGAGA	ATGGTGAGA	102
ATAGTAAGA	ATGGTAAGA	102
ATAGTGAGA	ATGGTGAGA	102
ATAGTAAGA	ATGGTAAGA	102
ATAGTGAGA	ATGGTGAGA	102
ATAGTGAGG	ATGGTGAGG	102
ATAGTGAGA	ATGGTGAGA	102
ATAGTGAGA	ATGGTGAGA	102
ATGGTGAAA	ATGGTGAGA	102
ATAGTGAGA	ATGGTGAGA	102
ACAGTGAGA	ACGGTGAGA	102
ATAGTGAGA	ATGGTGAGA	102
ATAGTGAGA	ATGGTGAGA	102
AAAGTGAGA	AAGGTGAGA	102
ATAGTGAGA	ATGGTGAGA	102
ATAGTGAGA	ATGGTGAGA	102
ATAGTGAGA	ATGGTGAGA	102
ATAGTAAGA	ATGGTAAGA	102
ATAGTGAGA	ATGGTGAGA	102
ATAGTGAGA	ATGGTGAGA	102
ATAGTGAGA	ATGGTGAGA	102
ATAGTGAGA	ATGGTGAGA	102
ACAGTGAGT	ACGGTGAGT	102
ATAGTGAGA	ATGGTGAGA	102
ATGGTGAAA	ATGGTGAGA	102
ATAGTGAGA	ATGGTGAGA	102
ATAGTGAGA	ATGGTGAGA	102
AAAGTGAGA	AAGGTGAGA	102
AGGGTGAAA	AAGGTGAAA	102
ATAGTGAGT	ATGGTGAGT	102
ATAGTGAGA	ATGGTGAGA	102
ATAGTGAGA	ATGGTGAGA	102
ACAGTGAGA	ACGGTGAGA	102
ATAGTAAGA	ATGGTAAGA	102
ATAGTGAGA	ATGGTGAGA	102
ATAGTGAGA	ATGGTGAGA	102
ATAGTGAGA	ATGGTGAGA	102
ATAGTAAGA	ATGGTAAGA	102
AAAGTGAGA	AAGGTGAGA	102
ATAGTGAGA	ATGGTGAGA	102
ATAGTGAGA	ATGGTGAGA	102
ATAGTAAAA	ATGGTAAAA	102
ATAGTGAGA	ATGGTGAGA	102
ATAGTGAAA	ATGGTGAAA	102
TTAGTGAGA	TTGGTGAGA	102
ATAGTGAGA	ATGGTGAGA	102
ATAGTGAGA	ATGGTGAGA	102
ACAGTGAGA	ACGGTGAGA	102
ATAGTGAGA	ATGGTGAGA	102
ATAGTGAGA	ATGGTGAGA	102
ATAGTGAGA	ATGGTGAGA	102
ATAGTGAGA	ATGGTGAGA	102
ATAGTAAGA	ATGGTAAGA	102
ATAGTGAGA	ATGGTGAGA	102
ACAGTAAAA	ACGGTAAAA	102
ATAGTGAGA	ATGGTGAGA	102
ATAGTGAGA	ATGGTGAGA	102
ACAGTGAAA	ACGGTGAAA	102
ATGGTGAAA	AAGGTGAAA	102
ACAGTGAGA	ACGGTGAGA	102
ACAGTGAGA	ACGGTGAGA	102
ATAGTGAGA	ATGGTGAGA	102
ATAGTGAGA	ATGGTGAGA	102
ACAGTGAGA	ACGGTGAGA	102
ATAGTGAGA	ATGGTGAGA	102
GTAGTGAGA	GTGGTGAGA	102
ATAGTGAGG	ATGGTGAGG	102
ATGGTCAAA	ATGGTCAGA	102
ATAGTGAGA	ATGGTGAGA	102
ATAGTGAGA	ATGGTGAGA	102
ATAGTAAGA	ATGGTAAGA	102
ATGGTGAAA	AAGGTGAAA	102
ATAGTGAGA	ATGGTGAGA	102
ATAGTGAGA	ATGGTGAGA	102
GTAGTGAGA	GTGGTGAGA	102
ATAGTGAGA	ATGGTGAGA	102
ATAGTGAAA	ATGGTGAAA	102
ATAGTGAGA	ATGGTGAGA	102
ATAGTGAGA	ATGGTGAGA	102
ATAGTGAAA	ATGGTGAAA	102
ATAGTGAGA	ATGGTGAGA	102
ATGGTGAAA	ATGGTGAGA	102
ATAGTAAGA	ATGGTAAGA	102
ATAGTGAGC	ATGGTGAGC	102
GTGGTGAAA	GTGGTGAGA	102
ATAGTGAGA	ATGGTGAGA	102
ATAGTGAGA	ATGGTGAGA	102
ATAGTGAGG	ATGGTGAGG	102
ATAGTGAGT	ATGGTGAGT	102
ATAGTGAGA	ATGGTGAGA	102
ATAGTGAGA	ATGGTGAGA	102
ATAGTAAGA	ATGGTAAGA	102
ATAGTGAGA	ATGGTGAGA	102
ATAGTGAGA	ATGGTGAGA	102
GTAGTGAGA	GTGGTGAGA	102
ATAGTGAGA	ATGGTGAGA	102
ACAGTAAGA	ACGGTAAGA	102
ACAGTGAGT	ACGGTGAGT	102
ATAGTGAGA	ATGGTGAGA	102
ATAGTGAGA	ATGGTGAGA	102
ATGGTGAAA	ATGGTGAGA	102
ATAGTGAGA	ATGGTGAGA	102
ATAGTGAGA	ATGGTGAGA	102
ATAGTGAGA	ATGGTGAGA	102
ATAGTGAGA	ATGGTGAGA	102
ATAGTGAGA	ATGGTGAGA	102
AAAGTGAGA	AAGGTGAGA	102
ATAGTAAGA	ATGGTAAGA	102
ACAGTGAGA	ACGGTGAGA	102
ATAGTGAAA	ATGGTGAAA	102
ATAGTGAGA	ATGGTGAGA	102
ATAGTAAGA	ATGGTAAGA	102
ACAGTGAGA	ACGGTGAGA	102
ATAGTGAGA	ATGGTGAGA	102
ATAGTGAGA	ATGGTGAGA	102
ATAGTGAGA	ATGGTGAGA	102
ACAGTGAGA	ACGGTGAGA	102
ATAGTAAGA	ATGGTAAGA	102
ATAGTGAGA	ATGGTGAGA	102
ACAGTGAAA	ACGGTGAAA	102
ACAGTGAAA	ACGGTGAAA	102
ATAGTGAGA	ATGGTGAGA	102
ATAGTAAGA	ATGGTAAGA	102
ATAGTGAGA	ATGGTGAGA	102
ATAGTGAGA	ATGGTGAGA	102
ACGGTGAAA	ACGGTGAGA	102
ATAGTGAGA	ATGGTGAGA	102
ACGGTGAAA	ACGGTGAGA	102
ATAGTGAGA	ATGGTGAGA	102
ACAGTGAGA	ACGGTGAGA	102
ATAGTGAGA	ATGGTGAGA	102
ATAGTAAGA	ATGGTAAGA	102
ACAGTAAGA	ACGGTAAGA	102
ATAGTGAGA	ATGGTGAGA	102
AAAGTGAGA	AAGGTGAGA	102
ATAGTAAGA	ATGGTAAGA	102
ATAGTGAGA	ATGGTGAGA	102
ATAGTGAGA	ATGGTGAGA	102
ATAGTGAGA	ATGGTGAGA	102
ATAGTGAGA	ATGGTGAGA	102
ATGGTGAAA	AAGGTGAAA	102
ACAGTGAAA	ACGGTGAAA	102
ATAGTGAGA	ATGGTGAGA	102
ATAGTGAGA	ATGGTGAGA	102
ATAGTGAGG	ATGGTGAGG	102
ATAGTGAGT	ATGGTGAGT	102
ATAGTGAGA	ATGGTGAGA	102
ATAGTGAGA	ATGGTGAGA	102
ACAGTAAGA	ACGGTAAGA	102
ATAGTGAGA	ATGGTGAGA	102
ATAGTGAGA	ATGGTGAGA	102
ATAGTGAGA	ATGGTGAGA	102
ATAGTGAGA	ATGGTGAGA	102
ACGGTGAAA	ACGGTGAGA	102
ATAGTGAGA	ATGGTGAGA	102
ATAGTGAGA	ATGGTGAGA	102
ATAGTGAGA	ATGGTGAGA	102
ATAGTGAGA	ATGGTGAGA	102
ATAGTGAGA	ATGGTGAGA	102
ATAGTGAGA	ATGGTGAGA	102
ATAGTGAGA	ATGGTGAGA	102
ATAGTGAAA	ATGGTGAAA	102
ATAGTGAGA	ATGGTGAGA	102
ATAGTGAGA	ATGGTGAGA	102
ACAGTAAGA	ACGGTAAGA	102
ATAGTGAGA	ATGGTGAGA	102
AAAGTGAGA	AAGGTGAGA	102
ATAGTGAGA	ATGGTGAGA	102
ATAGTGAGA	ATGGTGAGA	102
ACAGTGAGA	ACGGTGAGA	102
ATAGTGAGA	ATGGTGAGA	102
ACAGTGAAA	ACGGTGAAA	102
ACAGTGAAA	ACGGTGAAA	102
ATAGTGAGG	ATGGTGAGG	102
ACGGTGAAA	ACGGTGAGA	102
ATAGTGAGA	ATGGTGAGA	102
ATAGTGAGA	ATGGTGAGA	102
ACAGTGAAA	ACGGTGAAA	102
ATGGTGAAA	ATGGTGAGA	102
ATGGTGAAG	ATGGTGAGG	102
ATAGTGAGA	ATGGTGAGA	102
ACAGTGAGA	ACGGTGAGA	102
ATAGTGAGA	ATGGTGAGA	102
ACAGTGAAA	ACGGTGAAA	102
AAAGTGAGA	AAGGTGAGA	102
ATAGTGAGA	ATGGTGAGA	102
ACAGTGAAA	ACGGTGAAA	102
ATAGTGAGA	ATGGTGAGA	102
ATAGTGAGA	ATGGTGAGA	102
ATAGTGAGA	ATGGTGAGA	102
CTAGTGAGA	CTGGTGAGA	102
ATAGTGAGA	ATGGTGAGA	102
ATAGTGAGA	ATGGTGAGA	102
ATAGTGAGA	ATGGTGAGA	102
ATAGTGAGA	ATGGTGAGA	102
ACAGTGAAA	ACGGTGAAA	102
ATAGTGAGA	ATGGTGAGA	102
TTAGTAAGA	TTGGTAAGA	102
ATAGTGAGA	ATGGTGAGA	102
ACAGTGAAA	ACGGTGAAA	102
ATAGTGAGA	ATGGTGAGA	102
ATGGTGAAA	AAGGTGAAA	102
ATAGTGAGA	ATGGTGAGA	102
ATAGTGAGA	ATGGTGAGA	102
CTAGTGAGA	CTGGTGAGA	102
ACAGTGAAA	ACGGTGAAA	102
ATAGTGAGG	ATGGTGAGG	102
ATAGTGAGA	ATGGTGAGA	102
ATAGTGAGA	ATGGTGAGA	102
ATAGTGAGA	ATGGTGAGA	102
ATAGTGAGA	ATGGTGAGA	102
ATAGTGAAA	ATGGTGAAA	102
TCAGTGAAA	TCGGTGAAA	102
ATAGTAAAA	ATGGTAAAA	102
ATAGTGAGA	ATGGTGAGA	102
ATAGTGAGA	ATGGTGAGA	102
ATAGTGAAA	ATGGTGAAA	102
ATAGTGAGA	ATGGTGAGA	102
ATAGTAAGA	ATGGTAAGA	102
ATAGTGAGA	ATGGTGAGA	102
ATAGTGAGA	ATGGTGAGA	102
ATAGTAAGA	ATGGTAAGA	102
AGAGTGAGA	AGGGTGAGA	102
ATAGTGAGA	ATGGTGAGA	102
ATAGTGAGA	ATGGTGAGA	102
ATAGTGAGA	ATGGTGAGA	102
ATAGTGAAA	ATGGTGAAA	102
ATAGTGAGA	ATGGTGAGA	102
ACCGTGAAA	ACGGTGAAA	102
ATAGTGAGA	ATGGTGAGA	102
ACGGTGAAA	AAGGTGAAA	102
GTGGTGAAA	GAGGTGAAA	102
ATAGTGAGA	ATGGTGAGA	102
ATAGTGAGA	ATGGTGAGA	102
CTAGTGAGA	CTGGTGAGA	102
ATAGTAAGA	ATGGTAAGA	102
ATAGTGAGA	ATGGTGAGA	102
ACAGTGAGA	ACGGTGAGA	102
ATAGTGAGA	ATGGTGAGA	102
ATAGTGAGA	ATGGTGAGA	102
ATGGTGAAA	ATGGTGAGA	102
ACAGTGAGA	ACGGTGAGA	102
ATAGTAAGA	ATGGTAAGA	102
ATAGTGAGA	ATGGTGAGA	102
ACGGTGAAA	ACGGTGAGA	102
ACGGTGAAA	ACGGTGAGA	102
ATAGTGAGA	ATGGTGAGA	102
ATAGTGAGA	ATGGTGAGA	102
AAAGTGAGA	AAGGTGAGA	102
ATAGTGAGA	ATGGTGAGA	102
ATAGTGAGA	ATGGTGAGA	102
ATAGTGAGG	ATGGTGAGG	102
ATAGTGAGA	ATGGTGAGA	102
ATAGTGAGA	ATGGTGAGA	102
AGAGTGAGA	AGGGTGAGA	102
ATAGTGAGA	ATGGTGAGA	102
ATAGTAAAA	ATGGTAAAA	102
ATGGTGAAA	AAGGTGAAA	102
ATAGTGAGA	ATGGTGAGA	102
ATAGTGAGT	ATGGTGAGT	102
ATAGTGAGA	ATGGTGAGA	102
ATGGCGAAA	ATGGTGAAA	102
GTAGTGAGA	GTGGTGAGA	102
ATGGTGAAA	AAGGTGAAA	102
ATAGTGAGA	ATGGTGAGA	102
ATGGTGAAA	ATGGTGAGA	102
ACGGTGAAA	AAGGTGAAA	102
ATAGTGAGA	ATGGTGAGA	102
ATAGTGAGA	ATGGTGAGA	102
ATAGTGAGA	ATGGTGAGA	102
ATAGTGAGA	ATGGTGAGA	102
CAAGTGAGA	CAGGTGAGA	102
AGTGTGAGA	AGTGTGAGT	102
ATAGTGAAA	ATGGTGAAA	102
ATAGTGAGA	ATGGTGAGA	102
ATAGTAAAA	ATGGTAAAA	102
ATAGTGAGA	ATGGTGAGA	102
ATAGTGAGA	ATGGTGAGA	102
AAAGTGAGA	AAGGTGAGA	102
ATGGTGAAA	ATGGTGAGA	102
ATAGTAAGA	ATGGTAAGA	102
ACAGTGAAA	ACGGTGAAA	102
ACAGTGAGA	ACGGTGAGA	102
ATAGTGAGA	ATGGTGAGA	102
ATAGTGAGA	ATGGTGAGA	102
ATAGTGAGA	ATGGTGAGA	102
ATAGTGAGA	ATGGTGAGA	102
ATAGTGAGT	ATGGTGAGT	102
ATGGCAAAA	ATGGTAAAA	102
ATAGTAAGA	ATGGTAAGA	102
ACAGTGAAA	ACGGTGAAA	102
CACGTGAAA	CAGGTGAAA	102
CAAGTGAAA	CAGGTGAAA	102
ATAGTAAGA	ATGGTAAGA	102
ATGGTGAAA	AAGGTGAAA	102
AAAGTGAGA	AAGGTGAGA	102
AAAGTGAGA	AAGGTGAGA	102
ACAGTGAGA	ACGGTGAGA	102
ACAGTGAAA	ACGGTGAAA	102
ATAGTGAGA	ATGGTGAGA	102
ATAGTGAGA	ATGGTGAGA	102
ATAGTGAGA	ATGGTGAGA	102
ATAGTGAGT	ATGGTGAGT	102
ATAGTGAGA	ATGGTGAGA	102
ATAGTGAGA	ATGGTGAGA	102
ATAGTGAGA	ATGGTGAGA	102
AAAGTGAGA	AAGGTGAGA	102
ATAGTAAGA	ATGGTAAGA	102
ATGGTGAAA	ATGGTGAGA	102
ATAGTGAGA	ATGGTGAGA	102
ATAGTGAGA	ATGGTGAGA	102
ATAGTGAGA	ATGGTGAGA	102
ATAGTGAGA	ATGGTGAGA	102
ATAGTAAGA	ATGGTAAGA	102
ATAGTGAGA	ATGGTGAGA	102
ATAGTAAGA	ATGGTAAGA	102
ACAGTGAAA	ACGGTGAAA	102
ATAGTGAGA	ATGGTGAGA	102
ACAGTGAGA	ACGGTGAGA	102
ATGGTGAAA	AAGGTGAAA	102
ACGGTGAAA	AAGGTGAAA	102
ATAGTGAAA	ATGGTGAAA	102
AAGGTGAAA	AAGGTGAGA	102
ACAGTGAGA	ACGGTGAGA	102
ATAGTGAGA	ATGGTGAGA	102
ATAGTGAGA	ATGGTGAGA	102
ATAGTGAGA	ATGGTGAGA	102
ATAGTGGGT	ATGGTGGGT	102
ATAGTAAAA	ATGGTAAAA	102
ACAGTAAGA	ACGGTAAGA	102
AAAGTAAGA	AAGGTAAGA	102
ATAGTGAGA	ATGGTGAGA	102
ATAGTGAAA	ATGGTGAAA	102
ATAGTGAGA	ATGGTGAGA	102
ATAGTAAGA	ATGGTAAGA	102
ATGGTGAAA	ATGGTGAGA	102
ATGGCAAAA	ATGGTAAAA	102
ATAGTGAGA	ATGGTGAGA	102
ATAGTGAAA	ATGGTGAAA	102
ATAGTGAGA	ATGGTGAGA	102
ATAGTGAGA	ATGGTGAGA	102
ATAGTGAGA	ATGGTGAGA	102
ATAGTGAGA	ATGGTGAGA	102
ATAGTGAGA	ATGGTGAGA	102
ATAGTGAGA	ATGGTGAGA	102
ATAGTAAGA	ATGGTAAGA	102
ACAGTGAAA	ACGGTGAAA	102
ACAGTGAGA	ACGGTGAGA	102
ACAGTGAGA	ACGGTGAGA	102
ATAGTGAGA	ATGGTGAGA	102
ACGGTAAAA	AAGGTAAAA	102
ATAGTGAGA	ATGGTGAGA	102
ATAGTGAGA	ATGGTGAGA	102
TTAGTAAGA	TTGGTAAGA	102
ATAGTGAAA	ATGGTGAAA	102
ATAGTGAGA	ATGGTGAGA	102
ACGGTGAAA	ACGGTGAGA	102
ATAGTGAGA	ATGGTGAGA	102
ATAGTAAGC	ATGGTAAGC	102
ATAGTGAGA	ATGGTGAGA	102
ACAGTGAAA	ACGGTGAAA	102
ACAGTAAAA	ACGGTAAAA	102
ATAGTGAGA	ATGGTGAGA	102
AAAGTGAGA	AAGGTGAGA	102
ATAGTAAGA	ATGGTAAGA	102
GTAGTGAGA	GTGGTGAGA	102
ATAGTGAGA	ATGGTGAGA	102
ATAGTGAAA	ATGGTGAAA	102
ATAGTGAGA	ATGGTGAGA	102
ATAGTGAGA	ATGGTGAGA	102
ATAGTGAGA	ATGGTGAGA	102
ATAGTGAGA	ATGGTGAGA	102
ATAGTGAGA	ATGGTGAGA	102
ATAGTGAGA	ATGGTGAGA	102
ATAGTGAGA	ATGGTGAGA	102
ATAGTGAGA	ATGGTGAGA	102
ACAGTGAAA	ACGGTGAAA	102
ATAGTAAGA	ATGGTAAGA	102
ATAGTGAAA	ATGGTGAAA	102
ATAGTGAGA	ATGGTGAGA	102
ATGGTGAAA	AAGGTGAAA	102
ATAGTGAGT	ATGGTGAGT	102
CAGGTGAAA	CAGGTGAGA	102
ATAGTGAGA	ATGGTGAGA	102
ACGGTGAAA	ACGGTGAGA	102
ATAGTGAGA	ATGGTGAGA	102
ATAGTGAGA	ATGGTGAGA	102
ATAGTGAAA	ATGGTGAAA	102
ATAGTGAGA	ATGGTGAGA	102
ATAGTGAGA	ATGGTGAGA	102
ATAGTAAGA	ATGGTAAGA	102
ATAGTGAGA	ATGGTGAGA	102
ATAGTAAGT	ATGGTAAGT	102
ATAGTGAGT	ATGGTGAGT	102
ATAGTGAGA	ATGGTGAGA	102
ATAGTAAGA	ATGGTAAGA	102
ATAGTGAGA	ATGGTGAGA	102
ACAGTGAAA	ACAGTGAGA	102
ACAGTGAAA	ACGGTGAAA	102
GTAGTGAGA	GTGGTGAGA	102
ATAGTGAGA	ATGGTGAGA	102
AAAGTACAA	AAGGTACAA	125
AAAGTACAA	AAGGTACAA	125
AAAGTACAG	AAGGTACAG	125
AAAGTACAA	AAGGTACAA	125
AAAGTACCA	AAGGTACCA	125
AAAGTAAAA	AAGGTAAAA	125
AAAGTACAA	AAGGTACAA	125
AAAGTACAA	AAGGTACAA	125
AAAGTACGA	AAGGTACGA	125
AAAGTACAA	AAGGTACAA	125
AAAGTACCA	AAGGTACCA	125
AAAGTACAA	AAGGTACAA	125
AAAGTAAAA	AAGGTAAAA	125
AAAGTACAA	AAGGTACAA	125
AAAGTACAA	AAGGTACAA	125
AAAGTACAA	AAGGTACAA	125
AAAGTGACA	AAGGTGACA	125
AAAGTACCA	AAGGTACCA	125
AAAGTAAAA	AAGGTAAAA	125
AAAGTACAA	AAGGTACAA	125
AAAGTACAA	AAGGTACAA	125
TAAGTACAA	TAGGTACAA	125
AAAGTACAA	AAGGTACAA	125
AAAGTACAA	AAGGTACAA	125
AAAGTACGA	AAGGTACGA	125
AAAGTACAA	AAGGTACAA	125
AAAGTAAAA	AAGGTAAAA	125
AAAGTACAA	AAGGTACAA	125
AAAGTACAA	AAGGTACAA	125
AAAGTACAA	AAGGTACAA	125
AAAGTACAA	AAGGTACAA	125
AAAGTAAAC	AAGGTAAAC	125
AAAGTACAA	AAGGTACAA	125
AAAGTACAA	AAGGTACAA	125
AAAATACAA	AAAGTACAA	125
AAAGTACAA	AAGGTACAA	125
AAAGTACAA	AAGGTACAA	125
AAAGTACAA	AAGGTACAA	125
AAAGTACAA	AAGGTACAA	125
AAAGTACAA	AAGGTACAA	125
AAAGTACAA	AAGGTACAA	125
AAAGTACAA	AAGGTACAA	125
AAAGTAAAA	AAGGTAAAA	125
AAAGTACAA	AAGGTACAA	125
AAAGTACAA	AAGGTACAA	125
AAAGTACAA	AAGGTACAA	125
AAAGTACAA	AAGGTACAA	125
AAAGTACAA	AAGGTACAA	125
AAAGTACAA	AAGGTACAA	125
AAAGTACAA	AAGGTACAA	125
AAAGTACAA	AAGGTACAA	125
AAAGTACAA	AAGGTACAA	125
AAAGTACAA	AAGGTACAA	125
AAAGTAATT	AAGGTAATT	125
AAAGTAAAA	AAGGTAAAA	125
AAAGTACAA	AAGGTACAA	125
AAAGTAAAA	AAGGTAAAA	125
AAAGTACAA	AAGGTACAA	125
AAAGTACAA	AAGGTACAA	125
AAAGTACAA	AAGGTACAA	125
AAAGTAAAT	AAGGTAAAT	125
AAAGTACAA	AAGGTACAA	125
AAAGTACAA	AAGGTACAA	125
AAAGTACAA	AAGGTACAA	125
AAAGTACAA	AAGGTACAA	125
AAAGTACAA	AAGGTACAA	125
AAAGTAAAA	AAGGTAAAA	125
AAAGTACAT	AAGGTACAT	125
AAAGTACAA	AAGGTACAA	125
AAAGTACGA	AAGGTACGA	125
AAAGTACAA	AAGGTACAA	125
AAAGTACAC	AAGGTACAC	125
AAAGTAAAA	AAGGTAAAA	125
AAAGTACAA	AAGGTACAA	125
AAAGTACCA	AAGGTACCA	125
AAAGTAAAA	AAGGTAAAA	125
AAAGTACAA	AAGGTACAA	125
AAAGTACAA	AAGGTACAA	125
GCAGTAAGC	GCGGTAAGC	225
GCAGTGAGC	GCGGTGAGC	225
GCAGTGAGC	GCGGTGAGC	225
GCAGTGAGC	GCGGTGAGC	225
GAAGTGAGC	GAGGTGAGC	225
GCAGTGAGT	GCGGTGAGT	225
GCAGTGAGT	GCGGTGAGT	225
TCAGTGAGC	TCGGTGAGC	225
ACAGTGAGC	ACGGTGAGC	225
CAAGTGAGC	CAGGTGAGC	225
GCAGTGAGC	GCGGTGAGC	225
GAAGTGAGC	GAGGTGAGC	225
GAAGTGAGC	GAGGTGAGC	225
ACAGTGAGC	ACGGTGAGC	225
GCAGTGAGT	GCGGTGAGT	225
GGAGTAAGC	GGAGTAAGT	225
GAAGTAAGC	GAGGTAAGC	225
GAAGTGAGC	GAGGTGAGC	225
GCAGTAAGC	GCGGTAAGC	225
GCAGTGAGC	GCGGTGAGC	225
GCAGTGAGC	GCGGTGAGC	225
GTAGTGAGT	GTGGTGAGT	225
GCAGTAAGC	GCGGTAAGC	225
GCAGTAAGC	GCGGTAAGC	225
TCAGTGAGC	TCGGTGAGC	225
GCAGTGAGC	GCGGTGAGC	225
GAAGTGAGC	GAGGTGAGC	225
GCAGTGAGC	GCGGTGAGC	225
TCAGTGAGC	TCGGTGAGC	225
ACAGTGAGT	ACGGTGAGT	225
GCAGTGAGC	GCGGTGAGC	225
GCAGTGAGT	GCGGTGAGT	225
GCAGTAAGC	GCGGTAAGC	225
GTAGTGAGC	GTGGTGAGC	225
GCAGTGAGC	GCGGTGAGC	225
GCAGTAAGT	GCGGTAAGT	225
GCAGTGAGC	GCGGTGAGC	225
GTAGTGAGC	GTGGTGAGC	225
GCAGTGAGT	GCGGTGAGT	225
GCAGTGAGC	GCGGTGAGC	225
GCAGTAAGC	GCGGTAAGC	225
GCAGTGAGT	GCGGTGAGT	225
GCAGTGAGT	GCGGTGAGT	225
GCAGTGAGC	GCGGTGAGC	225
GCAGTGAGC	GCGGTGAGC	225
GCAGTAAGT	GCGGTAAGT	225
GCAGTGAGT	GCGGTGAGT	225
GAAGTGAGT	GAGGTGAGT	225
GCAGTAAGC	GCGGTAAGC	225
GCAGTGAGT	GCGGTGAGT	225
GCAGTAAGC	GCGGTAAGC	225
GCAGTGAGC	GCGGTGAGC	225
GCAGTAAGC	GCGGTAAGC	225
GCAGTGAGC	GCGGTGAGC	225
GAAGTAAGT	GAGGTAAGT	225
GCAGTGAGC	GCGGTGAGC	225
GCAGTGAGT	GCGGTGAGT	225
GCAGTGAGC	GCGGTGAGC	225
GCAGTGAGT	GCGGTGAGT	225
GCAGTGAGT	GCGGTGAGT	225
GCAGTGAGC	GCGGTGAGC	225
GCAGTGAGC	GCGGTGAGC	225
GCAGTAAGC	GCGGTAAGC	225
GCGGTGAGC	GCGGTGAGT	225
ACAGTGAGC	ACGGTGAGC	225
GCAGTGAGC	GCGGTGAGC	225
ACAGTGAGC	ACAGTGAGT	225
GCAGTGAGC	GCGGTGAGC	225
GCAGTGAGC	GCGGTGAGC	225
GCAGTGAGT	GCGGTGAGT	225
GAAGTAAGT	GAGGTAAGT	225
GCAGTAAGC	GCGGTAAGC	225
ACAGTGAGT	ACGGTGAGT	225
GCAGTGAGC	GCGGTGAGC	225
GCAGTGAAC	GCGGTGAAC	225
GCAGTGAGC	GCGGTGAGC	225
GCAGTGAGT	GCGGTGAGT	225
GCAGTAAGC	GCGGTAAGC	225
GCAGTGAGC	GCGGTGAGC	225
GCAGTTAGT	GCGGTTAGT	225
GCAGTGAGC	GCGGTGAGC	225
GCAGTAAGC	GCGGTAAGC	225
GAAGTGAGC	GAGGTGAGC	225
GCAGTGAGT	GCGGTGAGT	225
ACAGTAAGC	ACGGTAAGC	225
GCAGTAAGC	GCGGTAAGC	225
GCAGTGAGC	GCGGTGAGC	225
GCAGTAAGC	GCGGTAAGC	225
GAAGTGAGC	GAGGTGAGC	225
TCAGTAAGC	TCGGTAAGC	225
GCAGTGAGT	GCGGTGAGT	225
GCAGTGAGC	GCGGTGAGC	225
GCAGTGAGC	GCGGTGAGC	225
GCAGTGAGC	GCGGTGAGC	225
GCAGTGAGC	GCGGTGAGC	225
AGAGTGAGA	AGGGTGAGA	268
ACAGTGAGT	ACGGTGAGT	268
CAAGTGAGA	CAGGTGAGA	268
CAAGTGAAA	CAAGTGAGA	268
AGAGTAAGA	AGGGTAAGA	268
AAAGTGAGA	AAGGTGAGA	268
ACAGTGAGA	ACGGTGAGA	268
AGAGCGAGA	AGAGTGAGA	268
AGAGTGAGA	AGGGTGAGA	268
AGAGTGAGA	AGGGTGAGA	268
AGAGTGAGA	AGGGTGAGA	268
AGAGTGAGA	AAAGTGAGA	268
AGAGTGAGA	AGGGTGAGA	268
AGAGCAAGT	AGAGTAAGT	268
AGAGTGAGA	AGGGTGAGA	268
AGAGTGAGA	AGGGTGAGA	268
AGAGTAAGA	AGGGTAAGA	268
AAAGTAAGA	AAGGTAAGA	268
AAAGTGAGA	AAGGTGAGA	268
AAAGTGAGT	AAGGTGAGT	268
ATAGTGAGA	ATGGTGAGA	268
AAAGTAAGA	AAGGTAAGA	268
AGAGTAAGA	AGGGTAAGA	268
AGAGTGAGA	AGGGTGAGA	268
AAAGTGAGA	AAGGTGAGA	268
AAAGTGAGA	AAGGTGAGA	268
AGAGTGAGA	AGGGTGAGA	268
AAAGTGAGA	AAGGTGAGA	268
AGAGTGAGA	AGGGTGAGA	268
AGAGTGAGA	AGGGTGAGA	268
AAAGTAAGA	AAGGTAAGA	268
CAAGTGAGA	CAGGTGAGA	268
ACAGTGAGT	ACGGTGAGT	268
AAAGTGAGA	AAGGTGAGA	268
AAAGTGAGA	AAGGTGAGA	268
AGAGTGAGA	AGGGTGAGA	268
AAAGTGAGA	AAGGTGAGA	268
AGAGTGAGA	AGGGTGAGA	268
AGGGTGAGA	AAGGTGAGA	268
AAAGTGAGA	AAGGTGAGA	268
AGAGTAAGA	AGGGTAAGA	268
AGAGTAAGA	AGGGTAAGA	268
AAAGTGAGA	AAGGTGAGA	268
AGAGTGAGA	AGGGTGAGA	268
AGAGTGAGA	AGGGTGAGA	268
AGAGTGAGA	AGGGTGAGA	268
AAAGTAAGA	AAGGTAAGA	268
AGAGTAAGA	AAAGTAAGA	268
AAAGTGAGA	AAGGTGAGA	268
AAAGTGAGA	AAGGTGAGA	268
AGAGTGAGA	AGGGTGAGA	268
ACAGTGAGA	ACAGTGAGT	268
AGAGTGAAA	AGGGTGAAA	268
AGAGTGAGA	AGGGTGAGA	268
AGAGTGAGA	AGGGTGAGA	268
AGAGTGAGA	AGGGTGAGA	268
AGAGTGAGA	AGGGTGAGA	268
AAAGTGAGA	AAGGTGAGA	268
AGAGTAAGA	AGGGTAAGA	268
AGAGTGAGA	AGGGTGAGA	268
ACAGTGAGA	ACGGTGAGA	268
AGAGTGAGA	AGGGTGAGA	268
AAAGTGAGA	AAGGTGAGA	268
AGAGTGAGA	AGGGTGAGA	268
AGAGTAAGA	AGGGTAAGA	268
AGAGTGAGA	AGGGTGAGA	268
AAAGTGAGA	AAGGTGAGA	268
AGAGTGAGA	AGGGTGAGA	268
AGAGTGAGA	AGGGTGAGA	268
AGAGTAAGA	AGGGTAAGA	268
AGAGTAAGA	AGGGTAAGA	268
AGAGTGAGA	AAAGTGAGA	268
ATAGTGAGA	ATGGTGAGA	268
AGAGTGAGA	AGGGTGAGA	268
CAAGTGAAA	CAAGTGAGA	268
CAAGTGAAA	CAGGTGAAA	268
AGGGTGAGA	AAGGTGAGA	268
AGAGTGAGA	AGGGTGAGA	268
AAAGTAAGA	AAGGTAAGA	268
AGAGTGAGA	AGGGTGAGA	268
GAAGTGAGA	GAGGTGAGA	268
AGAGTGAGA	AGGGTGAGA	268
ACAGTGAGA	ACGGTGAGA	268
AGAGTGAGA	AGGGTGAGA	268
AGAGTAAGA	AGGGTAAGA	268
ACGGCGAGA	ACGGTGAGA	268
AAAGTGAGA	AAGGTGAGA	268
AAAGTAAGA	AAGGTAAGA	268
AGAGTGAGA	AGGGTGAGA	268
AAAGTAAGA	AAGGTAAGA	268
AGAGTGAGA	AGGGTGAGA	268
AGAGTAAGA	AGGGTAAGA	268
AGAGTGAGA	AGGGTGAGA	268
AGAGTGAGA	AAAGTGAGA	268
AGAGTGAGA	AGGGTGAGA	268
AGAGTGAGA	AGGGTGAGA	268
AAAGTGAGA	AAGGTGAGA	268
ACAGTGAGA	ACGGTGAGA	268
AGAGTGAGA	AGGGTGAGA	268
