# Supplementary material for: Systematically developing a registry of splice-site creating variants utilizing massive publicly available transcriptome sequence data
Source: Nat Commun. 2025 Jan 9;16:426. doi: 10.1038/s41467-024-55185-y (PMC11718197; doi:10.1038/s41467-024-55185-y)
Supplement: Supplementary file 6 — Source Data [file 41467_2024_55185_MOESM6_ESM.zip › SourceData/SupplementaryFigure17_2_source.tsv]

Secondary_sequence	Relative_SS_pos_in_Alu
CAGGCATGT	22
CAGGTGTGA	22
CAGGTGTGA	22
TAGGTATGA	22
CAGGTGTGA	22
CAGGTGTGA	22
CAGGTGTGA	22
CAGGTGTGA	22
CAGGTATGA	22
AAGGTATTA	22
CAGGTATGA	22
CAGGTGTGA	22
CAGGTGTGA	22
CAGGTGTGA	22
AAAGTGCTG	37
CAGGTGATC	64
CAGGTAACC	64
CAGGTAATC	64
CGGGTAATT	137
CGGGTAATT	137
CAGGTGCCC	157
CAGGCATGT	157
CAAGTGTGT	157
CAGGCACGT	157
CAGGTGTGC	157
CAGGTGCGC	157
CAGGTGTGC	157
CAGGTACAC	157
CAGGTGCCT	157
CAGGTGTGT	157
CAGGTGCGT	157
CAGGTGCCC	157
CAGGTGCAC	157
CAGGTGCCC	157
CAGGTGCCC	157
CAGGTGCGT	157
CAGGTATGT	157
CAGGCATGC	157
CAGGTATGT	157
CAGGTATGT	157
CAGGCATGT	157
CAGGTACTC	157
TAGGCATGT	157
CAGGTGCCA	157
CAGGTGCCT	157
CAGGCATGC	157
CAGGTGTGT	157
CAGGCATGT	157
CAGGCATGA	157
CAGGTGCAC	157
CAGGCGCGT	157
CAGGTGCAC	157
CAGGCATGC	157
TAGGTGAGT	157
CAGGCACGT	157
CAGGTGCGC	157
CAGGTGTTT	157
CAGGTGCGT	157
CAGGTGTGC	157
CAGGTGTGT	157
CAGGCATGT	157
CAGGTGCGT	157
CAGGTGCGT	157
CAGGTGCCC	157
CAGGCATGT	157
CAGGCACCC	157
CAGGTGCAT	157
CAGGTACCC	157
CAGGTACCT	157
CAGGTACCT	157
CAGGCATGT	157
CAGGCATGC	157
CAGGTGCCC	157
CAGGTATGC	157
CAGGTAGCT	173
GAAGTGATT	199
CAGGTGATC	199
CAGGTGATT	199
CAAGTGATT	199
CAAGTGATT	199
AGGGTTTAA	205
CAGGTTCAA	205
CAGGTTCAA	205
CAGGTTCAA	205
CAGGTTCAA	205
CAGGTTGAA	205
CGGGTTCAA	205
CAGGTTCAA	205
CAGGTTCAA	205
