# Supplementary material for: Systematically developing a registry of splice-site creating variants utilizing massive publicly available transcriptome sequence data
Source: Nat Commun. 2025 Jan 9;16:426. doi: 10.1038/s41467-024-55185-y (PMC11718197; doi:10.1038/s41467-024-55185-y)
Supplement: Supplementary file 6 — Source Data [file 41467_2024_55185_MOESM6_ESM.zip › SourceData/SupplementaryFigure12a_source.tsv]

Reference_sequence	Alternative_sequence	Relative_variant_position
CGGGTATCA	CAGGTATCA	-2
AGGGTAAAG	AAGGTAAAG	-2
TGGGTAGGA	TAGGTAGGA	-2
CGGGTAAGA	CAGGTAAGA	-2
GGTGTGAGG	GATGTGAGG	-2
ATGGTGGGC	AAGGTGGGC	-2
GGCGTGAGC	GACGTGAGC	-2
AGGGTGGGA	AAGGTGGGA	-2
ACGGTGCAG	AAGGTGCAG	-2
GGGGTTAAC	GAGGTTAAC	-2
GGGGTGAGG	GAGGTGAGG	-2
GGGGTGTAA	GAGGTGTAA	-2
CGGGTACAG	CAGGTACAG	-2
CGGGTCATT	CAGGTCATT	-2
CGGGTGATC	CAGGTGATC	-2
CGGGTATTA	CAGGTATTA	-2
CTGGTGGGC	CAGGTGGGC	-2
AGGGTGCAC	AAGGTGCAC	-2
CCGGTTTGG	CAGGTTTGG	-2
CGAGTGCGT	CAAGTGCGT	-2
AGGGTAAGA	AAGGTAAGA	-2
AGTGTATGA	AATGTATGA	-2
CGGGTGAAC	CAGGTGAAC	-2
GGGGTAGGA	GAGGTAGGA	-2
CGTGTAAGA	CATGTAAGA	-2
CGGGTGAGA	CAGGTGAGA	-2
CGGGTGCGT	CAGGTGCGT	-2
CGGGTGTGG	CAGGTGTGG	-2
CGGGTCAGA	CAGGTCAGA	-2
CGGGTTGGG	CAGGTTGGG	-2
CGGGTCAGC	CAGGTCAGC	-2
CGGGTGCTG	CAGGTGCTG	-2
CGGGTAAAT	CAGGTAAAT	-2
GGGGTGTGT	GAGGTGTGT	-2
CGGGTCAGA	CAGGTCAGA	-2
CTGGTCATG	CAGGTCATG	-2
CCGGTAACA	CAGGTAACA	-2
GTGGTGGTA	GAGGTGGTA	-2
CGGGTCCAG	CAGGTCCAG	-2
CGGGTGAGG	CAGGTGAGG	-2
GGGGTGGAT	GAGGTGGAT	-2
CGGGTGGGG	CAGGTGGGG	-2
CTGGTACAC	CAGGTACAC	-2
AGGGTAAGG	AAGGTAAGG	-2
CCGGTGCAT	CAGGTGCAT	-2
AGGGTGATG	AAGGTGATG	-2
CGGGTGCAG	CAGGTGCAG	-2
CCGGTCTGT	CAGGTCTGT	-2
GGGGTGGGA	GAGGTGGGA	-2
AGGGTAAGA	AAGGTAAGA	-2
GTGGTGCTC	GAGGTGCTC	-2
TGGGTAGTG	TAGGTAGTG	-2
CGGGTTGGC	CAGGTTGGC	-2
TGTGTGAGT	TATGTGAGT	-2
CGGGTAGGC	CAGGTAGGC	-2
TGTGTAAGC	TATGTAAGC	-2
GGGGTAAAG	GAGGTAAAG	-2
TCAGTGGGG	TAAGTGGGG	-2
CGGGTTGTA	CAGGTTGTA	-2
TTGGTACTT	TAGGTACTT	-2
TCGGTATCA	TAGGTATCA	-2
CCAGTGAAA	CAAGTGAAA	-2
TGGGTTCAG	TAGGTTCAG	-2
TGGGTCTGT	TAGGTCTGT	-2
TGGGTAGGA	TAGGTAGGA	-2
AGGGTAGGC	AAGGTAGGC	-2
CGGGTAGAG	CAGGTAGAG	-2
CGGGTGAGG	CAGGTGAGG	-2
CGGGTTGGA	CAGGTTGGA	-2
ATTGTCACG	AATGTCACG	-2
AGGGTAGGT	AAGGTAGGT	-2
CGGGTACCC	CAGGTACCC	-2
GGGGTGAGT	GAGGTGAGT	-2
GGGGTGGGT	GAGGTGGGT	-2
GGGGTAAGC	GAGGTAAGC	-2
TGGGTTTAC	TAGGTTTAC	-2
GGGGTGTGT	GAGGTGTGT	-2
CGGGTATTT	CAGGTATTT	-2
GTGGTCCTT	GAGGTCCTT	-2
CGGGTAGGT	CAGGTAGGT	-2
CGGGTGCTG	CAGGTGCTG	-2
AGGGTAGGA	AAGGTAGGA	-2
GGGGTGGGG	GAGGTGGGG	-2
AGGGTACAA	AAGGTACAA	-2
AGGGTACAG	AAGGTACAG	-2
AGGGTATGT	AAGGTATGT	-2
GGGGTTTTA	GAGGTTTTA	-2
AGGGTAATA	AAGGTAATA	-2
CTGGTGACT	CAGGTGACT	-2
AGGGTAAGT	AAGGTAAGT	-2
GCGGTTTGA	GAGGTTTGA	-2
GGGGTTCTT	GAGGTTCTT	-2
AGGGTATTT	AAGGTATTT	-2
CTGGTGTTA	CAGGTGTTA	-2
CCCGTAAGT	CACGTAAGT	-2
AGGGTAAGG	AAGGTAAGG	-2
GGGGTATTC	GAGGTATTC	-2
GGGGTTGAA	GAGGTTGAA	-2
TCAGTAAGT	TAAGTAAGT	-2
GGGGTGTGC	GAGGTGTGC	-2
GGGGTGAGG	GAGGTGAGG	-2
GTGGTCAGA	GAGGTCAGA	-2
GCTGTCCTC	GATGTCCTC	-2
AGGGTGGGT	AAGGTGGGT	-2
ATGGTATGA	AAGGTATGA	-2
AGGGTGAGC	AAGGTGAGC	-2
AGAGTAAGT	AAAGTAAGT	-2
AGGGTCCTC	AAGGTCCTC	-2
GGGGTAGGG	GAGGTAGGG	-2
AGAGTTGGG	AAAGTTGGG	-2
TGGGTAAAT	TAGGTAAAT	-2
ATGGTGTAG	AAGGTGTAG	-2
GGGGTAACA	GAGGTAACA	-2
GGGGTTACA	GAGGTTACA	-2
ATGGTAAAG	AAGGTAAAG	-2
CGGGTGGGT	CAGGTGGGT	-2
CTGGTTCCG	CAGGTTCCG	-2
CTGGTCGAC	CAGGTCGAC	-2
CGGGTGGGC	CAGGTGGGC	-2
CGGGTGATG	CAGGTGATG	-2
CGGGTGGGC	CAGGTGGGC	-2
CGTGTTAAT	CATGTTAAT	-2
TGGGTACCA	TAGGTACCA	-2
AGGGTCAGC	AAGGTCAGC	-2
CCAGTTTCT	CAAGTTTCT	-2
CTGGTGGTC	CAGGTGGTC	-2
GGCGTGTGT	GACGTGTGT	-2
CTGGTGGTT	CAGGTGGTT	-2
CTGGTTTCT	CAGGTTTCT	-2
AGGGTATTC	AAGGTATTC	-2
GCTGTGGGA	GATGTGGGA	-2
CGGGTAATT	CAGGTAATT	-2
GGAGTAAGG	GAAGTAAGG	-2
AGGGTGGGG	AAGGTGGGG	-2
GGGGTGCCA	GAGGTGCCA	-2
CTGGTACTT	CAGGTACTT	-2
GGGGTAGCG	GAGGTAGCG	-2
CGGGTCTGG	CAGGTCTGG	-2
CGGGTAATT	CAGGTAATT	-2
ATGGTGAAA	AAGGTGAAA	-2
GTGGTGGGC	GAGGTGGGC	-2
CGGGTCCGC	CAGGTCCGC	-2
CGGGTGACC	CAGGTGACC	-2
CTGGTGGGT	CAGGTGGGT	-2
AGGGTATTG	AAGGTATTG	-2
AGGGTACTA	AAGGTACTA	-2
CGGGTGAGG	CAGGTGAGG	-2
TTGGTGAGG	TAGGTGAGG	-2
CGGGTACAG	CAGGTACAG	-2
AGGGTGCCT	AAGGTGCCT	-2
AGAGTGAGG	AAAGTGAGG	-2
GGGGTACTG	GAGGTACTG	-2
AGGGTGTGC	AAGGTGTGC	-2
GGGGTGAAG	GAGGTGAAG	-2
TTGGTGAAG	TAGGTGAAG	-2
AGGGTCAAG	AAGGTCAAG	-2
CGGGTCAGC	CAGGTCAGC	-2
ATGGTAAGA	AAGGTAAGA	-2
GTGGTAAAA	GAGGTAAAA	-2
GGGGTGGGG	GAGGTGGGG	-2
CTAGTGAGT	CAAGTGAGT	-2
CGGGTGGGC	CAGGTGGGC	-2
CGGGTGCTG	CAGGTGCTG	-2
CGGGTGACG	CAGGTGACG	-2
CCTGTCTCA	CATGTCTCA	-2
CGGGTAACA	CAGGTAACA	-2
CGTGTAATG	CATGTAATG	-2
AGGGTGCGA	AAGGTGCGA	-2
ATGGTCATG	AAGGTCATG	-2
TGGGTGCAT	TAGGTGCAT	-2
AGGGTGAAG	AAGGTGAAG	-2
GGGGTGGGG	GAGGTGGGG	-2
CGGGTTAAC	CAGGTTAAC	-2
CGAGTTTTA	CAAGTTTTA	-2
CGGGTCAGG	CAGGTCAGG	-2
CGGGTGTGA	CAGGTGTGA	-2
AGCGTAAGC	AACGTAAGC	-2
CGGGTATGG	CAGGTATGG	-2
TGCGTGGTG	TACGTGGTG	-2
CGGGTAAGG	CAGGTAAGG	-2
TCGGTGAGC	TAGGTGAGC	-2
CGGGTGCTT	CAGGTGCTT	-2
CTGGTGCCA	CAGGTGCCA	-2
CGGGTACTG	CAGGTACTG	-2
CGGGTGTGT	CAGGTGTGT	-2
AGTGTGAGT	AATGTGAGT	-2
CGGGTGCAC	CAGGTGCAC	-2
AGGGTATGA	AAGGTATGA	-2
CCGGTGACG	CAGGTGACG	-2
CGTGTGAGA	CATGTGAGA	-2
CGGGTGGGC	CAGGTGGGC	-2
CGGGTAACG	CAGGTAACG	-2
AGGGTAGAA	AAGGTAGAA	-2
CGGGTGAGG	CAGGTGAGG	-2
CGGGTGGGA	CAGGTGGGA	-2
GTGGTTTGT	GAGGTTTGT	-2
AGGGTGGGA	AAGGTGGGA	-2
CGGGTGTGT	CAGGTGTGT	-2
CTGGTGATG	CAGGTGATG	-2
CTGGTCCCC	CAGGTCCCC	-2
CTGGTCCCA	CAGGTCCCA	-2
CGGGTGCTC	CAGGTGCTC	-2
AGGGTCAAA	AAGGTCAAA	-2
CGGGTATGC	CAGGTATGC	-2
AGGGTCCAT	AAGGTCCAT	-2
CGGGTGGCA	CAGGTGGCA	-2
CTGGTACCC	CAGGTACCC	-2
CTGGTGAAG	CAGGTGAAG	-2
CGGGTTGGT	CAGGTTGGT	-2
GGGGTATGC	GAGGTATGC	-2
AGGGTCAGT	AAGGTCAGT	-2
ATGGTGTCA	AAGGTGTCA	-2
CGGGTGCGG	CAGGTGCGG	-2
CTGGTGACA	CAGGTGACA	-2
AGGGTCTGT	AAGGTCTGT	-2
CGGGTGGGA	CAGGTGGGA	-2
GGGGTCAGA	GAGGTCAGA	-2
CTAGTACCT	CAAGTACCT	-2
TGGGTCTGC	TAGGTCTGC	-2
CGGGTGCAG	CAGGTGCAG	-2
ATGGTGTTT	AAGGTGTTT	-2
CTGGTAGGA	CAGGTAGGA	-2
TCAGTGTTC	TAAGTGTTC	-2
AGGGTAGCT	AAGGTAGCT	-2
GGGGTGAGG	GAGGTGAGG	-2
CGGGTACTC	CAGGTACTC	-2
CGGGTGGGT	CAGGTGGGT	-2
TTCGTAAGT	TACGTAAGT	-2
ATGGTAAGT	AAGGTAAGT	-2
CGGGTAACT	CAGGTAACT	-2
GTGGTCAGC	GAGGTCAGC	-2
AGGGTAAAG	AAGGTAAAG	-2
CGGGTCCGC	CAGGTCCGC	-2
CGGGTTGTA	CAGGTTGTA	-2
AGGGTAAAG	AAGGTAAAG	-2
AGGGTAAGG	AAGGTAAGG	-2
CGGGTTAAA	CAGGTTAAA	-2
CTGGTGAGG	CAGGTGAGG	-2
AGGGTGATT	AAGGTGATT	-2
GGCGTGAGC	GACGTGAGC	-2
AGGGTAGTG	AAGGTAGTG	-2
CCGGTAACC	CAGGTAACC	-2
ACGGTGAGA	AAGGTGAGA	-2
GGCGTACGT	GACGTACGT	-2
AGGGTCAGT	AAGGTCAGT	-2
GGGGTATTT	GAGGTATTT	-2
ATGGTAAAG	AAGGTAAAG	-2
CCGGTAATT	CAGGTAATT	-2
TTGGTAAAG	TAGGTAAAG	-2
CTGGTGAGC	CAGGTGAGC	-2
CGGGTACAA	CAGGTACAA	-2
CGGGTGATG	CAGGTGATG	-2
GGTGTGAGC	GATGTGAGC	-2
CCGGTGTAA	CAGGTGTAA	-2
TGAGTAGGT	TAAGTAGGT	-2
CGGGTACAC	CAGGTACAC	-2
CGGGTAAAT	CAGGTAAAT	-2
GGGGTGATG	GAGGTGATG	-2
AGGGTGTGG	AAGGTGTGG	-2
CGGGTGGGT	CAGGTGGGT	-2
CTGGTGTCC	CAGGTGTCC	-2
CTTGTATGT	CATGTATGT	-2
CGGGTATGA	CAGGTATGA	-2
CGGGTACAA	CAGGTACAA	-2
GGGGTAAGT	GAGGTAAGT	-2
CGGGTGGGT	CAGGTGGGT	-2
GGGGTAACC	GAGGTAACC	-2
ACGGTGTCA	AAGGTGTCA	-2
GGGGTCGCG	GAGGTCGCG	-2
GGGGTGGGC	GAGGTGGGC	-2
CCAGTGTGG	CAAGTGTGG	-2
GGGGTTTGG	GAGGTTTGG	-2
CGGGTAATG	CAGGTAATG	-2
CGGGTTTTT	CAGGTTTTT	-2
TGTGTTATC	TATGTTATC	-2
AGGGTGGGA	AAGGTGGGA	-2
GGGGTGCCG	GAGGTGCCG	-2
AGGGTGAGG	AAGGTGAGG	-2
CCGGTACTG	CAGGTACTG	-2
CCGGTGAGG	CAGGTGAGG	-2
GGGGTAGAG	GAGGTAGAG	-2
CTGGTGAGG	CAGGTGAGG	-2
CGGGTCTCT	CAGGTCTCT	-2
GGAGTGGAT	GAAGTGGAT	-2
CTGGTTGAT	CAGGTTGAT	-2
CGGGTACCA	CAGGTACCA	-2
TGAGTGAGT	TAAGTGAGT	-2
TGGGTGAAA	TAGGTGAAA	-2
GCGGTTAGT	GAGGTTAGT	-2
AGGGTAGGA	AAGGTAGGA	-2
CGGGTGAGA	CAGGTGAGA	-2
AGCGTGCGT	AACGTGCGT	-2
TGCGTAAGA	TACGTAAGA	-2
CGGGTAACA	CAGGTAACA	-2
CGGGTCCAG	CAGGTCCAG	-2
CTGGTAGGG	CAGGTAGGG	-2
AGGGTACTG	AAGGTACTG	-2
ACTGTAAAT	AATGTAAAT	-2
CGGGTGAGA	CAGGTGAGA	-2
CTGGTGGCG	CAGGTGGCG	-2
CGGGTTAGC	CAGGTTAGC	-2
GGGGTGAGC	GAGGTGAGC	-2
GGGGTATGA	GAGGTATGA	-2
TGGGTAAGT	TAGGTAAGT	-2
AGGGTATTT	AAGGTATTT	-2
TGGGTAGGA	TAGGTAGGA	-2
AGGGTAATC	AAGGTAATC	-2
CGCGTACGG	CACGTACGG	-2
CGGGTGGGT	CAGGTGGGT	-2
CGGGTGTTC	CAGGTGTTC	-2
AGGGTGGGT	AAGGTGGGT	-2
ATGGTGAGT	AAGGTGAGT	-2
AGGGTGGGC	AAGGTGGGC	-2
AGGGTACAG	AAGGTACAG	-2
GTGGTAAGG	GAGGTAAGG	-2
GGGGTCAGA	GAGGTCAGA	-2
GGTGTGAGC	GATGTGAGC	-2
GGGGTGAGA	GAGGTGAGA	-2
CGGGTGAGG	CAGGTGAGG	-2
CCAGTAAGT	CAAGTAAGT	-2
TCGGTCTGT	TAGGTCTGT	-2
AGGGTAAAT	AAGGTAAAT	-2
GGGGTAATA	GAGGTAATA	-2
AGGGTAGTT	AAGGTAGTT	-2
CTTGTACAT	CATGTACAT	-2
ACCGTAAGT	AACGTAAGT	-2
AGGGTCAGG	AAGGTCAGG	-2
GGGGTAGGA	GAGGTAGGA	-2
CGGGTGGGG	CAGGTGGGG	-2
CTGGTTGCC	CAGGTTGCC	-2
AGTGTAAAG	AATGTAAAG	-2
CTGGTCAGA	CAGGTCAGA	-2
TGGGTGAGG	TAGGTGAGG	-2
ATAGTTTTG	AAAGTTTTG	-2
CTGGTGCAA	CAGGTGCAA	-2
CGGGTGCTC	CAGGTGCTC	-2
CGTGTGGGT	CATGTGGGT	-2
CCAGTGAGT	CAAGTGAGT	-2
CTGGTGGGT	CAGGTGGGT	-2
GGGGTAAGG	GAGGTAAGG	-2
CGGGTTGGG	CAGGTTGGG	-2
AGGGTAGGG	AAGGTAGGG	-2
AGGGTGTTG	AAGGTGTTG	-2
CGGGTATGT	CAGGTATGT	-2
CGGGTGAAA	CAGGTGAAA	-2
TGGGTTGGT	TAGGTTGGT	-2
CGGGTGCCG	CAGGTGCCG	-2
CGGGTGGGG	CAGGTGGGG	-2
TCCGTCCCG	TACGTCCCG	-2
GGGGTAACA	GAGGTAACA	-2
CTGGTATAT	CAGGTATAT	-2
CGGGTTCAA	CAGGTTCAA	-2
CTGGTAGGA	CAGGTAGGA	-2
ATGGTATTT	AAGGTATTT	-2
CCCGTCCGC	CACGTCCGC	-2
TTGGTGTGT	TAGGTGTGT	-2
TCTGTCAGC	TATGTCAGC	-2
ACAGTCTCG	AAAGTCTCG	-2
GTGGTACTT	GAGGTACTT	-2
TTGGTGGTG	TAGGTGGTG	-2
AGGGTAAAA	AAGGTAAAA	-2
GGGGTGAGC	GAGGTGAGC	-2
CCCGTTTCC	CACGTTTCC	-2
TGGGTACCT	TAGGTACCT	-2
AGGGTATCA	AAGGTATCA	-2
GGGGTAGGG	GAGGTAGGG	-2
CGAGTTTAA	CAAGTTTAA	-2
CGGGTTCAA	CAGGTTCAA	-2
CGGGTCCGG	CAGGTCCGG	-2
TGGGTACCC	TAGGTACCC	-2
CGGGTACTC	CAGGTACTC	-2
CGGGTGGGG	CAGGTGGGG	-2
CTGGTGTTG	CAGGTGTTG	-2
CGGGTGGAG	CAGGTGGAG	-2
GGGGTATTT	GAGGTATTT	-2
CGGGTGTTT	CAGGTGTTT	-2
GCGGTGCCC	GAGGTGCCC	-2
CCAGTTCGT	CAAGTTCGT	-2
ATGGTAGCA	AAGGTAGCA	-2
CGGGTAAAG	CAGGTAAAG	-2
ACGGTAAAA	AAGGTAAAA	-2
GTGGTCAGG	GAGGTCAGG	-2
CGTGTGCGG	CATGTGCGG	-2
GGGGTGAGG	GAGGTGAGG	-2
TGAGTTAGG	TAAGTTAGG	-2
GTGGTGAGG	GAGGTGAGG	-2
ATGGTAGGC	AAGGTAGGC	-2
AGGGTAAAA	AAGGTAAAA	-2
TTGGTATCT	TAGGTATCT	-2
ATGGTACAT	AAGGTACAT	-2
AGGGTATGT	AAGGTATGT	-2
CGGGTCAGC	CAGGTCAGC	-2
CTGGTCAGG	CAGGTCAGG	-2
TGGGTAAGT	TAGGTAAGT	-2
GGGGTACAA	GAGGTACAA	-2
CGGGTGTTG	CAGGTGTTG	-2
GCCGTCAGA	GACGTCAGA	-2
CTGGTGGTG	CAGGTGGTG	-2
TGGGTGAGA	TAGGTGAGA	-2
CGGGTAACA	CAGGTAACA	-2
CGGGTGGGG	CAGGTGGGG	-2
GGGGTGCAT	GAGGTGCAT	-2
AGGGTGAAG	AAGGTGAAG	-2
AGGGTGGGC	AAGGTGGGC	-2
AGAGTGAGA	AAAGTGAGA	-2
AGGGTAGGC	AAGGTAGGC	-2
AGGGTAACT	AAGGTAACT	-2
CTGGTGTGC	CAGGTGTGC	-2
GCGGTACCA	GAGGTACCA	-2
CTGGTGGCC	CAGGTGGCC	-2
AGGGTATCG	AAGGTATCG	-2
AGGGTGCAG	AAGGTGCAG	-2
ATGGTCTCT	AAGGTCTCT	-2
CGGGTGAGA	CAGGTGAGA	-2
GGGGTAAAA	GAGGTAAAA	-2
AGGGTAGGT	AAGGTAGGT	-2
GCGGTGACT	GAGGTGACT	-2
CGGGTGTGA	CAGGTGTGA	-2
CGGGTGAAC	CAGGTGAAC	-2
TGGGTCCAA	TAGGTCCAA	-2
GGGGTGAGA	GAGGTGAGA	-2
GCGGTACCA	GAGGTACCA	-2
GGTGTGAGT	GATGTGAGT	-2
CGGGTTCGA	CAGGTTCGA	-2
GTGGTTGGA	GAGGTTGGA	-2
AGGGTCACC	AAGGTCACC	-2
CGGGTCTTT	CAGGTCTTT	-2
GTGGTAGGT	GAGGTAGGT	-2
CGGGTGGGT	CAGGTGGGT	-2
GGGGTTAGC	GAGGTTAGC	-2
AGAGTGCAG	AAAGTGCAG	-2
CGGGTGACG	CAGGTGACG	-2
AGGGTGTGT	AAGGTGTGT	-2
CGGGTATGC	CAGGTATGC	-2
CGGGTGCAG	CAGGTGCAG	-2
AGGGTGCGA	AAGGTGCGA	-2
CGGGTGCCG	CAGGTGCCG	-2
AGGGTAGGC	AAGGTAGGC	-2
GGGGTGAGG	GAGGTGAGG	-2
CGGGTGGAG	CAGGTGGAG	-2
CGGGTGGTG	CAGGTGGTG	-2
AGGGTCCGG	AAGGTCCGG	-2
AGGGTTCAA	AAGGTTCAA	-2
CGGGTGTGT	CAGGTGTGT	-2
CGGGTTGCC	CAGGTTGCC	-2
CGGGTAGGG	CAGGTAGGG	-2
GGGGTGCTG	GAGGTGCTG	-2
TGGGTGTGC	TAGGTGTGC	-2
TCAGTGATG	TAAGTGATG	-2
GGGGTTAGT	GAGGTTAGT	-2
GTGGTAACG	GAGGTAACG	-2
AGGGTAGTG	AAGGTAGTG	-2
GGGGTGTTG	GAGGTGTTG	-2
CGGGTACAA	CAGGTACAA	-2
ACGGTCAGG	AAGGTCAGG	-2
CGGGTAGAC	CAGGTAGAC	-2
CGGGTGGGA	CAGGTGGGA	-2
GCGGTTCGC	GAGGTTCGC	-2
CGGGTCGGA	CAGGTCGGA	-2
AGTGTGAAT	AATGTGAAT	-2
CTGGTATGC	CAGGTATGC	-2
AGGGTGGGC	AAGGTGGGC	-2
CTGGTCTGT	CAGGTCTGT	-2
CGGGTGGAG	CAGGTGGAG	-2
AGGGTGAGC	AAGGTGAGC	-2
TGGGTGATT	TAGGTGATT	-2
GGGGTGGGG	GAGGTGGGG	-2
AGGGTGGGG	AAGGTGGGG	-2
GTGGTGGGA	GAGGTGGGA	-2
TGGGTGGGA	TAGGTGGGA	-2
CGGGTACCC	CAGGTACCC	-2
CGGGTCTCC	CAGGTCTCC	-2
GGGGTCATT	GAGGTCATT	-2
CTGGTTGCA	CAGGTTGCA	-2
GGGGTAATG	GAGGTAATG	-2
GGGGTACTT	GAGGTACTT	-2
GGGGTGATC	GAGGTGATC	-2
GGGGTGAAG	GAGGTGAAG	-2
GGGGTGGGA	GAGGTGGGA	-2
GGGGTGGTG	GAGGTGGTG	-2
CGGGTGTGC	CAGGTGTGC	-2
CGGGTAACA	CAGGTAACA	-2
GTGGTACCT	GAGGTACCT	-2
CCGGTGATG	CAGGTGATG	-2
CCGGTCCGA	CAGGTCCGA	-2
CCGGTTCGA	CAGGTTCGA	-2
CGGGTGGAA	CAGGTGGAA	-2
CTGGTGCCC	CAGGTGCCC	-2
GCGGTACTC	GAGGTACTC	-2
GGGGTGAGA	GAGGTGAGA	-2
ATAGTAAGT	AAAGTAAGT	-2
GGGGTCCAG	GAGGTCCAG	-2
CGGGTGGGT	CAGGTGGGT	-2
AGGGTGTGG	AAGGTGTGG	-2
CGGGTGGGT	CAGGTGGGT	-2
GGGGTGGGC	GAGGTGGGC	-2
GGTGTGAGT	GATGTGAGT	-2
CGGGTCTCC	CAGGTCTCC	-2
CGGGTGGCT	CAGGTGGCT	-2
AGGGTGCCC	AAGGTGCCC	-2
CGGGTGAAT	CAGGTGAAT	-2
CTGGTTTCC	CAGGTTTCC	-2
GGGGTAATA	GAGGTAATA	-2
GCGGTACCT	GAGGTACCT	-2
CGCGTGCCG	CACGTGCCG	-2
CGGGTACCC	CAGGTACCC	-2
AGGGTGGGA	AAGGTGGGA	-2
CGGGTACAA	CAGGTACAA	-2
TGGGTGACT	TAGGTGACT	-2
CGGGTTCTG	CAGGTTCTG	-2
AGGGTTTGT	AAGGTTTGT	-2
CGGGTGCGG	CAGGTGCGG	-2
AGCGTGCCG	AACGTGCCG	-2
TGTGTGAGA	TATGTGAGA	-2
GCGGTGGGT	GAGGTGGGT	-2
CTGGTTTGG	CAGGTTTGG	-2
CTGGTGGGT	CAGGTGGGT	-2
GTGGTGGCT	GAGGTGGCT	-2
AGGGTCATT	AAGGTCATT	-2
CTGGTCTAT	CAGGTCTAT	-2
GGGGTGAGT	GAGGTGAGT	-2
GGGGTGGGT	GAGGTGGGT	-2
CTGGTACTC	CAGGTACTC	-2
AGGGTAATA	AAGGTAATA	-2
CGGGTGAAG	CAGGTGAAG	-2
GGAGTATAA	GAAGTATAA	-2
AGAGTTGCT	AAAGTTGCT	-2
TCTGTGGGT	TATGTGGGT	-2
GTGGTAGAA	GAGGTAGAA	-2
CCGGTGAGT	CAGGTGAGT	-2
AGGGTCAAT	AAGGTCAAT	-2
CGGGTTCTT	CAGGTTCTT	-2
CGGGTAATA	CAGGTAATA	-2
AGGGTGCGT	AAGGTGCGT	-2
TCAGTATTT	TAAGTATTT	-2
CGGGTCACA	CAGGTCACA	-2
CTGGTGACC	CAGGTGACC	-2
CGGGTAAAG	CAGGTAAAG	-2
AGGGTGAAC	AAGGTGAAC	-2
GTGGTTTGC	GAGGTTTGC	-2
CGGGTGAGC	CAGGTGAGC	-2
ATGGTGATG	AAGGTGATG	-2
GGGGTGTGT	GAGGTGTGT	-2
AGGGTAAGA	AAGGTAAGA	-2
TCGGTGAGT	TAGGTGAGT	-2
AGGGTAGGT	AAGGTAGGT	-2
CGCGTGGGT	CACGTGGGT	-2
CTGGTGGAA	CAGGTGGAA	-2
CTGGTGCGG	CAGGTGCGG	-2
CTGGTATTG	CAGGTATTG	-2
CGGGTAAAT	CAGGTAAAT	-2
GGGGTGAGG	GAGGTGAGG	-2
TGAGTACTT	TAAGTACTT	-2
TTGGTAAGT	TAGGTAAGT	-2
CGGGTGAAG	CAGGTGAAG	-2
AGGGTGAAG	AAGGTGAAG	-2
CCAGTAAAA	CAAGTAAAA	-2
CTGGTAGAG	CAGGTAGAG	-2
AGGGTGCTT	AAGGTGCTT	-2
AGGGTTATT	AAGGTTATT	-2
CGGGTAATA	CAGGTAATA	-2
GCGGTAAGA	GAGGTAAGA	-2
GGGGTGGGG	GAGGTGGGG	-2
AGGGTGAGC	AAGGTGAGC	-2
AGGGTCACC	AAGGTCACC	-2
TGGGTTTTT	TAGGTTTTT	-2
GGGGTCTGG	GAGGTCTGG	-2
CCGGTTCTC	CAGGTTCTC	-2
AGGGTACTG	AAGGTACTG	-2
TCAGTCACA	TAAGTCACA	-2
CCAGTAAGA	CAAGTAAGA	-2
GGGGTACAG	GAGGTACAG	-2
GGGGTCAGG	GAGGTCAGG	-2
CCAGTAAGT	CAAGTAAGT	-2
CGGGTGCTG	CAGGTGCTG	-2
GTGGTATGT	GAGGTATGT	-2
CCGGTCCCC	CAGGTCCCC	-2
AGGGTGTGT	AAGGTGTGT	-2
ATGGTCAGA	AAGGTCAGA	-2
CGGGTGGGT	CAGGTGGGT	-2
GGGGTTTTC	GAGGTTTTC	-2
CGGGTAAAC	CAGGTAAAC	-2
GGGGTCACG	GAGGTCACG	-2
CCAGTTCCC	CAAGTTCCC	-2
GGGGTTGCT	GAGGTTGCT	-2
CTGGTCCAC	CAGGTCCAC	-2
AGTGTAATG	AATGTAATG	-2
CGGGTATAA	CAGGTATAA	-2
AGGGTGGGC	AAGGTGGGC	-2
CGGGTATGG	CAGGTATGG	-2
ATGGTGGGT	AAGGTGGGT	-2
AGAGTGTGT	AAAGTGTGT	-2
TGGGTGTCC	TAGGTGTCC	-2
AGGGTAACA	AAGGTAACA	-2
TCTGTAAAT	TATGTAAAT	-2
AGGGTGACA	AAGGTGACA	-2
AGGGTGAGG	AAGGTGAGG	-2
CGGGTGGTG	CAGGTGGTG	-2
CGGGTACAG	CAGGTACAG	-2
CGGGTACTG	CAGGTACTG	-2
TGGGTAGGC	TAGGTAGGC	-2
GCTGTAGGT	GATGTAGGT	-2
CTTGTTAAG	CATGTTAAG	-2
CTGGTGAAC	CAGGTGAAC	-2
CCGGTGACT	CAGGTGACT	-2
TTGGTCCCT	TAGGTCCCT	-2
AGGGTGGTG	AAGGTGGTG	-2
TTGGTATGT	TAGGTATGT	-2
GGGGTCCTG	GAGGTCCTG	-2
GGGGTACAG	GAGGTACAG	-2
GGGGTGTGA	GAGGTGTGA	-2
AGGGTGAGG	AAGGTGAGG	-2
GTGGTAGGG	GAGGTAGGG	-2
AGTGTGTGG	AATGTGTGG	-2
AGGGTATTT	AAGGTATTT	-2
TTTGTATAT	TATGTATAT	-2
GGGGTAGGT	GAGGTAGGT	-2
GCGGTGCCA	GAGGTGCCA	-2
AGCGTAAGT	AACGTAAGT	-2
AGGGTATGG	AAGGTATGG	-2
AGGGTAGTG	AAGGTAGTG	-2
GCGGTGGGC	GAGGTGGGC	-2
TGGGTGGGG	TAGGTGGGG	-2
TGGGTAACT	TAGGTAACT	-2
CGGGTTATC	CAGGTTATC	-2
CGGGTAGCT	CAGGTAGCT	-2
GTGGTCCAG	GAGGTCCAG	-2
GGGGTACCT	GAGGTACCT	-2
AGGGTGCTG	AAGGTGCTG	-2
GGGGTGCCT	GAGGTGCCT	-2
AGGGTACTT	AAGGTACTT	-2
GTGGTACCT	GAGGTACCT	-2
AGGGTGATG	AAGGTGATG	-2
AGGGTAATC	AAGGTAATC	-2
GGGGTAAAA	GAGGTAAAA	-2
AGGGTTTGT	AAGGTTTGT	-2
CGGGTAATG	CAGGTAATG	-2
AGCGTAACA	AACGTAACA	-2
TTGGTATAA	TAGGTATAA	-2
ATGGTCAGA	AAGGTCAGA	-2
CTGGTGGGG	CAGGTGGGG	-2
CTGGTCAGG	CAGGTCAGG	-2
GGGGTGGTG	GAGGTGGTG	-2
AGGGTGAGG	AAGGTGAGG	-2
ATGGTTAGT	AAGGTTAGT	-2
TTGGTGTTC	TAGGTGTTC	-2
AGTGTGGCT	AATGTGGCT	-2
TGCGTAAGA	TACGTAAGA	-2
CGGGTGTGG	CAGGTGTGG	-2
GGGGTACCC	GAGGTACCC	-2
CGGGTAGAA	CAGGTAGAA	-2
AGGGTATTC	AAGGTATTC	-2
CGAGTAAGT	CAAGTAAGT	-2
CTGGTATGT	CAGGTATGT	-2
GGGGTGAGG	GAGGTGAGG	-2
AGTGTAGGA	AATGTAGGA	-2
CGGGTGTGG	CAGGTGTGG	-2
TTTGTAGCA	TATGTAGCA	-2
CTGGTATGG	CAGGTATGG	-2
TGGGTATAA	TAGGTATAA	-2
AGGGTAAGG	AAGGTAAGG	-2
TGGGTCCAG	TAGGTCCAG	-2
GTGGTAAGA	GAGGTAAGA	-2
CGGGTTGCG	CAGGTTGCG	-2
CTGGTAATT	CAGGTAATT	-2
AGGGTGGAA	AAGGTGGAA	-2
CGGGTAGGA	CAGGTAGGA	-2
AGGGTAACC	AAGGTAACC	-2
GCGGTAGGA	GAGGTAGGA	-2
TGGGTGCTT	TAGGTGCTT	-2
CTTGTAAGG	CATGTAAGG	-2
AGGGTAACT	AAGGTAACT	-2
TGGGTCTGC	TAGGTCTGC	-2
GCAGTGTCT	GAAGTGTCT	-2
CGGGTAAGC	CAGGTAAGC	-2
AGCGTGCCC	AACGTGCCC	-2
TCGGTACCT	TAGGTACCT	-2
CGGGTTGGA	CAGGTTGGA	-2
CGGGTTGGT	CAGGTTGGT	-2
GTGGTCCAC	GAGGTCCAC	-2
CGGGTTGGT	CAGGTTGGT	-2
AGGGTGAAA	AAGGTGAAA	-2
ATGGTGGAA	AAGGTGGAA	-2
TCAGTGTCT	TAAGTGTCT	-2
GGGGTGTTT	GAGGTGTTT	-2
AGTGTAAAC	AATGTAAAC	-2
AGGGTGAGG	AAGGTGAGG	-2
ATGGTGCGA	AAGGTGCGA	-2
AGAGTAAGT	AAAGTAAGT	-2
ATGGTGGCA	AAGGTGGCA	-2
AGCGTTTGC	AACGTTTGC	-2
ATTGTGCAA	AATGTGCAA	-2
CGGGTAACA	CAGGTAACA	-2
CTGGTAACA	CAGGTAACA	-2
CGAGTGCAA	CAAGTGCAA	-2
CCGGTATCT	CAGGTATCT	-2
ATGGTATCA	AAGGTATCA	-2
ATGGTGAAA	AAGGTGAAA	-2
AGGGTGGCT	AAGGTGGCT	-2
CGGGTGGTC	CAGGTGGTC	-2
TTTGTTAAG	TATGTTAAG	-2
AGGGTACAG	AAGGTACAG	-2
AGGGTGGTC	AAGGTGGTC	-2
CGGGTGGGA	CAGGTGGGA	-2
AGGGTACAT	AAGGTACAT	-2
CCGGTTGCC	CAGGTTGCC	-2
CTGGTGGGA	CAGGTGGGA	-2
AGAGTAAGA	AAAGTAAGA	-2
GGGGTTACA	GAGGTTACA	-2
AGGGTACCC	AAGGTACCC	-2
CGGGTATGG	CAGGTATGG	-2
GTGGTCCAG	GAGGTCCAG	-2
CTGGTAAGG	CAGGTAAGG	-2
GCGGTGCGA	GAGGTGCGA	-2
CGGGTAGAC	CAGGTAGAC	-2
AGGGTCATA	AAGGTCATA	-2
AGGGTCAGT	AAGGTCAGT	-2
AGGGTGGGC	AAGGTGGGC	-2
GGGGTGAGG	GAGGTGAGG	-2
GTGGTGACG	GAGGTGACG	-2
GGGGTGGAC	GAGGTGGAC	-2
CTGGTGCCC	CAGGTGCCC	-2
GGGGTCTGG	GAGGTCTGG	-2
CGGGTGCGA	CAGGTGCGA	-2
CTGGTGGGA	CAGGTGGGA	-2
CGGGTAATT	CAGGTAATT	-2
CCGGTTTGT	CAGGTTTGT	-2
CGGGTGGGC	CAGGTGGGC	-2
TCAGTAGGT	TAAGTAGGT	-2
AGGGTGGGC	AAGGTGGGC	-2
AGGGTGCTG	AAGGTGCTG	-2
CGGGTCAGT	CAGGTCAGT	-2
GGGGTTGGT	GAGGTTGGT	-2
GGAGTACGT	GAAGTACGT	-2
ATAGTGGAT	AAAGTGGAT	-2
CGGGTTGGT	CAGGTTGGT	-2
GCGGTAGGA	GAGGTAGGA	-2
CGGGTGTGT	CAGGTGTGT	-2
CGGGTGCCG	CAGGTGCCG	-2
CGGGTCGGA	CAGGTCGGA	-2
AGGGTACAA	AAGGTACAA	-2
CGGGTAGGT	CAGGTAGGT	-2
GTCGTAAGC	GACGTAAGC	-2
CCTGTGAGT	CATGTGAGT	-2
CGGGTATGT	CAGGTATGT	-2
CCGGTGAGG	CAGGTGAGG	-2
ATGGTAGAA	AAGGTAGAA	-2
GGGGTTAGC	GAGGTTAGC	-2
AGGGTGGGC	AAGGTGGGC	-2
ACTGTCTGT	AATGTCTGT	-2
CGGGTGAGG	CAGGTGAGG	-2
TTGGTCCTT	TAGGTCCTT	-2
CCGGTCGCC	CAGGTCGCC	-2
GCGGTGAGA	GAGGTGAGA	-2
GGGGTTGGT	GAGGTTGGT	-2
AGTGTGGGC	AATGTGGGC	-2
CGGGTGCGA	CAGGTGCGA	-2
GGAGTACAA	GAAGTACAA	-2
GTGGTGGGT	GAGGTGGGT	-2
CGGGTCGGT	CAGGTCGGT	-2
GGGGTTGGG	GAGGTTGGG	-2
TTGGTGGCT	TAGGTGGCT	-2
CGGGTTCCG	CAGGTTCCG	-2
GGGGTGAGC	GAGGTGAGC	-2
AGAGTCAGT	AAAGTCAGT	-2
AGGGTAGGA	AAGGTAGGA	-2
CGGGTGGGC	CAGGTGGGC	-2
CGGGTGAAG	CAGGTGAAG	-2
GCGGTGATC	GAGGTGATC	-2
TGAGTTCAG	TAAGTTCAG	-2
CTGGTAGAG	CAGGTAGAG	-2
CTGGTGTCA	CAGGTGTCA	-2
TGGGTAAGG	TAGGTAAGG	-2
CCGGTATTA	CAGGTATTA	-2
GGGGTGAGG	GAGGTGAGG	-2
AGGGTACTT	AAGGTACTT	-2
CCGGTAACT	CAGGTAACT	-2
TGGGTGACA	TAGGTGACA	-2
CGGGTTCAA	CAGGTTCAA	-2
AGGGTGTGC	AAGGTGTGC	-2
GGGGTGAGT	GAGGTGAGT	-2
GGGGTTAGC	GAGGTTAGC	-2
GGGGTAAGA	GAGGTAAGA	-2
CGGGTAATG	CAGGTAATG	-2
TCAGTAAGT	TAAGTAAGT	-2
GTGGTGCTT	GAGGTGCTT	-2
AGGGTAATT	AAGGTAATT	-2
ACTGTTGGT	AATGTTGGT	-2
AGGGTAACG	AAGGTAACG	-2
CGGGTCGGG	CAGGTCGGG	-2
GGGGTTGAA	GAGGTTGAA	-2
CGGGTAAGG	CAGGTAAGG	-2
GTCGTGAAT	GACGTGAAT	-2
CGGGTGAGA	CAGGTGAGA	-2
CGGGTACAA	CAGGTACAA	-2
CGGGTTTTT	CAGGTTTTT	-2
TGGGTCAGG	TAGGTCAGG	-2
AGGGTAGGC	AAGGTAGGC	-2
CTGGTAAAC	CAGGTAAAC	-2
CGGGTATTT	CAGGTATTT	-2
GTGGTATTG	GAGGTATTG	-2
CTGGTGCTT	CAGGTGCTT	-2
TGGGTAATT	TAGGTAATT	-2
GCGGTAGCT	GAGGTAGCT	-2
GGGGTTATG	GAGGTTATG	-2
CGGGTCTGC	CAGGTCTGC	-2
CGGGTATCC	CAGGTATCC	-2
GCAGTGCAT	GAAGTGCAT	-2
AGGGTTAGT	AAGGTTAGT	-2
AGGGTCAGC	AAGGTCAGC	-2
GCGGTGTGT	GAGGTGTGT	-2
CTGGTGCTG	CAGGTGCTG	-2
TGGGTGATA	TAGGTGATA	-2
CGGGTAATT	CAGGTAATT	-2
AGGGTAGGG	AAGGTAGGG	-2
GGGGTATTT	GAGGTATTT	-2
ATGGTAAGA	AAGGTAAGA	-2
CTGGTATTA	CAGGTATTA	-2
CCTGTGAGT	CATGTGAGT	-2
CGGGTAAAA	CAGGTAAAA	-2
AGGGTAAAT	AAGGTAAAT	-2
TGTGTATGA	TATGTATGA	-2
TTGGTAATC	TAGGTAATC	-2
CGGGTTCGA	CAGGTTCGA	-2
CTGGTCTTT	CAGGTCTTT	-2
ATGGTGAAA	AAGGTGAAA	-2
CCGGTGGGA	CAGGTGGGA	-2
GGGGTCTGC	GAGGTCTGC	-2
ACGGTCCGG	AAGGTCCGG	-2
AGGGTAAAT	AAGGTAAAT	-2
TGGGTGGTG	TAGGTGGTG	-2
CGGGTGAGG	CAGGTGAGG	-2
AGGGTTTGT	AAGGTTTGT	-2
AGGGTGTCT	AAGGTGTCT	-2
AGGGTGAGT	AAGGTGAGT	-2
CGGGTCGGG	CAGGTCGGG	-2
GTGGTGGAA	GAGGTGGAA	-2
GTGGTGGTG	GAGGTGGTG	-2
AGGGTTAGC	AAGGTTAGC	-2
AGGGTTGGG	AAGGTTGGG	-2
GCGGTCGTA	GAGGTCGTA	-2
GTGGTGCGA	GAGGTGCGA	-2
GGAGTAAAC	GAAGTAAAC	-2
ACGGTGCTC	AAGGTGCTC	-2
AGGGTAAGA	AAGGTAAGA	-2
CGGGTAGCC	CAGGTAGCC	-2
AGGGTATGT	AAGGTATGT	-2
CGGGTGACT	CAGGTGACT	-2
AGGGTAGGT	AAGGTAGGT	-2
CGGGTAGAG	CAGGTAGAG	-2
GGGGTTTTT	GAGGTTTTT	-2
AGGGTAGGT	AAGGTAGGT	-2
AGGGTAAAG	AAGGTAAAG	-2
CGGGTCAGC	CAGGTCAGC	-2
TCCGTTGGT	TACGTTGGT	-2
CCGGTGCTG	CAGGTGCTG	-2
CGGGTGGTC	CAGGTGGTC	-2
CGGGTGGGG	CAGGTGGGG	-2
CGGGTATGG	CAGGTATGG	-2
CTGGTATGA	CAGGTATGA	-2
GGGGTGGGG	GAGGTGGGG	-2
TGGGTAACC	TAGGTAACC	-2
CGGGTACAT	CAGGTACAT	-2
CGGGTGAGA	CAGGTGAGA	-2
AGGGTGGGG	AAGGTGGGG	-2
AGGGTGGGT	AAGGTGGGT	-2
CGGGTGAGG	CAGGTGAGG	-2
CGGGTGCCT	CAGGTGCCT	-2
GGGGTTAGG	GAGGTTAGG	-2
GGGGTGAGT	GAGGTGAGT	-2
TTGGTGAGT	TAGGTGAGT	-2
CGGGTTGAG	CAGGTTGAG	-2
ATGGTGAAA	AAGGTGAAA	-2
CGGGTGAGC	CAGGTGAGC	-2
ATGGTGGGT	AAGGTGGGT	-2
CGGGTGGGA	CAGGTGGGA	-2
GGGGTGTGT	GAGGTGTGT	-2
TGGGTGGCA	TAGGTGGCA	-2
CGGGTCAGC	CAGGTCAGC	-2
GGGGTTAGC	GAGGTTAGC	-2
CGGGTGGGG	CAGGTGGGG	-2
TGGGTGTAG	TAGGTGTAG	-2
GGGGTGATG	GAGGTGATG	-2
CGGGTGCAA	CAGGTGCAA	-2
CGGGTAGCG	CAGGTAGCG	-2
CGGGTATCC	CAGGTATCC	-2
GGGGTGGCT	GAGGTGGCT	-2
CGGGTACGC	CAGGTACGC	-2
CTGGTGGCT	CAGGTGGCT	-2
CGAGTGAGA	CAAGTGAGA	-2
CGGGTAAAC	CAGGTAAAC	-2
AGGGTAACC	AAGGTAACC	-2
CGGGTCCAG	CAGGTCCAG	-2
TTGGTGAAG	TAGGTGAAG	-2
AGGGTGGGA	AAGGTGGGA	-2
CGGGTGTGC	CAGGTGTGC	-2
GTGGTACGA	GAGGTACGA	-2
GTGGTCCTG	GAGGTCCTG	-2
AGGGTCAGG	AAGGTCAGG	-2
GGGGTACTG	GAGGTACTG	-2
GGGGTCGTG	GAGGTCGTG	-2
CGGGTCATT	CAGGTCATT	-2
AGGGTAGGA	AAGGTAGGA	-2
CGGGTGCTG	CAGGTGCTG	-2
CGGGTTCAC	CAGGTTCAC	-2
GGTGTAGGC	GATGTAGGC	-2
TGGGTGAAG	TAGGTGAAG	-2
CTGGTGTCT	CAGGTGTCT	-2
ATGGTGCCC	AAGGTGCCC	-2
GTGGTGGTG	GAGGTGGTG	-2
GTGGTGGAG	GAGGTGGAG	-2
CCGGTGAAA	CAGGTGAAA	-2
CGGGTTTGG	CAGGTTTGG	-2
CGGGTAGGA	CAGGTAGGA	-2
CGGGTAGGA	CAGGTAGGA	-2
GGGGTGTGA	GAGGTGTGA	-2
CGGGTGCTG	CAGGTGCTG	-2
GGGGTATGG	GAGGTATGG	-2
CGGGTGGGG	CAGGTGGGG	-2
GGGGTAGGG	GAGGTAGGG	-2
CGGGTGATG	CAGGTGATG	-2
AGGGTACTT	AAGGTACTT	-2
CGGGTGAGG	CAGGTGAGG	-2
TTGGTACAA	TAGGTACAA	-2
CCTGTAAGT	CATGTAAGT	-2
GGGGTAAGT	GAGGTAAGT	-2
ATGGTGAGA	AAGGTGAGA	-2
CTGGTGCGC	CAGGTGCGC	-2
TGGGTGCAT	TAGGTGCAT	-2
GGGGTGATG	GAGGTGATG	-2
AGGGTAAGG	AAGGTAAGG	-2
CGGGTATGT	CAGGTATGT	-2
AGGGTGGGG	AAGGTGGGG	-2
GGGGTGGAG	GAGGTGGAG	-2
AGTGTGAGC	AATGTGAGC	-2
AGGGTCTGG	AAGGTCTGG	-2
CGGGTATTT	CAGGTATTT	-2
CGGGTATAT	CAGGTATAT	-2
CTGGTGGGG	CAGGTGGGG	-2
AGGGTAGGG	AAGGTAGGG	-2
GGGGTACAG	GAGGTACAG	-2
GGGGTGGGC	GAGGTGGGC	-2
CGGGTGCTC	CAGGTGCTC	-2
CGGGTGAGA	CAGGTGAGA	-2
CGGGTGAAA	CAGGTGAAA	-2
CGGGTATTT	CAGGTATTT	-2
GGCGTGAGC	GACGTGAGC	-2
CGGGTTCGA	CAGGTTCGA	-2
CTTGTAAGT	CATGTAAGT	-2
AGGGTAACG	AAGGTAACG	-2
CGGGTAGAG	CAGGTAGAG	-2
TGGGTGGGC	TAGGTGGGC	-2
GGGGTGGGC	GAGGTGGGC	-2
GTGGTCCAG	GAGGTCCAG	-2
CGGGTAGAG	CAGGTAGAG	-2
GCAGTAAAT	GAAGTAAAT	-2
AGGGTATGA	AAGGTATGA	-2
GGGGTAAAA	GAGGTAAAA	-2
CGGGTGGTT	CAGGTGGTT	-2
CCGGTGTCA	CAGGTGTCA	-2
CGGGTATTG	CAGGTATTG	-2
CGGGTACGT	CAGGTACGT	-2
GGGGTGGCC	GAGGTGGCC	-2
GGGGTGCTG	GAGGTGCTG	-2
GTGGTTTCA	GAGGTTTCA	-2
GGGGTGTTG	GAGGTGTTG	-2
AGGGTGAGG	AAGGTGAGG	-2
CGGGTAGGA	CAGGTAGGA	-2
CGGGTAATT	CAGGTAATT	-2
GGGGTGATG	GAGGTGATG	-2
TGGGTATGC	TAGGTATGC	-2
GGGGTCTGC	GAGGTCTGC	-2
CGGGTCCGA	CAGGTCCGA	-2
GGGGTGAGG	GAGGTGAGG	-2
CCGGTGAAT	CAGGTGAAT	-2
GGGGTCCCC	GAGGTCCCC	-2
CGGGTGATG	CAGGTGATG	-2
TGGGTGCCG	TAGGTGCCG	-2
CGGGTGAGG	CAGGTGAGG	-2
CGGGTGAAG	CAGGTGAAG	-2
CGGGTGGGA	CAGGTGGGA	-2
TGGGTGTGT	TAGGTGTGT	-2
CGGGTTTGC	CAGGTTTGC	-2
CGGGTCATT	CAGGTCATT	-2
AGGGTCTGG	AAGGTCTGG	-2
AGGGTGAGA	AAGGTGAGA	-2
CGGGTGAGC	CAGGTGAGC	-2
GGGGTCAGA	GAGGTCAGA	-2
CGGGTTGAG	CAGGTTGAG	-2
CGTGTGGGT	CATGTGGGT	-2
AGAGTCTCT	AAAGTCTCT	-2
CGGGTGTTG	CAGGTGTTG	-2
AGGGTGAGG	AAGGTGAGG	-2
GTGGTGAAG	GAGGTGAAG	-2
ACTGTGAGT	AATGTGAGT	-2
CGGGTGATC	CAGGTGATC	-2
CGGGTGGGC	CAGGTGGGC	-2
CCGGTCAGA	CAGGTCAGA	-2
TGGGTATGG	TAGGTATGG	-2
CGGGTCAGG	CAGGTCAGG	-2
CGGGTAGCA	CAGGTAGCA	-2
CGGGTGACA	CAGGTGACA	-2
CGGGTAGGA	CAGGTAGGA	-2
AGGGTATTG	AAGGTATTG	-2
CGGGTAGGG	CAGGTAGGG	-2
CTGGTACTT	CAGGTACTT	-2
CTGGTTTTT	CAGGTTTTT	-2
ACAGTCGGC	AAAGTCGGC	-2
GGGGTGAGG	GAGGTGAGG	-2
GGGGTGAGG	GAGGTGAGG	-2
CGGGTGCAG	CAGGTGCAG	-2
GGGGTAAGA	GAGGTAAGA	-2
CGGGTGTCC	CAGGTGTCC	-2
TGAGTGGGT	TAAGTGGGT	-2
CGGGTGTGA	CAGGTGTGA	-2
CGGGTAAGA	CAGGTAAGA	-2
AGGGTGTGT	AAGGTGTGT	-2
AGGGTGAAT	AAGGTGAAT	-2
CGGGTAGGG	CAGGTAGGG	-2
CGGGTACAA	CAGGTACAA	-2
CCGGTACTC	CAGGTACTC	-2
CTGGTCTTC	CAGGTCTTC	-2
CCTGTGAGT	CATGTGAGT	-2
CTGGTTTTC	CAGGTTTTC	-2
CCGGTGACG	CAGGTGACG	-2
TGGGTTCTG	TAGGTTCTG	-2
GGGGTTGGG	GAGGTTGGG	-2
CGGGTAGGG	CAGGTAGGG	-2
AGGGTACGG	AAGGTACGG	-2
AGGGTATAC	AAGGTATAC	-2
AGGGTGACG	AAGGTGACG	-2
CGGGTGATC	CAGGTGATC	-2
GGGGTCGGC	GAGGTCGGC	-2
AGGGTGAAC	AAGGTGAAC	-2
CGGGTGCAG	CAGGTGCAG	-2
CGGGTACTA	CAGGTACTA	-2
CGGGTACGT	CAGGTACGT	-2
GGGGTGGGT	GAGGTGGGT	-2
CGGGTGAAG	CAGGTGAAG	-2
CGGGTAGGA	CAGGTAGGA	-2
CGGGTTCAC	CAGGTTCAC	-2
CGGGTTGGT	CAGGTTGGT	-2
CCGGTCGGG	CAGGTCGGG	-2
TCAGTACGT	TAAGTACGT	-2
CGGGTTCAA	CAGGTTCAA	-2
GGGGTGAGA	GAGGTGAGA	-2
AGGGTGAGA	AAGGTGAGA	-2
AGGGTAATC	AAGGTAATC	-2
CGGGTTCTT	CAGGTTCTT	-2
AGGGTAGGG	AAGGTAGGG	-2
AGGGTGGAA	AAGGTGGAA	-2
AGGGTCACA	AAGGTCACA	-2
CCTGTGAGG	CATGTGAGG	-2
TGGGTATGT	TAGGTATGT	-2
AGGGTTGGG	AAGGTTGGG	-2
CTGGTGCCT	CAGGTGCCT	-2
GGGGTAGGC	GAGGTAGGC	-2
AGGGTGTGT	AAGGTGTGT	-2
ACAGTAAGT	AAAGTAAGT	-2
ACGGTTGGA	AAGGTTGGA	-2
CTGGTAATT	CAGGTAATT	-2
TGTGTGAGC	TATGTGAGC	-2
AGGGTATTT	AAGGTATTT	-2
AGGGTTGCT	AAGGTTGCT	-2
CGGGTGATG	CAGGTGATG	-2
GTAGTCAGC	GAAGTCAGC	-2
CGGGTATGC	CAGGTATGC	-2
CGGGTTTTT	CAGGTTTTT	-2
GTGGTATCG	GAGGTATCG	-2
CCTGTCGGG	CATGTCGGG	-2
CGGGTCGTA	CAGGTCGTA	-2
GTGGTGAGT	GAGGTGAGT	-2
ACGGTGAGT	AAGGTGAGT	-2
CGGGTGTTG	CAGGTGTTG	-2
AGGGTGAGG	AAGGTGAGG	-2
CGGGTAGGT	CAGGTAGGT	-2
CGGGTGACA	CAGGTGACA	-2
AGGGTCTGC	AAGGTCTGC	-2
CTGGTCAAG	CAGGTCAAG	-2
TCGGTATGA	TAGGTATGA	-2
TGGGTGTGA	TAGGTGTGA	-2
AGGGTGACA	AAGGTGACA	-2
GGGGTGCGG	GAGGTGCGG	-2
CTGGTATGC	CAGGTATGC	-2
TGGGTCTGT	TAGGTCTGT	-2
GGGGTGCAG	GAGGTGCAG	-2
CGGGTACCA	CAGGTACCA	-2
CGGGTGAGA	CAGGTGAGA	-2
AGGGTGGCT	AAGGTGGCT	-2
AGGGTTCTC	AAGGTTCTC	-2
CGGGTGGGC	CAGGTGGGC	-2
GCGGTGCTG	GAGGTGCTG	-2
AGGGTCAGG	AAGGTCAGG	-2
CGGGTTGCG	CAGGTTGCG	-2
CGGGTGCAG	CAGGTGCAG	-2
GGGGTGAGC	GAGGTGAGC	-2
CTGGTGGGG	CAGGTGGGG	-2
ATGGTAATA	AAGGTAATA	-2
AGGGTGTGG	AAGGTGTGG	-2
CCGGTCACC	CAGGTCACC	-2
GGGGTAGAA	GAGGTAGAA	-2
GGGGTAGAG	GAGGTAGAG	-2
CGGGTCAGG	CAGGTCAGG	-2
CGGGTTCAA	CAGGTTCAA	-2
GTGGTGGTG	GAGGTGGTG	-2
TGAGTCCTC	TAAGTCCTC	-2
CTGGTGTGA	CAGGTGTGA	-2
TGGGTGTGT	TAGGTGTGT	-2
CGGGTTGGG	CAGGTTGGG	-2
CGGGTACTC	CAGGTACTC	-2
CGGGTCCGC	CAGGTCCGC	-2
CGGGTGACA	CAGGTGACA	-2
CGGGTTTGA	CAGGTTTGA	-2
CCAGTGTTT	CAAGTGTTT	-2
CCGGTCTGT	CAGGTCTGT	-2
GGGGTGAGG	GAGGTGAGG	-2
CTGGTCCTG	CAGGTCCTG	-2
GGCGTGAGC	GACGTGAGC	-2
CGGGTGGCC	CAGGTGGCC	-2
CTGGTGTCC	CAGGTGTCC	-2
CGGGTACTG	CAGGTACTG	-2
AGGGTGGGT	AAGGTGGGT	-2
CTTGTAAGG	CATGTAAGG	-2
CGGGTGATC	CAGGTGATC	-2
AGGGTGAAA	AAGGTGAAA	-2
AGGGTAGAA	AAGGTAGAA	-2
CTGGTAGGA	CAGGTAGGA	-2
CGGGTGTGG	CAGGTGTGG	-2
CGGGTGAGG	CAGGTGAGG	-2
AGGGTGGGG	AAGGTGGGG	-2
GCTGTGGCC	GATGTGGCC	-2
CGGGTAGGC	CAGGTAGGC	-2
CGGGTGGGG	CAGGTGGGG	-2
CGGGTGCTG	CAGGTGCTG	-2
CGGGTGGCG	CAGGTGGCG	-2
CGGGTTCAA	CAGGTTCAA	-2
GGGGTCTCG	GAGGTCTCG	-2
ACGGTATGT	AAGGTATGT	-2
CCGGTGGGA	CAGGTGGGA	-2
CGGGTTGGC	CAGGTTGGC	-2
CGGGTATGA	CAGGTATGA	-2
GCGGTGATG	GAGGTGATG	-2
CGCGTGAGT	CACGTGAGT	-2
CGGGTAACC	CAGGTAACC	-2
CGGGTAAAC	CAGGTAAAC	-2
CGGGTGTGG	CAGGTGTGG	-2
CTGGTTTGT	CAGGTTTGT	-2
ATGGTAGAA	AAGGTAGAA	-2
GGGGTCAGT	GAGGTCAGT	-2
GGCGTGAGC	GACGTGAGC	-2
TGGGTAAAG	TAGGTAAAG	-2
CGGGTTCAA	CAGGTTCAA	-2
CGGGTGACT	CAGGTGACT	-2
CGGGTGGGT	CAGGTGGGT	-2
GGGGTGGGG	GAGGTGGGG	-2
CGGGTGAAA	CAGGTGAAA	-2
CGGGTGATA	CAGGTGATA	-2
CTGGTAAGT	CAGGTAAGT	-2
GGGGTAACC	GAGGTAACC	-2
CGGGTGATT	CAGGTGATT	-2
TTGGTAAGT	TAGGTAAGT	-2
CTGGTAGAG	CAGGTAGAG	-2
CGGGTAATT	CAGGTAATT	-2
CTGGTGCCT	CAGGTGCCT	-2
AGGGTCAGT	AAGGTCAGT	-2
TGGGTCACA	TAGGTCACA	-2
CTGGTAATT	CAGGTAATT	-2
AGGGTTCAG	AAGGTTCAG	-2
GGTGTGAGC	GATGTGAGC	-2
GGGGTGTGG	GAGGTGTGG	-2
CGGGTATTC	CAGGTATTC	-2
CTGGTCGTC	CAGGTCGTC	-2
AGAGTTGGT	AAAGTTGGT	-2
CGGGTAAGC	CAGGTAAGC	-2
CGGGTGGGT	CAGGTGGGT	-2
CTGGTCAGG	CAGGTCAGG	-2
AGGGTGTGT	AAGGTGTGT	-2
ATGGTGGCT	AAGGTGGCT	-2
CGGGTACGG	CAGGTACGG	-2
CGGGTCAGC	CAGGTCAGC	-2
CGGGTCCGA	CAGGTCCGA	-2
GGGGTTTGT	GAGGTTTGT	-2
CGGGTTCAA	CAGGTTCAA	-2
GGGGTGTGT	GAGGTGTGT	-2
CGGGTATGG	CAGGTATGG	-2
ATGGTCAAG	AAGGTCAAG	-2
GGGGTGTGG	GAGGTGTGG	-2
CGGGTGACT	CAGGTGACT	-2
CTGGTCTTC	CAGGTCTTC	-2
ATGGTGAAA	AAGGTGAAA	-2
GGGGTGGGG	GAGGTGGGG	-2
CGGGTGGGG	CAGGTGGGG	-2
CGGGTTCAA	CAGGTTCAA	-2
CCGGTTTGC	CAGGTTTGC	-2
CGGGTGACA	CAGGTGACA	-2
CGGGTGGGT	CAGGTGGGT	-2
CGGGTGCGT	CAGGTGCGT	-2
GCGGTAGTC	GAGGTAGTC	-2
AGGGTAAGT	AAGGTAAGT	-2
CGGGTCGTG	CAGGTCGTG	-2
CGGGTTTGT	CAGGTTTGT	-2
CGGGTGACA	CAGGTGACA	-2
CGGGTGGCT	CAGGTGGCT	-2
CCGGTGCAG	CAGGTGCAG	-2
AGCGTTGCT	AACGTTGCT	-2
CCGGTCTCC	CAGGTCTCC	-2
CGGGTGGGT	CAGGTGGGT	-2
TGGGTGAGT	TAGGTGAGT	-2
TGGGTAGGT	TAGGTAGGT	-2
TGGGTGAGT	TAGGTGAGT	-2
CGGGTGGGC	CAGGTGGGC	-2
GTGGTAGTG	GAGGTAGTG	-2
AGGGTTAGG	AAGGTTAGG	-2
CTGGTGCAG	CAGGTGCAG	-2
GGGGTAGGG	GAGGTAGGG	-2
CGGGTGAGG	CAGGTGAGG	-2
GGGGTGGGA	GAGGTGGGA	-2
CGGGTGCTT	CAGGTGCTT	-2
ATGGTGTGC	AAGGTGTGC	-2
AGAGTACGC	AAAGTACGC	-2
CGGGTGATT	CAGGTGATT	-2
CTGGTGTTT	CAGGTGTTT	-2
TGGGTACCG	TAGGTACCG	-2
CGGGTAGGG	CAGGTAGGG	-2
CGGGTTCAA	CAGGTTCAA	-2
ATGGTAACT	AAGGTAACT	-2
CGGGTTCAA	CAGGTTCAA	-2
CGGGTCTGA	CAGGTCTGA	-2
CGGGTGGGC	CAGGTGGGC	-2
AGGGTGAAA	AAGGTGAAA	-2
CTGGTCAGT	CAGGTCAGT	-2
CGGGTGATC	CAGGTGATC	-2
AGGGTGGGG	AAGGTGGGG	-2
CGGGTATGC	CAGGTATGC	-2
GGGGTGTGT	GAGGTGTGT	-2
GCGGTTCTG	GAGGTTCTG	-2
TGAGTCCTA	TAAGTCCTA	-2
TGAGTAAGT	TAAGTAAGT	-2
GGGGTGCTC	GAGGTGCTC	-2
GGGGTTTGT	GAGGTTTGT	-2
CCGGTGCAC	CAGGTGCAC	-2
AGGGTTGGC	AAGGTTGGC	-2
GGGGTCGTC	GAGGTCGTC	-2
GCAGTCCGG	GAAGTCCGG	-2
CGGGTGCCT	CAGGTGCCT	-2
CGGGTGGGT	CAGGTGGGT	-2
GGGGTGGTC	GAGGTGGTC	-2
GGGGTCGGG	GAGGTCGGG	-2
CGGGTGAAG	CAGGTGAAG	-2
GCGGTGCAG	GAGGTGCAG	-2
CGGGTCATG	CAGGTCATG	-2
GGGGTGTGT	GAGGTGTGT	-2
CGGGTTCAA	CAGGTTCAA	-2
CGGGTGGGG	CAGGTGGGG	-2
GGGGTGAAA	GAGGTGAAA	-2
CTGGTGGGT	CAGGTGGGT	-2
CGGGTGACG	CAGGTGACG	-2
TTGGTGGTG	TAGGTGGTG	-2
GGGGTGAGG	GAGGTGAGG	-2
AGGGTCTGG	AAGGTCTGG	-2
GGGGTATTC	GAGGTATTC	-2
ATGGTAAGT	AAGGTAAGT	-2
TGGGTCCCG	TAGGTCCCG	-2
GTGGTGATC	GAGGTGATC	-2
CGGGTATGG	CAGGTATGG	-2
CGGGTAAAT	CAGGTAAAT	-2
CGGGTATCA	CAGGTATCA	-2
GGGGTGGGT	GAGGTGGGT	-2
CGGGTGCCC	CAGGTGCCC	-2
CGGGTACAC	CAGGTACAC	-2
AGGGTGGGC	AAGGTGGGC	-2
GGGGTACTG	GAGGTACTG	-2
CGGGTACGG	CAGGTACGG	-2
CGGGTGGGT	CAGGTGGGT	-2
AGGGTGCAG	AAGGTGCAG	-2
CGGGTTGTG	CAGGTTGTG	-2
GGGGTTGCC	GAGGTTGCC	-2
CGGGTCAGG	CAGGTCAGG	-2
CGGGTGGGA	CAGGTGGGA	-2
GGGGTACAG	GAGGTACAG	-2
GCGGTGGCA	GAGGTGGCA	-2
ATGGTGGGT	AAGGTGGGT	-2
AGGGTGGGA	AAGGTGGGA	-2
AGGGTAGGT	AAGGTAGGT	-2
ATGGTGGAC	AAGGTGGAC	-2
CTGGTTGGA	CAGGTTGGA	-2
AGGGTCAGT	AAGGTCAGT	-2
CGGGTTGGT	CAGGTTGGT	-2
TCTGTGAAG	TATGTGAAG	-2
GGGGTGAGG	GAGGTGAGG	-2
AGGGTTTGT	AAGGTTTGT	-2
TGGGTAACC	TAGGTAACC	-2
CGGGTAGAC	CAGGTAGAC	-2
AGAGTAAGA	AAAGTAAGA	-2
AGGGTTGAC	AAGGTTGAC	-2
CGGGTAGGG	CAGGTAGGG	-2
CGGGTTGGT	CAGGTTGGT	-2
AGGGTAGGG	AAGGTAGGG	-2
CGGGTAGTA	CAGGTAGTA	-2
GGGGTACAG	GAGGTACAG	-2
TGGGTACAT	TAGGTACAT	-2
CGGGTTCAA	CAGGTTCAA	-2
CGGGTTTAC	CAGGTTTAC	-2
GTGGTGCCC	GAGGTGCCC	-2
CGGGTTCAA	CAGGTTCAA	-2
GTGGTGTCC	GAGGTGTCC	-2
AGGGTAGGA	AAGGTAGGA	-2
AGGGTACGT	AAGGTACGT	-2
CTGGTGGAA	CAGGTGGAA	-2
CCAGTCCAC	CAAGTCCAC	-2
CGAGTTTGG	CAAGTTTGG	-2
CGGGTTGTC	CAGGTTGTC	-2
TGGGTTCTG	TAGGTTCTG	-2
GGGGTGCTC	GAGGTGCTC	-2
GGGGTGGGC	GAGGTGGGC	-2
CGGGTGAGG	CAGGTGAGG	-2
CGGGTGTCC	CAGGTGTCC	-2
AGGGTACCG	AAGGTACCG	-2
GGGGTAGGA	GAGGTAGGA	-2
TGGGTACTT	TAGGTACTT	-2
CTGGTCCCG	CAGGTCCCG	-2
AGGGTCAGG	AAGGTCAGG	-2
CGGGTGACA	CAGGTGACA	-2
CGGGTGGGG	CAGGTGGGG	-2
AGGGTGGGG	AAGGTGGGG	-2
AGGGTGACA	AAGGTGACA	-2
CGGGTGGGG	CAGGTGGGG	-2
CGGGTTCAG	CAGGTTCAG	-2
GGGGTACGT	GAGGTACGT	-2
CGGGTACTG	CAGGTACTG	-2
AGGGTGCCT	AAGGTGCCT	-2
AGGGTTGGT	AAGGTTGGT	-2
CGGGTAATT	CAGGTAATT	-2
GGGGTGAGG	GAGGTGAGG	-2
CGGGTGGGG	CAGGTGGGG	-2
GCGGTGCGG	GAGGTGCGG	-2
CGGGTGGGG	CAGGTGGGG	-2
GGGGTTTGG	GAGGTTTGG	-2
AGGGTAGGG	AAGGTAGGG	-2
GTGGTGGAC	GAGGTGGAC	-2
CGGGTAGGA	CAGGTAGGA	-2
GGGGTGAGC	GAGGTGAGC	-2
GGGGTGAGG	GAGGTGAGG	-2
ATGGTAGGG	AAGGTAGGG	-2
AGGGTCGGG	AAGGTCGGG	-2
GCGGTGGGG	GAGGTGGGG	-2
CGGGTGGGT	CAGGTGGGT	-2
CGGGTGTCA	CAGGTGTCA	-2
CGGGTGCAT	CAGGTGCAT	-2
GCGGTGCCC	GAGGTGCCC	-2
GGCGTAACA	GACGTAACA	-2
AGGGTGAGG	AAGGTGAGG	-2
AGGGTTTTT	AAGGTTTTT	-2
CGGGTGCGA	CAGGTGCGA	-2
AGGGTGAAG	AAGGTGAAG	-2
CGGGTACAC	CAGGTACAC	-2
CGGGTTTGG	CAGGTTTGG	-2
CGGGTCCTC	CAGGTCCTC	-2
CTGGTGGGC	CAGGTGGGC	-2
GGGGTGGGA	GAGGTGGGA	-2
CGGGTCCTG	CAGGTCCTG	-2
CGTGTCGGC	CATGTCGGC	-2
ACTGTGTGT	AATGTGTGT	-2
CGGGTGGGT	CAGGTGGGT	-2
AGGGTCAGT	AAGGTCAGT	-2
CGGGTGGGA	CAGGTGGGA	-2
GTGGTGGCA	GAGGTGGCA	-2
AGGGTTAGG	AAGGTTAGG	-2
ATGGTGAGA	AAGGTGAGA	-2
ATGGTTATT	AAGGTTATT	-2
CGAGTGAGA	CAAGTGAGA	-2
CGGGTGAAG	CAGGTGAAG	-2
CGGGTAAAA	CAGGTAAAA	-2
GTGGTAAGG	GAGGTAAGG	-2
TGGGTATAC	TAGGTATAC	-2
TGGGTGAGG	TAGGTGAGG	-2
AGGGTGAGA	AAGGTGAGA	-2
CGGGTGTCT	CAGGTGTCT	-2
TGGGTAAGT	TAGGTAAGT	-2
AGGGTGGAT	AAGGTGGAT	-2
TGGGTAGGG	TAGGTAGGG	-2
GCGGTGCGC	GAGGTGCGC	-2
CGGGTAAAA	CAGGTAAAA	-2
GTGGTATTC	GAGGTATTC	-2
ACGGTCAAG	AAGGTCAAG	-2
ACGGTCACT	AAGGTCACT	-2
AGGGTAAAA	AAGGTAAAA	-2
AGGGTACTG	AAGGTACTG	-2
AGGGTCAGA	AAGGTCAGA	-2
AGGGTGAGG	AAGGTGAGG	-2
CTGGTGTCC	CAGGTGTCC	-2
CGGGTGGAG	CAGGTGGAG	-2
GGGGTCCGC	GAGGTCCGC	-2
CGTGTAAGT	CATGTAAGT	-2
ATGGTATCC	AAGGTATCC	-2
AGGGTAAGT	AAGGTAAGT	-2
CGGGTAGGG	CAGGTAGGG	-2
AGGGTATGA	AAGGTATGA	-2
CCGGTCAGT	CAGGTCAGT	-2
TGGGTATGT	TAGGTATGT	-2
GGGGTATAA	GAGGTATAA	-2
AGGGTAGGT	AAGGTAGGT	-2
GGGGTATGT	GAGGTATGT	-2
AGGGTAAAG	AAGGTAAAG	-2
CGGGTAATT	CAGGTAATT	-2
CGAGTAGCG	CAAGTAGCG	-2
CGGGTCTGT	CAGGTCTGT	-2
ACGGTGTGT	AAGGTGTGT	-2
CGGGTAAGA	CAGGTAAGA	-2
CCGGTCATC	CAGGTCATC	-2
GGTGTGAGC	GATGTGAGC	-2
AGGGTAAGC	AAGGTAAGC	-2
AGGGTAGGG	AAGGTAGGG	-2
GTGGTGAGG	GAGGTGAGG	-2
ATGGTAGAC	AAGGTAGAC	-2
CGGGTTCGT	CAGGTTCGT	-2
AGGGTAAAA	AAGGTAAAA	-2
CGGGTGGGA	CAGGTGGGA	-2
ATGGTAAGA	AAGGTAAGA	-2
TGGGTATAT	TAGGTATAT	-2
AGGGTGAAG	AAGGTGAAG	-2
AGGGTATTA	AAGGTATTA	-2
CGAGTATGA	CAAGTATGA	-2
CGGGTATGG	CAGGTATGG	-2
CGGGTTTGT	CAGGTTTGT	-2
TTGGTAAGG	TAGGTAAGG	-2
TGAGTACCC	TAAGTACCC	-2
GTGGTGATG	GAGGTGATG	-2
ATGGTGACT	AAGGTGACT	-2
GGGGTGGAG	GAGGTGGAG	-2
GGGGTAAGG	GAGGTAAGG	-2
TGGGTACAT	TAGGTACAT	-2
CGGGTGGGC	CAGGTGGGC	-2
TGGGTGCTG	TAGGTGCTG	-2
CTGGTCCAT	CAGGTCCAT	-2
CGGGTGAGG	CAGGTGAGG	-2
TTAGTTCAG	TAAGTTCAG	-2
GGCGTGAGC	GACGTGAGC	-2
CTGGTATCC	CAGGTATCC	-2
AGGGTACGC	AAGGTACGC	-2
ACTGTGAGT	AATGTGAGT	-2
GTGGTGAGG	GAGGTGAGG	-2
CGGGTTCAG	CAGGTTCAG	-2
CGGGTCTGT	CAGGTCTGT	-2
CGGGTGCTG	CAGGTGCTG	-2
AGGGTGGTG	AAGGTGGTG	-2
AGGGTTCTG	AAGGTTCTG	-2
CGGGTGCGA	CAGGTGCGA	-2
GGGGTGGGC	GAGGTGGGC	-2
ATTGTCAAG	AATGTCAAG	-2
GGGGTAGTG	GAGGTAGTG	-2
CGAGTAAGA	CAAGTAAGA	-2
CGGGTAATT	CAGGTAATT	-2
CGGGTAAGC	CAGGTAAGC	-2
CGGGTTTGT	CAGGTTTGT	-2
TGCGTGAGT	TACGTGAGT	-2
AGGGTCCAA	AAGGTCCAA	-2
AGGGTCCAC	AAGGTCCAC	-2
AGGGTGAGA	AAGGTGAGA	-2
GGGGTTGGT	GAGGTTGGT	-2
TCTGTAAGT	TATGTAAGT	-2
GTGGTAGGT	GAGGTAGGT	-2
GGGGTCGTG	GAGGTCGTG	-2
GGGGTTGTT	GAGGTTGTT	-2
AGGGTAATC	AAGGTAATC	-2
AGGGTCCAG	AAGGTCCAG	-2
ACGGTGAAG	AAGGTGAAG	-2
CGGGTGGCT	CAGGTGGCT	-2
AGTGTCAAA	AATGTCAAA	-2
CGGGTAAAT	CAGGTAAAT	-2
AGAGTGAGT	AAAGTGAGT	-2
TGGGTCACG	TAGGTCACG	-2
GGGGTATAA	GAGGTATAA	-2
AGGGTGGAG	AAGGTGGAG	-2
GGGGTGAGG	GAGGTGAGG	-2
CGGGTAGAT	CAGGTAGAT	-2
AGGGTGATC	AAGGTGATC	-2
GCGGTAACT	GAGGTAACT	-2
CGGGTGGAA	CAGGTGGAA	-2
CGGGTTGTG	CAGGTTGTG	-2
CGGGTACTG	CAGGTACTG	-2
CGGGTCACC	CAGGTCACC	-2
AGGGTAGAG	AAGGTAGAG	-2
GTGGTGCAG	GAGGTGCAG	-2
CGGGTAGCT	CAGGTAGCT	-2
GGTGTGAGT	GATGTGAGT	-2
CGGGTATAA	CAGGTATAA	-2
TGGGTGCCT	TAGGTGCCT	-2
AGAGTAGGT	AAAGTAGGT	-2
TCTGTAAGT	TATGTAAGT	-2
CCTGTAGGT	CATGTAGGT	-2
AGGGTGGGT	AAGGTGGGT	-2
GCGGTGATG	GAGGTGATG	-2
TCCGTTACA	TACGTTACA	-2
TCCGTCTAT	TACGTCTAT	-2
ATGGTGAAA	AAGGTGAAA	-2
GCAGTAAGT	GAAGTAAGT	-2
AGGGTAAAT	AAGGTAAAT	-2
CTGGTATAA	CAGGTATAA	-2
GGGGTTCGT	GAGGTTCGT	-2
AGGGTTGGG	AAGGTTGGG	-2
AGGGTGTCT	AAGGTGTCT	-2
AGAGTTAGA	AAAGTTAGA	-2
CTGGTACAA	CAGGTACAA	-2
GTGGTATGA	GAGGTATGA	-2
ACGGTGGTC	AAGGTGGTC	-2
GGGGTACAG	GAGGTACAG	-2
GGGGTGGTT	GAGGTGGTT	-2
GGGGTGAGC	GAGGTGAGC	-2
GGGGTACGT	GAGGTACGT	-2
TCGGTAAGA	TAGGTAAGA	-2
CCTGTAGGG	CATGTAGGG	-2
CCTGTAAGG	CATGTAAGG	-2
GTGGTAAGT	GAGGTAAGT	-2
ACGGTTGGT	AAGGTTGGT	-2
ATGGTATTT	AAGGTATTT	-2
CCTGTTCCA	CATGTTCCA	-2
CGGGTTACA	CAGGTTACA	-2
ACAGTCAAA	AAAGTCAAA	-2
GGGGTAATA	GAGGTAATA	-2
GCAGTAGGT	GAAGTAGGT	-2
CCGGTTCCG	CAGGTTCCG	-2
CGGGTTCAA	CAGGTTCAA	-2
GGGGTAGTT	GAGGTAGTT	-2
GCGGTTAGT	GAGGTTAGT	-2
GGGGTGATT	GAGGTGATT	-2
AGGGTTCCT	AAGGTTCCT	-2
GGGGTATGG	GAGGTATGG	-2
CGGGTGGAC	CAGGTGGAC	-2
CGGGTTCCT	CAGGTTCCT	-2
CTGGTAATA	CAGGTAATA	-2
AGGGTAGGA	AAGGTAGGA	-2
GGGGTAAAG	GAGGTAAAG	-2
CGGGTGAGA	CAGGTGAGA	-2
CTGGTTAAG	CAGGTTAAG	-2
CGGGTTTGT	CAGGTTTGT	-2
AGGGTGAGC	AAGGTGAGC	-2
AGGGTAGGT	AAGGTAGGT	-2
GGGGTTATA	GAGGTTATA	-2
CTGGTGGGT	CAGGTGGGT	-2
TGGGTGCTG	TAGGTGCTG	-2
CGGGTCAGA	CAGGTCAGA	-2
GCGGTGGCT	GAGGTGGCT	-2
CGGGTGCAG	CAGGTGCAG	-2
GGGGTTTGT	GAGGTTTGT	-2
CGGGTGACC	CAGGTGACC	-2
TTGGTTAAT	TAGGTTAAT	-2
AGGGTATGC	AAGGTATGC	-2
AGGGTCAGT	AAGGTCAGT	-2
ATGGTGAAA	AAGGTGAAA	-2
CGGGTTTGA	CAGGTTTGA	-2
AGGGTGATA	AAGGTGATA	-2
CCAGTAGGT	CAAGTAGGT	-2
AGAGTGTCC	AAAGTGTCC	-2
CGGGTTCAT	CAGGTTCAT	-2
CTGGTAAGG	CAGGTAAGG	-2
CGGGTTCAT	CAGGTTCAT	-2
GTAGTATAA	GAAGTATAA	-2
GGGGTGGGT	GAGGTGGGT	-2
GCGGTCCAC	GAGGTCCAC	-2
GCGGTGTGC	GAGGTGTGC	-2
GGGGTGCGT	GAGGTGCGT	-2
GGGGTGTGT	GAGGTGTGT	-2
CGTGTACAT	CATGTACAT	-2
CTGGTGCCG	CAGGTGCCG	-2
GGGGTCAGG	GAGGTCAGG	-2
CTGGTTCGA	CAGGTTCGA	-2
GGGGTGCCC	GAGGTGCCC	-2
GGGGTGGGT	GAGGTGGGT	-2
AGGGTGGGC	AAGGTGGGC	-2
GGGGTAAGC	GAGGTAAGC	-2
AGGGTGTGG	AAGGTGTGG	-2
GGGGTGTGG	GAGGTGTGG	-2
CCGGTAATC	CAGGTAATC	-2
CTGGTGGGA	CAGGTGGGA	-2
CGGGTGAGG	CAGGTGAGG	-2
CGGGTCGGA	CAGGTCGGA	-2
CCGGTTTGT	CAGGTTTGT	-2
AGGGTAGGA	AAGGTAGGA	-2
GGGGTGAGT	GAGGTGAGT	-2
CTGGTGTGC	CAGGTGTGC	-2
GGCGTGAGC	GACGTGAGC	-2
CGGGTCAGT	CAGGTCAGT	-2
GGGGTGGGA	GAGGTGGGA	-2
CCGGTTTGC	CAGGTTTGC	-2
CCGGTTTGC	CAGGTTTGC	-2
GTGGTGGTG	GAGGTGGTG	-2
AGGGTGGGC	AAGGTGGGC	-2
GGGGTATGA	GAGGTATGA	-2
AGAGTTAGC	AAAGTTAGC	-2
CGGGTAGGC	CAGGTAGGC	-2
AGGGTCAAT	AAGGTCAAT	-2
CGGGTTCAT	CAGGTTCAT	-2
GGGGTCAGG	GAGGTCAGG	-2
AGGGTGAGA	AAGGTGAGA	-2
AGGGTCGAG	AAGGTCGAG	-2
CGGGTGAGG	CAGGTGAGG	-2
AGGGTGAAT	AAGGTGAAT	-2
ATAGTAGAG	AAAGTAGAG	-2
CGGGTACTT	CAGGTACTT	-2
AGGGTTAGA	AAGGTTAGA	-2
AGGGTGAGG	AAGGTGAGG	-2
GGGGTATGG	GAGGTATGG	-2
AGGGTCTAT	AAGGTCTAT	-2
AGGGTGTGC	AAGGTGTGC	-2
ACGGTGAAC	AAGGTGAAC	-2
GGGGTACTA	GAGGTACTA	-2
ATGGTGAAT	AAGGTGAAT	-2
CGGGTAACT	CAGGTAACT	-2
GGGGTCGAG	GAGGTCGAG	-2
CGCGTAATG	CACGTAATG	-2
AGGGTTTGG	AAGGTTTGG	-2
AGGGTATGG	AAGGTATGG	-2
CCGGTAGAG	CAGGTAGAG	-2
AGTGTGTGT	AATGTGTGT	-2
GGAGTGGAT	GAAGTGGAT	-2
CGGGTCAGT	CAGGTCAGT	-2
AGGGTCCTG	AAGGTCCTG	-2
CGGGTGCTG	CAGGTGCTG	-2
CTGGTGCCT	CAGGTGCCT	-2
GCGGTAACA	GAGGTAACA	-2
CGGGTGGTG	CAGGTGGTG	-2
GGGGTATGG	GAGGTATGG	-2
CGGGTGGGG	CAGGTGGGG	-2
CGGGTTAGC	CAGGTTAGC	-2
AGGGTGTGC	AAGGTGTGC	-2
CGGGTGGGC	CAGGTGGGC	-2
AGGGTTGGT	AAGGTTGGT	-2
CGGGTTGGT	CAGGTTGGT	-2
GGGGTGGAA	GAGGTGGAA	-2
AGGGTGAGA	AAGGTGAGA	-2
CTGGTACCA	CAGGTACCA	-2
CGGGTGGAG	CAGGTGGAG	-2
ATGGTATTC	AAGGTATTC	-2
ACTGTAAGT	AATGTAAGT	-2
TGGGTTTGT	TAGGTTTGT	-2
AGGGTTTCA	AAGGTTTCA	-2
AGGGTAAAC	AAGGTAAAC	-2
CGGGTGATT	CAGGTGATT	-2
TTGGTGTTT	TAGGTGTTT	-2
ATAGTAAGT	AAAGTAAGT	-2
GCAGTGCAA	GAAGTGCAA	-2
CGGGTCAGT	CAGGTCAGT	-2
AGGGTATTT	AAGGTATTT	-2
CGGGTGATC	CAGGTGATC	-2
CGGGTGGGC	CAGGTGGGC	-2
ACGGTGCAG	AAGGTGCAG	-2
CGGGTTCTG	CAGGTTCTG	-2
TGAGTGAGT	TAAGTGAGT	-2
CCAGTCGAC	CAAGTCGAC	-2
AGGGTCAGC	AAGGTCAGC	-2
CGGGTTCTG	CAGGTTCTG	-2
ACGGTGGTA	AAGGTGGTA	-2
TGAGTGAGT	TAAGTGAGT	-2
CCGGTACCT	CAGGTACCT	-2
CGGGTGAGA	CAGGTGAGA	-2
ACAGTAAGT	AAAGTAAGT	-2
CGGGTGAGA	CAGGTGAGA	-2
ATGGTCAGC	AAGGTCAGC	-2
CGGGTGAGG	CAGGTGAGG	-2
GGGGTGAGG	GAGGTGAGG	-2
AGAGTGAAA	AAAGTGAAA	-2
CGGGTGGGC	CAGGTGGGC	-2
GGGGTCTCG	GAGGTCTCG	-2
AGGGTGGGC	AAGGTGGGC	-2
CGGGTCAGG	CAGGTCAGG	-2
GTGGTGCAC	GAGGTGCAC	-2
CGGGTTGGA	CAGGTTGGA	-2
CGGGTTAGG	CAGGTTAGG	-2
CGGGTCGGG	CAGGTCGGG	-2
AGGGTCTCT	AAGGTCTCT	-2
CGGGTTCCC	CAGGTTCCC	-2
CGGGTGGGA	CAGGTGGGA	-2
GGGGTCCTG	GAGGTCCTG	-2
CGGGTGGTG	CAGGTGGTG	-2
GGGGTCACA	GAGGTCACA	-2
GGCGTAAGG	GACGTAAGG	-2
CGGGTAACT	CAGGTAACT	-2
GTGGTAAAG	GAGGTAAAG	-2
GTGGTAACT	GAGGTAACT	-2
CGGGTGGCG	CAGGTGGCG	-2
CGGGTGGTC	CAGGTGGTC	-2
CGGGTGGTG	CAGGTGGTG	-2
CGGGTTATG	CAGGTTATG	-2
GGGGTGAGA	GAGGTGAGA	-2
AGGGTTTGT	AAGGTTTGT	-2
GGGGTAGGG	GAGGTAGGG	-2
CCTGTAACG	CATGTAACG	-2
CGGGTCTGT	CAGGTCTGT	-2
CGGGTCCGC	CAGGTCCGC	-2
CGGGTGAGG	CAGGTGAGG	-2
ACGGTGAAA	AAGGTGAAA	-2
GGGGTGGTG	GAGGTGGTG	-2
GTGGTGAAA	GAGGTGAAA	-2
TTTGTGCAC	TATGTGCAC	-2
AGGGTGAGT	AAGGTGAGT	-2
GGAGTATGA	GAAGTATGA	-2
AGGGTATTT	AAGGTATTT	-2
GTGGTGGGT	GAGGTGGGT	-2
CTGGTCACT	CAGGTCACT	-2
ACGGTAATT	AAGGTAATT	-2
TGGGTTTCT	TAGGTTTCT	-2
CCTGTTCCA	CATGTTCCA	-2
CGAGTTCTA	CAAGTTCTA	-2
GGGGTAGTG	GAGGTAGTG	-2
CGGGTACAC	CAGGTACAC	-2
CTGGTGGGC	CAGGTGGGC	-2
CTGGTGAAT	CAGGTGAAT	-2
CTGGTGAAT	CAGGTGAAT	-2
ACTGTAAGG	AATGTAAGG	-2
AGGGTATTT	AAGGTATTT	-2
CGGGTGCTG	CAGGTGCTG	-2
TGGGTTGGT	TAGGTTGGT	-2
CCTGTTCGT	CATGTTCGT	-2
GGGGTACCA	GAGGTACCA	-2
CGGGTCTGT	CAGGTCTGT	-2
CGGGTAGCT	CAGGTAGCT	-2
CGGGTCGGA	CAGGTCGGA	-2
GTGGTTCCA	GAGGTTCCA	-2
ATGGTGAAG	AAGGTGAAG	-2
AGGGTATGT	AAGGTATGT	-2
TTGGTACCC	TAGGTACCC	-2
ACGGTACCC	AAGGTACCC	-2
CGGGTAACA	CAGGTAACA	-2
AGGGTGATT	AAGGTGATT	-2
CGGGTGGCC	CAGGTGGCC	-2
GCCGTGAGT	GACGTGAGT	-2
GTTGTACCA	GATGTACCA	-2
CCGGTGAAG	CAGGTGAAG	-2
CGGGTGGGT	CAGGTGGGT	-2
CGGGTCTGT	CAGGTCTGT	-2
CGGGTCTGA	CAGGTCTGA	-2
AGGGTTCAA	AAGGTTCAA	-2
ACGGTGCAG	AAGGTGCAG	-2
CTGGTCAGT	CAGGTCAGT	-2
CGGGTCTGT	CAGGTCTGT	-2
CTGGTCTTG	CAGGTCTTG	-2
CGTGTCACT	CATGTCACT	-2
GCGGTGTGG	GAGGTGTGG	-2
GGGGTTCAG	GAGGTTCAG	-2
CCTGTGGAT	CATGTGGAT	-2
AGGGTTCCA	AAGGTTCCA	-2
AGGGTAATT	AAGGTAATT	-2
ACGGTAACT	AAGGTAACT	-2
CCGGTCAGC	CAGGTCAGC	-2
AGAGTAAGA	AAAGTAAGA	-2
CGGGTGGGG	CAGGTGGGG	-2
TGGGTAACC	TAGGTAACC	-2
GGGGTGGGG	GAGGTGGGG	-2
CGGGTATCA	CAGGTATCA	-2
ATGGTAAAT	AAGGTAAAT	-2
TGGGTAAGT	TAGGTAAGT	-2
AGGGTACAG	AAGGTACAG	-2
CTGGTAATG	CAGGTAATG	-2
TCCGTATGT	TACGTATGT	-2
CGGGTCCTG	CAGGTCCTG	-2
AGTGTTTGT	AATGTTTGT	-2
TTGGTCTGG	TAGGTCTGG	-2
AGGGTGGGT	AAGGTGGGT	-2
AGGGTGAGC	AAGGTGAGC	-2
CCGGTGTGA	CAGGTGTGA	-2
CGGGTCCGG	CAGGTCCGG	-2
GGGGTGTGT	GAGGTGTGT	-2
AGGGTGGGA	AAGGTGGGA	-2
AGGGTAAAG	AAGGTAAAG	-2
CGGGTACTA	CAGGTACTA	-2
AGTGTGACT	AATGTGACT	-2
CTGGTACTG	CAGGTACTG	-2
GGGGTGCGT	GAGGTGCGT	-2
ACGGTAAGG	AAGGTAAGG	-2
TGGGTGAGG	TAGGTGAGG	-2
AGGGTAGCT	AAGGTAGCT	-2
AGGGTAATT	AAGGTAATT	-2
GTGGTTCAG	GAGGTTCAG	-2
CGGGTTCAA	CAGGTTCAA	-2
CGGGTAGAG	CAGGTAGAG	-2
CGGGTATAT	CAGGTATAT	-2
AGGGTACTC	AAGGTACTC	-2
TGGGTGCAG	TAGGTGCAG	-2
ATGGTAAGG	AAGGTAAGG	-2
AGGGTAGAA	AAGGTAGAA	-2
CTAGTAAGC	CAAGTAAGC	-2
TGGGTCTGT	TAGGTCTGT	-2
AGGGTGGGC	AAGGTGGGC	-2
CCGGTAGGA	CAGGTAGGA	-2
CGGGTACCG	CAGGTACCG	-2
CGGGTAATA	CAGGTAATA	-2
TGAGTGAGC	TAAGTGAGC	-2
CTGGTAGGT	CAGGTAGGT	-2
ATGGTTATT	AAGGTTATT	-2
GTGGTTCTG	GAGGTTCTG	-2
CGGGTAGGG	CAGGTAGGG	-2
CTGGTGGCC	CAGGTGGCC	-2
AGGGTGACA	AAGGTGACA	-2
GGGGTGTGG	GAGGTGTGG	-2
TCCGTCCAG	TACGTCCAG	-2
AGGGTTTGT	AAGGTTTGT	-2
GGGGTGCGG	GAGGTGCGG	-2
CGGGTGTGG	CAGGTGTGG	-2
CGGGTGAAC	CAGGTGAAC	-2
CTGGTATTG	CAGGTATTG	-2
GCGGTTTGG	GAGGTTTGG	-2
AGCGTGCGT	AACGTGCGT	-2
GGGGTGATG	GAGGTGATG	-2
CGAGTAAGC	CAAGTAAGC	-2
ACAGTAAGT	AAAGTAAGT	-2
GGGGTAAAG	GAGGTAAAG	-2
CGGGTTATT	CAGGTTATT	-2
CCGGTTTGG	CAGGTTTGG	-2
CCGGTGACA	CAGGTGACA	-2
TGGGTGAGA	TAGGTGAGA	-2
TGGGTAGGT	TAGGTAGGT	-2
AGGGTAAGT	AAGGTAAGT	-2
CCGGTTTGT	CAGGTTTGT	-2
CGGGTTCAC	CAGGTTCAC	-2
TGAGTGTGG	TAAGTGTGG	-2
CGGGTGAAA	CAGGTGAAA	-2
GTGGTCGTG	GAGGTCGTG	-2
TGAGTGAGA	TAAGTGAGA	-2
CTGGTCTCA	CAGGTCTCA	-2
ATGGTACTT	AAGGTACTT	-2
AGGGTAAGC	AAGGTAAGC	-2
CGGGTACAA	CAGGTACAA	-2
AGGGTGGGT	AAGGTGGGT	-2
AGGGTGACC	AAGGTGACC	-2
CTGGTAGGT	CAGGTAGGT	-2
AGGGTACCA	AAGGTACCA	-2
GGGGTGTGC	GAGGTGTGC	-2
CGGGTTCGT	CAGGTTCGT	-2
TGGGTGGAG	TAGGTGGAG	-2
CGGGTAGCG	CAGGTAGCG	-2
AGGGTGGGG	AAGGTGGGG	-2
ATGGTAACC	AAGGTAACC	-2
CGGGTACTG	CAGGTACTG	-2
CGGGTATGG	CAGGTATGG	-2
TTTGTGAGT	TATGTGAGT	-2
CGGGTGGAC	CAGGTGGAC	-2
CGGGTACAG	CAGGTACAG	-2
AGGGTAAGT	AAGGTAAGT	-2
TGGGTGCCA	TAGGTGCCA	-2
CCGGTGAGG	CAGGTGAGG	-2
CGGGTGTGC	CAGGTGTGC	-2
GTGGTAGAT	GAGGTAGAT	-2
CGGGTGCTA	CAGGTGCTA	-2
GCGGTATCG	GAGGTATCG	-2
TGGGTCGGT	TAGGTCGGT	-2
AGGGTTCGG	AAGGTTCGG	-2
GGGGTCTGA	GAGGTCTGA	-2
CGCGTATGT	CACGTATGT	-2
AGGGTTGGA	AAGGTTGGA	-2
GTGGTGAGT	GAGGTGAGT	-2
GGGGTCTGT	GAGGTCTGT	-2
GGGGTTGGT	GAGGTTGGT	-2
CGGGTACCA	CAGGTACCA	-2
TGGGTGGGT	TAGGTGGGT	-2
AGAGTGCGA	AAAGTGCGA	-2
TGAGTAAGT	TAAGTAAGT	-2
TCAGTATCT	TAAGTATCT	-2
ACGGTGGAC	AAGGTGGAC	-2
CGGGTGACT	CAGGTGACT	-2
GCAGTCTGT	GAAGTCTGT	-2
CCTGTCCTG	CATGTCCTG	-2
AGTGTGAGT	AATGTGAGT	-2
GTGGTAAGA	GAGGTAAGA	-2
ATGGTGAAA	AAGGTGAAA	-2
CGGGTACCT	CAGGTACCT	-2
GTGGTGAAG	GAGGTGAAG	-2
CGGGTAATT	CAGGTAATT	-2
ATGGTCAGG	AAGGTCAGG	-2
AGGGTGTTT	AAGGTGTTT	-2
CGGGTAGCT	CAGGTAGCT	-2
AGGGTTGGA	AAGGTTGGA	-2
AGGGTGATG	AAGGTGATG	-2
CTGGTGAAT	CAGGTGAAT	-2
CTGGTCTGC	CAGGTCTGC	-2
CGGGTGAAT	CAGGTGAAT	-2
GCAGTCATA	GAAGTCATA	-2
CCGGTACAG	CAGGTACAG	-2
AGAGTGGAC	AAAGTGGAC	-2
GGGGTAGGC	GAGGTAGGC	-2
CGGGTTCAA	CAGGTTCAA	-2
AGGGTCAGC	AAGGTCAGC	-2
AGGGTTAGG	AAGGTTAGG	-2
AGAGTGAGC	AAAGTGAGC	-2
ATGGTGATG	AAGGTGATG	-2
AGTGTGAGG	AATGTGAGG	-2
CCTGTGAGG	CATGTGAGG	-2
TGGGTACAA	TAGGTACAA	-2
CGGGTCGTG	CAGGTCGTG	-2
CGGGTTCTA	CAGGTTCTA	-2
TGGGTGGGT	TAGGTGGGT	-2
ATGGTCACA	AAGGTCACA	-2
TGGGTAAGA	TAGGTAAGA	-2
TGGGTGAGT	TAGGTGAGT	-2
CTGGTGAAA	CAGGTGAAA	-2
GGGGTCAGA	GAGGTCAGA	-2
GCGGTAAGA	GAGGTAAGA	-2
ATGGTGAAA	AAGGTGAAA	-2
GTTGTTGGA	GATGTTGGA	-2
GGGGTATTG	GAGGTATTG	-2
CGGGTGTGA	CAGGTGTGA	-2
AGGGTATTT	AAGGTATTT	-2
GCGGTTTGC	GAGGTTTGC	-2
AGGGTGTAG	AAGGTGTAG	-2
ACGGTGAAA	AAGGTGAAA	-2
CCAGTACCT	CAAGTACCT	-2
ATGGTTAGC	AAGGTTAGC	-2
GGAGTAAAT	GAAGTAAAT	-2
TTGGTAGAG	TAGGTAGAG	-2
CGGGTACCT	CAGGTACCT	-2
AGGGTCAGG	AAGGTCAGG	-2
GTGGTAACA	GAGGTAACA	-2
GTGGTGGAG	GAGGTGGAG	-2
CGGGTTCAA	CAGGTTCAA	-2
CGGGTTCGG	CAGGTTCGG	-2
AGAGTCACC	AAAGTCACC	-2
GTTGTAAAC	GATGTAAAC	-2
CTGGTAACA	CAGGTAACA	-2
CGGGTAATT	CAGGTAATT	-2
AGGGTGGAG	AAGGTGGAG	-2
GGGGTAAGG	GAGGTAAGG	-2
CTGGTGATG	CAGGTGATG	-2
AGGGTGCTC	AAGGTGCTC	-2
ATGGTAGCT	AAGGTAGCT	-2
GTGGTATGA	GAGGTATGA	-2
CGGGTGAAC	CAGGTGAAC	-2
AGTGTCTTC	AATGTCTTC	-2
CGGGTACCT	CAGGTACCT	-2
CCTGTGAAA	CATGTGAAA	-2
AGCGTGAGC	AACGTGAGC	-2
TGGGTAATA	TAGGTAATA	-2
CGGGTGGGG	CAGGTGGGG	-2
AGGGTAGAT	AAGGTAGAT	-2
GGGGTGCGC	GAGGTGCGC	-2
AGAGTGAGA	AAAGTGAGA	-2
AGGGTAAGA	AAGGTAAGA	-2
TGGGTAAGG	TAGGTAAGG	-2
CCGGTATGG	CAGGTATGG	-2
TGGGTGAGC	TAGGTGAGC	-2
AGGGTAGGT	AAGGTAGGT	-2
CTGGTTTGG	CAGGTTTGG	-2
AGGGTATGT	AAGGTATGT	-2
TCTGTCGTG	TATGTCGTG	-2
GGGGTGTGA	GAGGTGTGA	-2
TTGGTTGGT	TAGGTTGGT	-2
CGGGTAAAT	CAGGTAAAT	-2
CTGGTAAAG	CAGGTAAAG	-2
GCGGTAAGA	GAGGTAAGA	-2
CGGGTAACT	CAGGTAACT	-2
AGGGTGACA	AAGGTGACA	-2
GTGGTAAAA	GAGGTAAAA	-2
TCAGTGGAG	TAAGTGGAG	-2
GGGGTATAG	GAGGTATAG	-2
CGGGTGTGG	CAGGTGTGG	-2
CGGGTTTGC	CAGGTTTGC	-2
AGGGTGGGT	AAGGTGGGT	-2
CTGGTAATG	CAGGTAATG	-2
CGGGTACCA	CAGGTACCA	-2
GGGGTGTGG	GAGGTGTGG	-2
AGGGTAGTT	AAGGTAGTT	-2
CCGGTGAGG	CAGGTGAGG	-2
GTGGTGAGT	GAGGTGAGT	-2
ATGGTAAAT	AAGGTAAAT	-2
ATGGTAAGT	AAGGTAAGT	-2
GGGGTACAG	GAGGTACAG	-2
TGGGTTTTG	TAGGTTTTG	-2
AGTGTAATG	AATGTAATG	-2
GGGGTACCT	GAGGTACCT	-2
TGGGTACAA	TAGGTACAA	-2
AGGGTGCAG	AAGGTGCAG	-2
CGGGTAAGA	CAGGTAAGA	-2
CGGGTGGTA	CAGGTGGTA	-2
ATGGTAAGA	AAGGTAAGA	-2
CTTGTAAGA	CATGTAAGA	-2
CGGGTACGC	CAGGTACGC	-2
CGGGTTGCT	CAGGTTGCT	-2
CGGGTGGCA	CAGGTGGCA	-2
CGGGTGAAT	CAGGTGAAT	-2
AGGGTGCTG	AAGGTGCTG	-2
AGGGTAAAT	AAGGTAAAT	-2
AGGGTATGA	AAGGTATGA	-2
CGGGTGTGG	CAGGTGTGG	-2
AGGGTATTA	AAGGTATTA	-2
CCGGTACCA	CAGGTACCA	-2
AGGGTGGGT	AAGGTGGGT	-2
CTGGTCGAA	CAGGTCGAA	-2
GGAGTGAGC	GAAGTGAGC	-2
CTGGTAGTG	CAGGTAGTG	-2
GTGGTCCCT	GAGGTCCCT	-2
CCAGTGTCA	CAAGTGTCA	-2
CGGGTAGTT	CAGGTAGTT	-2
GCAGTGAGG	GAAGTGAGG	-2
CTGGTGCAC	CAGGTGCAC	-2
ATGGTAAGC	AAGGTAAGC	-2
ATGGTGCAG	AAGGTGCAG	-2
ATGGTAGGT	AAGGTAGGT	-2
GTGGTGGGT	GAGGTGGGT	-2
CTGGTCCTT	CAGGTCCTT	-2
CGGGTACAA	CAGGTACAA	-2
[truncated: 19,220 more rows]
