# Supplementary material for: Systematically developing a registry of splice-site creating variants utilizing massive publicly available transcriptome sequence data
Source: Nat Commun. 2025 Jan 9;16:426. doi: 10.1038/s41467-024-55185-y (PMC11718197; doi:10.1038/s41467-024-55185-y)
Supplement: Supplementary file 6 — Source Data [file 41467_2024_55185_MOESM6_ESM.zip › SourceData/Figure4b_source.tsv]

Direction	Is_donor	Is_exon_within_alu	Ratio
Alu sense	Donor creation	TRUE	0.065
Alu sense	Donor creation	FALSE	0.232
Alu sense	Acceptor creation	TRUE	0.06
Alu sense	Acceptor creation	FALSE	0.087
Alu antisense	Donor creation	TRUE	0.527
Alu antisense	Donor creation	FALSE	0.025
Alu antisense	Acceptor creation	TRUE	0.301
Alu antisense	Acceptor creation	FALSE	0.056
