# Supplementary material for: Systematically developing a registry of splice-site creating variants utilizing massive publicly available transcriptome sequence data
Source: Nat Commun. 2025 Jan 9;16:426. doi: 10.1038/s41467-024-55185-y (PMC11718197; doi:10.1038/s41467-024-55185-y)
Supplement: Supplementary file 6 — Source Data [file 41467_2024_55185_MOESM6_ESM.zip › SourceData/Figure3a_source.tsv]

Relative_position_bin	Splicing_consequence	Count
(-Inf, -100]	Partial exon loss	1974
(-Inf, -100]	Exon extension	104
(-Inf, -100]	Cryptic exon inclusion	84
(-Inf, -100]	Ambiguous	520
(-100, -10]	Partial exon loss	4804
(-100, -10]	Exon extension	1
(-100, -10]	Cryptic exon inclusion	1
(-100, -10]	Ambiguous	7
(-10, 0]	Partial exon loss	1169
(-10, 0]	Exon extension	913
(0, 10]	Partial exon loss	750
(0, 10]	Exon extension	610
(10, 100]	Partial exon loss	2018
(10, 100]	Exon extension	1147
(10, 100]	Cryptic exon inclusion	1
(10, 100]	Cryptic exon inclusion	1
(10, 100]	Ambiguous	28
(10, 100]	Ambiguous	1
(100, 1,000]	Exon extension	787
(100, 1,000]	Cryptic exon inclusion	1890
(100, 1,000]	Ambiguous	763
(1,000, 10,000]	Exon extension	217
(1,000, 10,000]	Cryptic exon inclusion	2997
(1,000, 10,000]	Ambiguous	1980
(10,000, Inf)	Exon extension	9
(10,000, Inf)	Cryptic exon inclusion	826
(10,000, Inf)	Ambiguous	1300
(-Inf, -10,000]	Exon extension	2
(-Inf, -10,000]	Cryptic exon inclusion	184
(-Inf, -10,000]	Ambiguous	498
(-10,000, -1,000]	Exon extension	87
(-10,000, -1,000]	Cryptic exon inclusion	656
(-10,000, -1,000]	Ambiguous	577
(-1,000, -100]	Exon extension	229
(-1,000, -100]	Cryptic exon inclusion	416
(-1,000, -100]	Ambiguous	133
(-100, -10]	Exon extension	960
(-100, -10]	Ambiguous	4
(100, Inf)	Partial exon loss	1303
(100, Inf)	Exon extension	39
(100, Inf)	Cryptic exon inclusion	26
(100, Inf)	Ambiguous	114
