# Supplementary material for: Systematically developing a registry of splice-site creating variants utilizing massive publicly available transcriptome sequence data
Source: Nat Commun. 2025 Jan 9;16:426. doi: 10.1038/s41467-024-55185-y (PMC11718197; doi:10.1038/s41467-024-55185-y)
Supplement: Supplementary file 6 — Source Data [file 41467_2024_55185_MOESM6_ESM.zip › SourceData/SupplementaryFigure18_1_source.tsv]

Reference_sequence	Alternative_sequence	Relative_SS_pos_in_Alu
AGTGTCACTCTGTCCCCCAGTCT	AGTGTCACTCTGTCCCCCAGGCT	256
ATTCTCACTCTGTCGCCCAGGCT	ATTCTCACTCTGTCCCCCAGGCT	256
GTTCTTGCTTTGTCATCCAAGTT	GTTCTTGCTTTGTCATCCAGGTT	256
GTTTTGCTCTTGTCGCCCAGGCT	GTTTTGCTCTTGTCCCCCAGGCT	256
GTTTTGCTCTTGTTGCCCAGGCT	GTTTTGCTCTTGTTTCCCAGGCT	256
AGTCTTGCTCTGTTGCCCAGGCT	AGTCTTGCTCTGTTTCCCAGGCT	256
GTTCTTGCACTGTTGCCCAGGCT	GTTCTTGCACTGTTCCCCAGGCT	256
GTGTTGCTCCTCTTGTCCAGGCT	GTGTTGCTCCTCTTTTCCAGGCT	256
GTTCTTGCTCTTTTGCCCAAGCT	GTTCTTGCTCTTTTGCCCAGGCT	256
AGTCTTGCTCTGTTGCCCAAGCT	AGTCTTGCTCTGTTGCCCAGGCT	256
AGTCTTTCTCTGTCTCCCAAGCT	AGTCTTTCTCTGTCTCCCAGGCT	256
GTTTCCCTCTTGTTGCCCAGGCT	GTTTCCCTCTTGTTTCCCAGGCT	256
GTTTTGCTCTTGTTGCCCAGTCT	GTTTTGCTCTTGTTGCCCAGGCT	256
GTTTCACTCTTTTTGCCCAGGCT	GTTTCACTCTTTTTTCCCAGGCT	256
TTTTTTTTTCTTCGAGACGGAGT	TTTTTTTTTCTTCGAGACAGAGT	276
TTCTTTCTTTTTTGAGACAAGGT	TTCTTTCTTTTTTGAGACAGGGT	276
ACTTTTTTTTTTTTAGATAGGGT	ACTTTTTTTTTTTTATATAGGGT	276
TTTTTTTTTTTTTGAGACAGAGT	TTTTTTTTTTTTTGATACAGAGT	276
TTTTTTTTTTTTTGAGACAGTGT	TTTTTTTTTTTTTGACACAGTGT	276
TTTTTTTTTTTTTGAGACGGAGT	TTTTTTTTTTTTTGAGACAGAGT	276
TTTGTTTGTTTTTGATTCGGAGT	TTTGTTTGTTTTTGATTCAGAGT	276
TTTTTTTTTTTTTGAGACGGAGT	TTTTTTTTTTTTTGAGACAGAGT	276
TTTTATTTTTTTTGAGACAAAGT	TTTTATTTTTTTTGAGACAGAGT	276
TTTTTTTTTTTTTAAGACAGAGT	TTTTTTTTTTTTTAATACAGAGT	276
TTTTTTTTTTTTTGAGACAGAAT	TTTTTTTTTTTTTGTGACAGAAT	276
TTTTTTTTTTTTTGAGACAGAAT	TTTTTTTTTTTTTGATACAGAAT	276
TTTTTTTTTTTTTGAGACAGGGT	TTTTTTTTTTTTTGATACAGGGT	276
AGTGTTTTTTTTTTTAATAGGTG	AGTGTTTTTTTTTTTTATAGGTG	276
TTTTCTCTTTTTTGAGACGGAGT	TTTTCTCTTTTTTGAGACAGAGT	276
TTTTTTTTCCCCCGAGACGGAGT	TTTTTTTTCCCCCGAGACAGAGT	276
TTTTTTTTTTTTTGAGACGGAGT	TTTTTTTTTTTTTGAGACAGAGT	276
TTTTTTTTTTTTTGAGACGGAGT	TTTTTTTTTTTTTGAGACAGAGT	276
ATCTCTTTTTTTTGAGACGGAGT	ATCTCTTTTTTTTGAGACAGAGT	276
TTTTTTTTTTTTTTTGACAGAGT	TTTTTTTTTTTTTTTTACAGAGT	276
TTATTTATTTGGGAAGACAAAGT	TTATTTATTTGGGAAGACAGAGT	276
TTTTTTTTTTATTTTGACGGAGT	TTTTTTTTTTATTTTGACAGAGT	276
TTTTTTATTTTTTGAGACAAGGT	TTTTTTATTTTTTGAGACAGGGT	276
ATTTTTTTTTTTTAAGACAGGGT	ATTTTTTTTTTTTATGACAGGGT	276
ATTTTTTTTTTTTAAGACAGGGT	ATTTTTTTTTTTTAATACAGGGT	276
TATTTTATGTTTTGAGACAAGGT	TATTTTATGTTTTGAGACAGGGT	276
GATTTTTTTTTTTGAGGCAGAGT	GATTTTTTTTTTTGATGCAGAGT	276
TTTTTTTTTTTTTGAGACAGGGT	TTTTTTTTTTTTTGTGACAGGGT	276
ATTATTTTTTTTGGAGACAGGGT	ATTATTTTTTTTGGATACAGGGT	276
TTTTTTCTTTTTTGAAACAAGGT	TTTTTTCTTTTTTGAAACAGGGT	276
TTTTTTTTTTTTTGAGACAGACT	TTTTTTTTTTTTTGATACAGACT	276
TTTTTTCTTTTTTGAATCGGAGT	TTTTTTCTTTTTTGAATCAGAGT	276
TTGTTTGTTTTTTGAGACGGAGT	TTGTTTGTTTTTTGAGACAGAGT	276
TTTTTTTTTTTTTGAGACAGAGT	TTTTTTTTTTTTTGATACAGAGT	276
TTTTTTTTTTTTCCGGACAGGGT	TTTTTTTTTTTTCCGTACAGGGT	276
TTTTTTTTTTTTTGAGACAGGGT	TTTTTTTTTTTTTGATACAGGGT	276
TTTTTTTTTTTTGGTGACAGGGT	TTTTTTTTTTTTGGTTACAGGGT	276
TTTTTTTTTTTTTGAGACGGAGT	TTTTTTTTTTTTTGAGACAGAGT	276
GGCTTTTTTTTTTGTGACAGGAT	GGCTTTTTTTTTTGTTACAGGAT	276
GTTTGTTTGTTTTGAGACGGGGT	GTTTGTTTGTTTTGAGACAGGGT	276
AACTTTTTTTTTTGAGACAAGGT	AACTTTTTTTTTTGAGACAGGGT	276
TTTTTTTTTTTTTGAGACAGAGT	TTTTTTTTTTTTTGTGACAGAGT	276
TTTTTTTTTTTCTAAGGCAGACT	TTTTTTTTTTTCTAATGCAGACT	276
TTTTTTTTTTTCTAAGGCAGACT	TTTTTTTTTTTCTAACGCAGACT	276
TTTTTTTTTTTTTAAGACGGAGT	TTTTTTTTTTTTTAAGACAGAGT	276
TTTTTTTTTGCAAAAAAAAGTGT	TTTTTTTTTGCAAAAAAAAGGGT	276
TTTGTTTTGTTTTGGGACAGAAT	TTTGTTTTGTTTTGGTACAGAAT	276
TTTTTTTTTTTTTTGAGTAGGAG	TTTTTTTTTTTTTTTAGTAGGAG	276
TTTTTTTTTTTTTGAGACAGCAA	TTTTTTTTTTTTTGAGACAGAAA	276
TTTTTTTTTTTTTGTGGCAAGGT	TTTTTTTTTTTTTGTGGCAGGGT	276
TTTTTTTTTTTTTGAGATAGAGT	TTTTTTTTTTTTTGTGATAGAGT	276
ATCTTTTGTTTTCGAGACAAGGT	ATCTTTTGTTTTCGAGACAGGGT	276
TATTTTTATTTTTTGGACAGAGT	TATTTTTATTTTTTTGACAGAGT	276
TTTTTTTTTTTTGGAAACGGAGT	TTTTTTTTTTTTGGAAACAGAGT	276
TTTTTTTTTATTTGAGACAGTTT	TTTTTTTTTATTTGAGACAGGTT	276
TTTTTTTTTTTTTGAGCCAGGGT	TTTTTTTTTTTTTGATCCAGGGT	276
TTTTTTTTTTTTTGAGACGGAGT	TTTTTTTTTTTTTGAGACAGAGT	276
CTTTTTTTTTTTTTTGACAGAGT	CTTTTTTTTTTTTTTTACAGAGT	276
TTTTTTTTTTTTTGAGACAGAGT	TTTTTTTTTTTTTGCGACAGAGT	276
CTTTTTATTTTTTGAGACAAGGT	CTTTTTATTTTTTGAGACAGGGT	276
TTTTTTTTTTTTTGAGACAGAGT	TTTTTTTTTTTTTGATACAGAGT	276
TTTTTTTTTTTTTGAGACGGAGT	TTTTTTTTTTTTTGAGACAGAGT	276
CTTTTTTTTTTTTTTTTGAGATG	CTTTTTTTTTTTTTTTTCAGATG	280
TGTTTTTTTGTTTGTTTGAGATG	TGTTTTTTTGTTTGTTTCAGATG	280
ATTTATTTATTTATTTTGAGAGA	ATTTATTTATTTATTTTCAGAGA	280
TCTTTCTTTCTTTTTTTGAGACA	TCTTTCTTTCTTTTTTTCAGACA	280
AATTTTTTTTTTTTTTTTAGTTG	AATTTTTTTTTTTTTTTTAGGTG	280
AGAATTTTTTTTTTTTTGAGACG	AGAATTTTTTTTTTTTTCAGACG	280
TATTTAATTTATTTTTTGAGACG	TATTTAATTTATTTTTTCAGACG	280
TTATTTGTTTGTTTTCTGAGATG	TTATTTGTTTGTTTTCTCAGATG	280
GTTTTGTTTATTTGTTTGAGACA	GTTTTGTTTATTTGTTTCAGACA	280
TTTTTTTTTTTTTTTTTGAGATG	TTTTTTTTTTTTTTTTTTAGATG	280
AGTAGATTTTTTTTTTTGAGACA	AGTAGATTTTTTTTTTTTAGACA	280
CTTCTTTTTTTCCTTTTGAGAGC	CTTCTTTTTTTCCTTTTCAGAGC	280
TTTTTTCTTTTTTTTTTGAGATG	TTTTTTCTTTTTTTTTTCAGATG	280
TTTTTGTTTTTTTTTTTGAGATG	TTTTTGTTTTTTTTTTTTAGATG	280
ACGTACGTTTTGTTTTTGAGATG	ACGTACGTTTTGTTTTTCAGATG	280
TTTTTTTGTTTGTTTTTGAGACG	TTTTTTTGTTTGTTTTTTAGACG	280
TTTTTTTTTTTTTTATTGAGATG	TTTTTTTTTTTTTTATTTAGATG	280
TTTTTTTGTTTTTTTTTGAGATG	TTTTTTTGTTTTTTTTTTAGATG	280
TTTATTTATTTATTTTTGAGATG	TTTATTTATTTATTTTTCAGATG	280
TAAATTTTTTTTTTTTTAAGACA	TAAATTTTTTTTTTTTTTAGACA	280
TTTTTTCTTCTTTTTTTGAGATG	TTTTTTCTTCTTTTTTTCAGATG	280
TTTTTTTTTTTTTTTTTGAGGCA	TTTTTTTTTTTTTTTTTTAGGCA	280
GTTTTCTTTTTTTTTTTGAGATG	GTTTTCTTTTTTTTTTTTAGATG	280
TTTGTTTTGTTTTTTTCGAGACA	TTTGTTTTGTTTTTTTCTAGACA	280
TTCTTTTTTTTTTTTTTGAGGCA	TTCTTTTTTTTTTTTTTTAGGCA	280
GTTTTGTTTTGTTTTTTGAGATG	GTTTTGTTTTGTTTTTTCAGATG	280
TTTGTTTGTTTGTTTTTGAGACG	TTTGTTTGTTTGTTTTTCAGACG	280
TAATTTTTTTTTTTTTTGAGACG	TAATTTTTTTTTTTTTTTAGACG	280
TCTATTTATTTATTTTTGAGACG	TCTATTTATTTATTTTTCAGACG	280
TTTTTTTTTTTTTTTTTGAGACA	TTTTTTTTTTTTTTTTTCAGACA	280
CTTTTTTTTTTTTTTTGGAGACA	CTTTTTTTTTTTTTTTGTAGACA	280
CTTTTTTTTCTTTTTTTGAGATG	CTTTTTTTTCTTTTTTTCAGATG	280
ACCATTTTTTGGTTTTTGAGACG	ACCATTTTTTGGTTTTTCAGACG	280
ACTTTTTTTTTTTTTTTGAGACG	ACTTTTTTTTTTTTTTTTAGACG	280
TTTTTTTTTTTTTTTTTGAGATG	TTTTTTTTTTTTTTTTTTAGATG	280
CTTTTTTTTTCTTTTTTGAGACA	CTTTTTTTTTCTTTTTTTAGACA	280
GTTTTTGTTTTTTTTTTGAGATG	GTTTTTGTTTTTTTTTTCAGATG	280
TTTTTTTTTTTTTTTCTGAGACG	TTTTTTTTTTTTTTTCTTAGACG	280
TTTTTTTTTTTTTTTTTGAGATG	TTTTTTTTTTTTTTTTTCAGATG	280
TATTTTTTATTTTTTTTGAGATG	TATTTTTTATTTTTTTTTAGATG	280
TTTTCTTTTTTCTTTTTGAGAGT	TTTTCTTTTTTCTTTTTCAGAGT	280
TTTATTTATTTTTTCTTGAGACA	TTTATTTATTTTTTCTTCAGACA	280
TTTTCTTTTCTTTTTTTGAGGCA	TTTTCTTTTCTTTTTTTCAGGCA	280
TATTTATTTATTTTTTTGAGATG	TATTTATTTATTTTTTTCAGATG	280
TTTTTTTTTTTTCTTTTGAGACG	TTTTTTTTTTTTCTTTTCAGACG	280
CAATTTTTTTTTTCTTTGAGACG	CAATTTTTTTTTTCTTTTAGACG	280
TGGTTCTTTTCTTTTTTGAGACG	TGGTTCTTTTCTTTTTTCAGACG	280
CTTTTTTTTGTTTTTTTGAGACT	CTTTTTTTTGTTTTTTTCAGACT	280
TTTTTTTTTTTTTTTTTGAGATG	TTTTTTTTTTTTTTTTTCAGATG	280
TTTATCTGTTTGTTTTTGAGACG	TTTATCTGTTTGTTTTTCAGACG	280
TTTCTTTTTTTTTCTTTGAGACA	TTTCTTTTTTTTTCTTTCAGACA	280
ATTATCTTTTTTTTTTTGAGACG	ATTATCTTTTTTTTTTTCAGACG	280
TATTTATTTTTATTTTTGAGATG	TATTTATTTTTATTTTTCAGATG	280
GTTTGCTTGTTTGTTTTGAGATG	GTTTGCTTGTTTGTTTTCAGATG	280
GTTTGTTTTTTATTTTTGAGACA	GTTTGTTTTTTATTTTTCAGACA	280
ATCTTTTTTCTTTTTTTGAGACA	ATCTTTTTTCTTTTTTTCAGACA	280
CTTTTTTTTTTCTTTTTGAGACA	CTTTTTTTTTTCTTTTTCAGACA	280
AAGGATTTTTTTTTTTTAAGACA	AAGGATTTTTTTTTTTTTAGACA	280
GTTTTTTTTCTTTTTTTGAGACG	GTTTTTTTTCTTTTTTTCAGACG	280
TTTTTTTTTTTTTTTTTGAGACG	TTTTTTTTTTTTTTTTTCAGACG	280
TTTTTTTTTTTCTTTTTGAGACA	TTTTTTTTTTTCTTTTTCAGACA	280
GTTTTTTTTTTTTTTTTGAGACG	GTTTTTTTTTTTTTTTTTAGACG	280
ATTTTATTTTTTTTTTTGAGATG	ATTTTATTTTTTTTTTTTAGATG	280
CTTTTTTTTTCTTTTTTGAGACG	CTTTTTTTTTCTTTTTTTAGACG	280
TTTTTTTTTTTTTTTTTGAGTCA	TTTTTTTTTTTTTTTTTGAGACA	280
ATTTTTTATTTTTTTTTGAGACA	ATTTTTTATTTTTTTTTCAGACA	280
ACTTCTTTTTTTTTTTTAAGACA	ACTTCTTTTTTTTTTTTCAGACA	280
CTTTCTTTTTTTTTTTGGAGATG	CTTTCTTTTTTTTTTTGCAGATG	280
TTTTTTTTTTTTTTTTTGAGACC	TTTTTTTTTTTTTTTTTTAGACC	280
TTATTTATTTTTTTTTTGAGATG	TTATTTATTTTTTTTTTTAGATG	280
TTTTTTCCTTTTTTTTTGAGACG	TTTTTTCCTTTTTTTTTCAGACG	280
TTGTTGTTGTTGTTTTTGAGATA	TTGTTGTTGTTGTTTTTCAGATA	280
TTTTATTTATTTGTTTTGAGAGG	TTTTATTTATTTGTTTTTAGAGG	280
TGAATTTTTTTGTTTTTGAGGCA	TGAATTTTTTTGTTTTTTAGGCA	280
GACTTTTTTTTTTTTTTGAGATG	GACTTTTTTTTTTTTTTCAGATG	280
TTTTTTTCTTTTTTTTTGAGGCA	TTTTTTTCTTTTTTTTTCAGGCA	280
CTATATTTATATTTTTTGAGATG	CTATATTTATATTTTTTCAGATG	280
TTTTTTTTTTTGTTTTTGAGACA	TTTTTTTTTTTGTTTTTCAGACA	280
TATTTATTTATTTATTTGAGGTG	TATTTATTTATTTATTTCAGGTG	280
TTTTTTTTTTTTTTTTTGAGACC	TTTTTTTTTTTTTTTTTCAGACC	280
TATTTATTTATTTTTTTGAGAGG	TATTTATTTATTTTTTTCAGAGG	280
TTCTTTTTTTCTTTTTTGAGATG	TTCTTTTTTTCTTTTTTCAGATG	280
TGTTTGTTTGTTTTTTGGAGATG	TGTTTGTTTGTTTTTTGCAGATG	280
TTTTTTTTTCTTTCCCTGAGACG	TTTTTTTTTCTTTCCCTTAGACG	280
TCTTTTCTTTTTTTTTTGAGACG	TCTTTTCTTTTTTTTTTTAGACG	280
TTGTTGTTGTTGTTTTTGAGATG	TTGTTGTTGTTGTTTTTCAGATG	280
TTTTTTTTTTTTTTTTGGAGACG	TTTTTTTTTTTTTTTTGCAGACG	280
ATTTATTTATTTATTTTGAGATG	ATTTATTTATTTATTTTCAGATG	280
TTTTTTTGATTTTTTTTGAAATG	TTTTTTTGATTTTTTTTGAGATG	280
ATTTATTTATTTTTTTTGAGATG	ATTTATTTATTTTTTTTTAGATG	280
TCTTTCTTTCTTTTTTTGAGACG	TCTTTCTTTCTTTTTTTCAGACG	280
AAAACTGATTTTTTTTTGAGATG	AAAACTGATTTTTTTTTTAGATG	280
TTTTTTTTTTTTTTTTTTAGTCA	TTTTTTTTTTTTTTTTTTAGGCA	280
TATTTTTTTATTTTTTTGAGACG	TATTTTTTTATTTTTTTTAGACG	280
CTTCTTTTTTTTTTTTTGAGACA	CTTCTTTTTTTTTTTTTTAGACA	280
TTTTTTTTTTTTTTTTTGAGATG	TTTTTTTTTTTTTTTTTTAGATG	280
TATTTTTATTTTTTTTTGAGTTG	TATTTTTATTTTTTTTTGAGGTG	280
CCTTTCTTTTTTTTTTGGAGATA	CCTTTCTTTTTTTTTTGTAGATA	280
AACTTTTTTTTTTTTTTGAGATG	AACTTTTTTTTTTTTTTTAGATG	280
ACTTTTTTTTTTTTTTTGAGACG	ACTTTTTTTTTTTTTTTTAGACG	280
TTTATTTATTTATTTTCGAGACG	TTTATTTATTTATTTTCTAGACG	280
TTTTTCTTTTTTTTTTTGAGATG	TTTTTCTTTTTTTTTTTTAGATG	280
TTTTTGTTTTTGTTTTTGAGACT	TTTTTGTTTTTGTTTTTCAGACT	280
TTTCTTTTCTTTTTTTTGAGAGA	TTTCTTTTCTTTTTTTTTAGAGA	280
CTTTTTTTTCCTTTTTTGAGATG	CTTTTTTTTCCTTTTTTTAGATG	280
TTCTTTTTTTTTTTTTTGAGACG	TTCTTTTTTTTTTTTTTTAGACG	280
TCTTTCTTTTTTTTTCTGAGACA	TCTTTCTTTTTTTTTCTCAGACA	280
TACCTTTTTTTTTTCTTGAGATA	TACCTTTTTTTTTTCTTCAGATA	280
GCTTTTTTTTTTTTTTTGAGACG	GCTTTTTTTTTTTTTTTCAGACG	280
TAACTTTTTTTTTGTTTGAGATG	TAACTTTTTTTTTGTTTCAGATG	280
ATCTTTTTTTTTTTTTGGAGGCG	ATCTTTTTTTTTTTTTGCAGGCG	280
TTTTTTATTGTTTTTTTGAGGCA	TTTTTTATTGTTTTTTTCAGGCA	280
TTTTTTTTTTTTTCTTTGAGACG	TTTTTTTTTTTTTCTTTCAGACG	280
TTTTGTTTTGTTTTTTTGAGACA	TTTTGTTTTGTTTTTTTCAGACA	280
TTTCTTTTTTTTTTTTTGAGACG	TTTCTTTTTTTTTTTTTTAGACG	280
CTTTTTTTTTTTTTATTGAGATG	CTTTTTTTTTTTTTATTCAGATG	280
TTGTTTGTTTGTTTTTTGAGATG	TTGTTTGTTTGTTTTTTCAGATG	280
TACTTCTTTTTTTTTTTGAGATG	TACTTCTTTTTTTTTTTTAGATG	280
GTTTTGTTTTGTTTTTTGAGACA	GTTTTGTTTTGTTTTTTCAGACA	280
TTGTTTGTTTGTTTTTTGAGATG	TTGTTTGTTTGTTTTTTCAGATG	280
TTTTTTTTTTTTTTCTTGAGACG	TTTTTTTTTTTTTTCTTCAGACG	280
TTTTTTGTTTGTTTTTTGAGACG	TTTTTTGTTTGTTTTTTCAGACG	280
TTTTTATTTATTTATTTGAGATG	TTTTTATTTATTTATTTCAGATG	280
TCGCTTTTTTTTTTTTTGAGACA	TCGCTTTTTTTTTTTTTTAGACA	280
TTCTTTGTTTTTTGTTTGAGACA	TTCTTTGTTTTTTGTTTCAGACA	280
TTTTTTTTGTTTTTTTTGAGGTG	TTTTTTTTGTTTTTTTTTAGGTG	280
TTTGTTTGTTTGTTTTTGAGACG	TTTGTTTGTTTGTTTTTCAGACG	280
TTTTTTTTTTTTTTTTTGAGACG	TTTTTTTTTTTTTTTTTCAGACG	280
TTTTTTTTTTTTTTTTGGAGACG	TTTTTTTTTTTTTTTTGTAGACG	280
TCTTTTTTCTTTTTTTTGAGATG	TCTTTTTTCTTTTTTTTCAGATG	280
GCTTTTTTTTTTCTTTTGAGATG	GCTTTTTTTTTTCTTTTCAGATG	280
TTTTCTTTTTTTTTTTTGAGATG	TTTTCTTTTTTTTTTTTCAGATG	280
CTTTATGTTTATTTTTTGAGACA	CTTTATGTTTATTTTTTTAGACA	280
CTTTTTTTTTTTTTTTTGAGACG	CTTTTTTTTTTTTTTTTTAGACG	280
TTTTTTTTTTTTTAATAGAGATG	TTTTTTTTTTTTTAATACAGATG	280
TCTTTTTTTTTTTTTTGGAGACA	TCTTTTTTTTTTTTTTGCAGACA	280
CTTTTTTTTTTTTTTTTGAGACG	CTTTTTTTTTTTTTTTTTAGACG	280
TTGTTTGTTTGTTTTTTGAGACA	TTGTTTGTTTGTTTTTTCAGACA	280
CTTTTTTTTTCTTTTTTGAGATG	CTTTTTTTTTCTTTTTTTAGATG	280
TTTTTCTCCTTTTCTTTGAGACG	TTTTTCTCCTTTTCTTTCAGACG	280
TTTCTTTTTTTTTTTTTGAGACA	TTTCTTTTTTTTTTTTTCAGACA	280
TTTGTTTGTTTGTTTTTGAGGCC	TTTGTTTGTTTGTTTTTCAGGCC	280
TTTGTTTTTTGTTTTTTGAGATG	TTTGTTTTTTGTTTTTTCAGATG	280
TTTTTTTTTTTTTTTTTGAGATG	TTTTTTTTTTTTTTTTTTAGATG	280
TTTCTTTTTTTTTTTTTGAGACA	TTTCTTTTTTTTTTTTTTAGACA	280
TTTTATTTTATTTTTTTGAGACA	TTTTATTTTATTTTTTTCAGACA	280
TTTTTTTTTTTTCTTTTGAGATA	TTTTTTTTTTTTCTTTTTAGATA	280
TGAACTTTTTTTTTTTTAAGGGG	TGAACTTTTTTTTTTTTTAGGGG	280
TTATTTTTTATTTTTTTGAGACG	TTATTTTTTATTTTTTTTAGACG	280
TTATTATTATTATTTTTGAGACG	TTATTATTATTATTTTTCAGACG	280
TTTTTTTTTTTTTTTTTGAGACA	TTTTTTTTTTTTTTTTTCAGACA	280
AAACTTTCTTTTTTTTTGAGACA	AAACTTTCTTTTTTTTTTAGACA	280
TATTTTTTTCATTTTTTGAGATG	TATTTTTTTCATTTTTTCAGATG	280
TTTTGTTTTTTTTTTTTGAGACG	TTTTGTTTTTTTTTTTTCAGACG	280
TTTGTTTGTTTGTTTTTGAGACG	TTTGTTTGTTTGTTTTTCAGACG	280
CTTTTTTTTTTTTTTCTGAGACA	CTTTTTTTTTTTTTTCTTAGACA	280
TCTTTTTTTTTTTTTTTGAGGTG	TCTTTTTTTTTTTTTTTTAGGTG	280
TTCTTTTTTTTTTTTTCGAGACG	TTCTTTTTTTTTTTTTCCAGACG	280
TTTGTTGTTGTTTTTTTGAGACG	TTTGTTGTTGTTTTTTTCAGACG	280
