# Supplementary material for: Systematically developing a registry of splice-site creating variants utilizing massive publicly available transcriptome sequence data
Source: Nat Commun. 2025 Jan 9;16:426. doi: 10.1038/s41467-024-55185-y (PMC11718197; doi:10.1038/s41467-024-55185-y)
Supplement: Supplementary file 6 — Source Data [file 41467_2024_55185_MOESM6_ESM.zip › SourceData/SupplementaryFigure7_source.tsv]

Gene	Cancer_type	Count
TP53	BRCA	1
TP53	ESCA	1
TP53	HNSC	1
TP53	LUSC	2
BCOR	COAD	1
BCOR	LAML	1
BCOR	STAD	1
CHD8	UCEC	2
CIC	BLCA	1
CIC	CESC	1
FAT1	LUSC	1
FAT1	STAD	1
FBXW7	LUSC	1
FBXW7	READ	1
KMT2D	BLCA	1
KMT2D	LUSC	1
LZTR1	LAML	1
LZTR1	LUAD	1
NOTCH1	BRCA	1
NOTCH1	LUSC	1
PIK3R1	UCEC	2
PTEN	GBM	2
RB1	LGG	1
RB1	OV	1
SMAD4	BLCA	1
SMAD4	LUSC	1
ABL1	ESCA	1
AKT1	BLCA	1
ATM	CESC	1
ATR	STAD	1
BAP1	BRCA	1
CASP8	BRCA	1
CD70	SKCM	1
CDH1	BLCA	1
CDK4	BRCA	1
CHD4	UCEC	1
CSDE1	UCEC	1
DHX9	UCEC	1
EP300	BLCA	1
ERCC2	BRCA	1
FGFR1	SKCM	1
FGFR2	ESCA	1
GNA11	UCEC	1
JAK2	HNSC	1
KMT2B	UCEC	1
KMT2C	KIRP	1
MACF1	COAD	1
MAP3K1	BRCA	1
MAP3K4	STAD	1
MEN1	COAD	1
MET	UCEC	1
MLH1	UCS	1
NF1	OV	1
PBRM1	SKCM	1
PRKAR1A	ACC	1
RBM10	BLCA	1
SETD2	STAD	1
SMARCA4	PAAD	1
SMARCB1	BRCA	1
SMC1A	LAML	1
STK11	HNSC	1
TAF1	SKCM	1
TRAF3	STAD	1
USP9X	UCEC	1
ZBTB7B	UCEC	1
