# Supplementary material for: Systematically developing a registry of splice-site creating variants utilizing massive publicly available transcriptome sequence data
Source: Nat Commun. 2025 Jan 9;16:426. doi: 10.1038/s41467-024-55185-y (PMC11718197; doi:10.1038/s41467-024-55185-y)
Supplement: Supplementary file 6 — Source Data [file 41467_2024_55185_MOESM6_ESM.zip › SourceData/SupplementaryFigure11_source.tsv]

Is_donor	Splice_site_type	Min	First Quartile	Median	Third Quartile	Maximum
Donor creation	Novel SS without SSCV	-10.88	-2.47	0.62	3.14	11.45
Donor creation	Novel SS with SSCV	-1.14	4.87	7.23	8.88	11.81
Donor creation	Hijacked SS	2.74	6.925	8.56	9.72	11.81
Acceptor creation	Novel SS without SSCV	-16.7	-5.72	-1.66	1.61	11.99
Acceptor creation	Novel SS with SSCV	-10.29	0.83	5.58	8.275	15.2
Acceptor creation	Hijacked SS	1.31	6.54	8.38	10.05	15.06
