# Supplementary material for: Systematically developing a registry of splice-site creating variants utilizing massive publicly available transcriptome sequence data
Source: Nat Commun. 2025 Jan 9;16:426. doi: 10.1038/s41467-024-55185-y (PMC11718197; doi:10.1038/s41467-024-55185-y)
Supplement: Supplementary file 6 — Source Data [file 41467_2024_55185_MOESM6_ESM.zip › SourceData/Figure2b_source.tsv]

Donor_or_acceptor	Relative_position	Reference_base	Alternative_base	Count
Donor	-2	C	A	296
Donor	-2	G	A	1799
Donor	-2	T	A	477
Donor	-1	A	G	5349
Donor	-1	C	G	614
Donor	-1	T	G	1386
Donor	+1	A	G	1174
Donor	+1	C	G	464
Donor	+1	T	G	193
Donor	+2	A	T	210
Donor	+2	C	T	4708
Donor	+2	G	T	557
Donor	+3	C	A	385
Donor	+3	C	G	103
Donor	+3	T	A	89
Donor	+3	T	G	44
Donor	+4	C	A	67
Donor	+4	G	A	550
Donor	+4	T	A	95
Donor	+5	A	G	1120
Donor	+5	C	G	364
Donor	+5	T	G	161
Donor	+6	A	T	101
Donor	+6	C	T	630
Donor	+6	G	T	283
Acceptor	-2	C	A	195
Acceptor	-2	G	A	1824
Acceptor	-2	T	A	259
Acceptor	-1	A	G	1433
Acceptor	-1	C	G	302
Acceptor	-1	T	G	363
Acceptor	+1	C	A	556
Acceptor	+1	C	G	894
Acceptor	+1	T	A	301
Acceptor	+1	T	G	675
Acceptor	-6	A	C	70
Acceptor	-6	A	T	144
Acceptor	-6	G	C	74
Acceptor	-6	G	T	251
Acceptor	-5	A	C	78
Acceptor	-5	A	T	125
Acceptor	-5	G	C	65
Acceptor	-5	G	T	246
Acceptor	-3	A	C	115
Acceptor	-3	A	T	111
Acceptor	-3	G	C	552
Acceptor	-3	G	T	278
