# Supplementary material for: Systematically developing a registry of splice-site creating variants utilizing massive publicly available transcriptome sequence data
Source: Nat Commun. 2025 Jan 9;16:426. doi: 10.1038/s41467-024-55185-y (PMC11718197; doi:10.1038/s41467-024-55185-y)
Supplement: Supplementary file 6 — Source Data [file 41467_2024_55185_MOESM6_ESM.zip › SourceData/Figure1e_source.tsv]

SpliceAI_score	Is_juncmut	Log10_combined_PV
0.2	FALSE	0.001
0.2	FALSE	0
0.2	FALSE	4.189
0.2	FALSE	14.148
0.2	FALSE	0
0.2	FALSE	0.006
0.2001	FALSE	27.689
0.2001	FALSE	0
0.2001	FALSE	0
0.2001	FALSE	0
0.2001	FALSE	33.61
0.2001	FALSE	0
0.2001	FALSE	0
0.2001	FALSE	0
0.2001	FALSE	0
0.2001	FALSE	0.111
0.2001	FALSE	320
0.2002	FALSE	0
0.2002	FALSE	0
0.2002	FALSE	0
0.2002	FALSE	0
0.2002	FALSE	0
0.2002	FALSE	0
0.2002	FALSE	0
0.2002	FALSE	0
0.2002	FALSE	0
0.2002	FALSE	0
0.2002	FALSE	0
0.2002	FALSE	0
0.2002	FALSE	0
0.2002	FALSE	0
0.2002	FALSE	0
0.2002	FALSE	0
0.2002	FALSE	0
0.2002	FALSE	0
0.2002	FALSE	0
0.2002	FALSE	0
0.2002	FALSE	0
0.2002	FALSE	0
0.2002	FALSE	0
0.2002	FALSE	0
0.2003	FALSE	19.464
0.2004	FALSE	0
0.2004	FALSE	1.226
0.2004	FALSE	0
0.2004	FALSE	53.184
0.2004	FALSE	1.463
0.2004	FALSE	0
0.2005	FALSE	0
0.2005	FALSE	9.831
0.2005	FALSE	0
0.2005	FALSE	4.919
0.2005	FALSE	0
0.2006	FALSE	0
0.2006	FALSE	0
0.2006	FALSE	0
0.2006	FALSE	0
0.2006	FALSE	0
0.2006	FALSE	0
0.2006	FALSE	0.047
0.2007	FALSE	0
0.2007	FALSE	0
0.2007	FALSE	94.33
0.2007	FALSE	0
0.2007	FALSE	0
0.2007	FALSE	2.13
0.2008	FALSE	0
0.2008	FALSE	0
0.2008	FALSE	66.916
0.2008	FALSE	7.528
0.2008	FALSE	0
0.2008	FALSE	29.377
0.2008	FALSE	0
0.2008	FALSE	0
0.2008	FALSE	0
0.2009	FALSE	0
0.2009	FALSE	0
0.2009	FALSE	0
0.2009	FALSE	0
0.2009	FALSE	0.04
0.2009	FALSE	0
0.2009	FALSE	18.577
0.2009	FALSE	0
0.201	FALSE	41.432
0.201	FALSE	0
0.2011	FALSE	0
0.2011	FALSE	0
0.2011	FALSE	0.665
0.2011	FALSE	0
0.2012	FALSE	0
0.2012	FALSE	0
0.2012	FALSE	0
0.2012	FALSE	0.118
0.2012	FALSE	16.666
0.2013	FALSE	227.807
0.2013	FALSE	4.02
0.2013	FALSE	174.744
0.2014	FALSE	0
0.2014	FALSE	0
0.2014	FALSE	0
0.2014	FALSE	0
0.2014	FALSE	0
0.2014	FALSE	0.001
0.2015	FALSE	13.207
0.2015	FALSE	0
0.2015	FALSE	0
0.2015	FALSE	0
0.2015	FALSE	0
0.2015	FALSE	15.157
0.2015	FALSE	0
0.2015	FALSE	0
0.2016	FALSE	0.775
0.2016	FALSE	42.463
0.2016	FALSE	0
0.2016	FALSE	0
0.2016	FALSE	0
0.2017	FALSE	0
0.2017	FALSE	320
0.2017	FALSE	0.001
0.2017	FALSE	0
0.2017	FALSE	4.867
0.2017	FALSE	20.465
0.2017	FALSE	0
0.2018	FALSE	0
0.2018	FALSE	11.029
0.2018	FALSE	5.752
0.2019	FALSE	0
0.2019	FALSE	0.74
0.2019	FALSE	0
0.2019	FALSE	0
0.2019	FALSE	12.48
0.2019	FALSE	0
0.2019	FALSE	0
0.202	FALSE	0
0.202	FALSE	0.001
0.202	FALSE	0
0.202	FALSE	0
0.202	FALSE	0.134
0.2021	FALSE	15.317
0.2021	FALSE	108.796
0.2021	FALSE	6.23
0.2021	FALSE	8.668
0.2021	FALSE	0
0.2021	FALSE	0
0.2022	FALSE	0.868
0.2022	FALSE	0
0.2022	FALSE	29.848
0.2023	FALSE	0
0.2023	FALSE	0
0.2023	FALSE	0
0.2023	FALSE	0
0.2023	FALSE	0
0.2024	FALSE	0
0.2024	FALSE	0.346
0.2024	FALSE	143.202
0.2025	FALSE	15.933
0.2025	FALSE	3.316
0.2025	FALSE	0.008
0.2025	FALSE	0
0.2025	FALSE	0
0.2025	FALSE	0
0.2025	FALSE	1.285
0.2026	FALSE	106.752
0.2026	FALSE	0
0.2026	FALSE	0
0.2026	FALSE	0
0.2026	FALSE	0
0.2026	FALSE	0
0.2026	FALSE	55.072
0.2026	FALSE	7.071
0.2027	FALSE	0
0.2027	FALSE	0
0.2027	FALSE	0
0.2027	FALSE	0.512
0.2027	FALSE	0
0.2027	FALSE	0
0.2027	FALSE	0.712
0.2027	FALSE	12.537
0.2028	FALSE	0
0.2028	FALSE	0
0.2028	FALSE	0
0.2028	FALSE	0
0.2028	FALSE	0
0.2028	FALSE	0
0.2029	FALSE	0
0.2029	FALSE	0
0.2029	FALSE	10.943
0.2029	FALSE	0
0.2029	FALSE	0
0.2029	FALSE	0
0.203	FALSE	0
0.203	FALSE	0
0.203	FALSE	5.288
0.203	FALSE	0
0.2031	FALSE	0
0.2031	FALSE	0
0.2032	FALSE	0.977
0.2032	FALSE	0.149
0.2032	FALSE	13.541
0.2032	FALSE	0
0.2032	FALSE	18.855
0.2032	FALSE	0.038
0.2032	FALSE	0
0.2033	FALSE	13.467
0.2033	FALSE	0
0.2033	FALSE	0
0.2033	FALSE	0.256
0.2033	FALSE	0
0.2034	FALSE	0.331
0.2034	FALSE	0
0.2034	FALSE	0
0.2034	FALSE	56.193
0.2034	FALSE	0
0.2034	FALSE	0
0.2034	FALSE	0
0.2034	FALSE	0
0.2035	FALSE	1.124
0.2035	FALSE	29.893
0.2035	FALSE	0
0.2035	FALSE	0
0.2035	FALSE	0
0.2035	FALSE	5.445
0.2035	FALSE	0
0.2036	FALSE	12.77
0.2036	FALSE	0.003
0.2036	FALSE	0
0.2036	FALSE	0
0.2036	FALSE	0
0.2036	FALSE	0
0.2036	FALSE	33.251
0.2037	FALSE	0.004
0.2037	FALSE	1.365
0.2037	FALSE	0
0.2037	FALSE	71.971
0.2037	FALSE	0.048
0.2037	FALSE	44.25
0.2037	FALSE	0
0.2037	FALSE	0
0.2037	FALSE	0
0.2037	FALSE	118.837
0.2037	FALSE	9.523
0.2037	FALSE	0
0.2037	FALSE	0
0.2038	FALSE	0.812
0.2038	FALSE	0
0.2038	FALSE	0
0.2038	FALSE	0
0.2038	FALSE	0
0.2038	FALSE	0
0.2038	FALSE	0
0.2038	FALSE	0
0.2039	FALSE	0
0.2039	FALSE	0.484
0.2039	FALSE	6.289
0.2039	FALSE	54.29
0.2039	FALSE	0
0.2039	FALSE	6.222
0.204	FALSE	0
0.204	FALSE	0
0.204	FALSE	0
0.204	FALSE	0
0.204	FALSE	4.556
0.204	FALSE	0.135
0.2041	FALSE	0
0.2041	FALSE	0
0.2041	FALSE	0
0.2041	FALSE	12.002
0.2041	FALSE	27.658
0.2041	FALSE	70.177
0.2041	FALSE	0.731
0.2042	FALSE	0
0.2042	FALSE	112.829
0.2042	FALSE	0
0.2042	FALSE	1.291
0.2042	FALSE	34.063
0.2042	FALSE	0
0.2042	FALSE	0
0.2042	FALSE	1.111
0.2043	FALSE	4.519
0.2043	FALSE	0
0.2043	FALSE	41.083
0.2043	FALSE	0
0.2043	FALSE	0
0.2044	FALSE	0
0.2044	FALSE	0
0.2044	FALSE	0
0.2044	FALSE	0
0.2045	FALSE	0
0.2045	FALSE	0
0.2045	FALSE	0
0.2045	FALSE	0
0.2045	FALSE	0
0.2046	FALSE	0
0.2046	FALSE	0
0.2046	FALSE	0
0.2046	FALSE	152.814
0.2046	FALSE	0.21
0.2047	FALSE	0
0.2047	FALSE	0
0.2047	FALSE	0
0.2047	FALSE	0
0.2047	FALSE	0
0.2048	FALSE	0
0.2048	FALSE	154.019
0.2048	FALSE	0
0.2048	FALSE	0
0.2048	FALSE	0
0.2048	FALSE	1.747
0.2048	FALSE	0
0.2049	FALSE	0
0.2049	FALSE	0
0.2049	FALSE	0.024
0.2049	FALSE	0
0.2049	FALSE	0
0.205	FALSE	0
0.205	FALSE	0
0.205	FALSE	1.264
0.205	FALSE	3.564
0.2051	FALSE	9.383
0.2051	FALSE	0
0.2051	FALSE	0
0.2051	FALSE	9.865
0.2051	FALSE	4.824
0.2052	FALSE	0
0.2052	FALSE	0
0.2052	FALSE	0
0.2053	FALSE	0
0.2053	FALSE	1.483
0.2053	FALSE	0
0.2053	FALSE	0
0.2053	FALSE	0.014
0.2054	FALSE	0
0.2054	FALSE	3.315
0.2054	FALSE	0
0.2054	FALSE	0
0.2054	FALSE	0
0.2054	FALSE	0
0.2055	FALSE	0
0.2055	FALSE	0
0.2055	FALSE	0
0.2055	FALSE	0
0.2055	FALSE	1.26
0.2055	FALSE	73.413
0.2055	FALSE	0
0.2055	FALSE	0
0.2056	FALSE	0
0.2057	FALSE	0
0.2057	FALSE	28.135
0.2057	FALSE	0
0.2057	FALSE	0
0.2058	FALSE	0
0.2058	FALSE	0
0.2058	FALSE	0
0.2059	FALSE	0
0.2059	FALSE	0
0.2059	FALSE	0.036
0.2059	FALSE	0
0.2059	FALSE	9.915
0.2059	FALSE	0.002
0.2059	FALSE	0
0.2059	FALSE	0
0.206	FALSE	0
0.206	FALSE	0
0.206	FALSE	1.838
0.2061	FALSE	0.701
0.2061	FALSE	0.01
0.2061	FALSE	0
0.2062	FALSE	0
0.2062	FALSE	0
0.2062	FALSE	0
0.2062	FALSE	0.274
0.2062	FALSE	0
0.2062	FALSE	1.906
0.2063	FALSE	0.237
0.2063	FALSE	105.914
0.2063	FALSE	1.91
0.2063	FALSE	109.553
0.2063	FALSE	0
0.2063	FALSE	0.463
0.2063	FALSE	4.987
0.2063	FALSE	0
0.2064	FALSE	30.547
0.2064	FALSE	0
0.2064	FALSE	12.221
0.2064	FALSE	0.001
0.2064	FALSE	0
0.2064	FALSE	289.719
0.2065	FALSE	0
0.2065	FALSE	0
0.2065	FALSE	262.618
0.2065	FALSE	11.475
0.2066	FALSE	0
0.2066	FALSE	0
0.2066	FALSE	0
0.2066	FALSE	0.513
0.2066	FALSE	0
0.2066	FALSE	0
0.2066	FALSE	0
0.2066	FALSE	0
0.2067	FALSE	166.712
0.2067	FALSE	0
0.2067	FALSE	0
0.2067	FALSE	0
0.2067	FALSE	0
0.2067	FALSE	0
0.2067	FALSE	0
0.2067	FALSE	0
0.2068	FALSE	0
0.2068	FALSE	0
0.2068	FALSE	0
0.2068	FALSE	0
0.2068	FALSE	0
0.2068	FALSE	0
0.2068	FALSE	29.842
0.2068	FALSE	0
0.2068	FALSE	18.412
0.2068	FALSE	62.477
0.2069	FALSE	0.016
0.2069	FALSE	5.662
0.2069	FALSE	43.736
0.2069	FALSE	57.574
0.2069	FALSE	0
0.2069	FALSE	0
0.2069	FALSE	0.001
0.207	FALSE	320
0.207	FALSE	0
0.2071	FALSE	21.222
0.2071	FALSE	0
0.2071	FALSE	0.555
0.2071	FALSE	20.896
0.2072	FALSE	0.002
0.2072	FALSE	0
0.2072	FALSE	0
0.2072	FALSE	3.549
0.2072	FALSE	0
0.2072	FALSE	0.033
0.2072	FALSE	0
0.2073	FALSE	0
0.2073	FALSE	0.112
0.2074	FALSE	0.001
0.2074	FALSE	0
0.2074	FALSE	13.669
0.2074	FALSE	0
0.2074	FALSE	8.671
0.2074	FALSE	0
0.2075	FALSE	0
0.2075	FALSE	320
0.2075	FALSE	0.202
0.2075	FALSE	0
0.2075	FALSE	0
0.2075	FALSE	0
0.2076	FALSE	9.863
0.2076	FALSE	0
0.2076	FALSE	0
0.2076	FALSE	0
0.2076	FALSE	0
0.2076	FALSE	0.001
0.2076	FALSE	0
0.2077	FALSE	24.067
0.2077	FALSE	0
0.2077	FALSE	12.087
0.2077	FALSE	0
0.2077	FALSE	0
0.2077	FALSE	1.12
0.2077	FALSE	0
0.2078	FALSE	0
0.2078	FALSE	12.335
0.2078	FALSE	52.852
0.2079	FALSE	0
0.2079	FALSE	0.862
0.2079	FALSE	0
0.2079	FALSE	0
0.2079	FALSE	0
0.208	FALSE	0.024
0.208	FALSE	86.943
0.208	FALSE	0.003
0.208	FALSE	9.367
0.208	FALSE	0
0.208	FALSE	0
0.208	FALSE	2.695
0.208	FALSE	0.177
0.208	FALSE	0
0.208	FALSE	6.868
0.2081	FALSE	0
0.2081	FALSE	0
0.2081	FALSE	0
0.2081	FALSE	0
0.2081	FALSE	0
0.2081	FALSE	0
0.2081	FALSE	4.609
0.2081	FALSE	3.123
0.2082	FALSE	0
0.2082	FALSE	1.399
0.2082	FALSE	0.929
0.2082	FALSE	0
0.2082	FALSE	0
0.2083	FALSE	0
0.2083	FALSE	0
0.2083	FALSE	0.002
0.2083	FALSE	6.543
0.2083	FALSE	0
0.2083	FALSE	0
0.2084	FALSE	27.639
0.2084	FALSE	18.211
0.2084	FALSE	54.505
0.2084	FALSE	0
0.2084	FALSE	0
0.2084	FALSE	68.203
0.2084	FALSE	0
0.2084	FALSE	0
0.2084	FALSE	0.008
0.2085	FALSE	0.002
0.2085	FALSE	0
0.2086	FALSE	0
0.2086	FALSE	0
0.2086	FALSE	0
0.2086	FALSE	0
0.2086	FALSE	0
0.2086	FALSE	24.173
0.2086	FALSE	5.219
0.2087	FALSE	0
0.2087	FALSE	0
0.2087	FALSE	0
0.2087	FALSE	60.912
0.2088	FALSE	0
0.2088	FALSE	0
0.2088	FALSE	0
0.2088	FALSE	0
0.2088	FALSE	277.727
0.2088	FALSE	2.546
0.2088	FALSE	0
0.2089	FALSE	0
0.2089	FALSE	0.811
0.2089	FALSE	2.791
0.2089	FALSE	0
0.2089	FALSE	0.001
0.2089	FALSE	320
0.209	FALSE	0
0.209	FALSE	17.314
0.209	FALSE	64.798
0.2091	FALSE	0
0.2091	FALSE	0
0.2091	FALSE	0
0.2092	FALSE	0.003
0.2092	FALSE	0
0.2092	FALSE	274.298
0.2092	FALSE	0
0.2093	FALSE	0
0.2093	FALSE	0
0.2093	FALSE	136.137
0.2093	FALSE	27.433
0.2094	FALSE	0
0.2094	FALSE	0
0.2094	FALSE	0.051
0.2094	FALSE	115.644
0.2094	FALSE	0
0.2094	FALSE	0
0.2094	FALSE	0
0.2094	FALSE	0
0.2094	FALSE	0.773
0.2095	FALSE	0
0.2095	FALSE	4.184
0.2095	FALSE	0
0.2095	FALSE	0
0.2095	FALSE	16.618
0.2095	FALSE	0
0.2095	FALSE	0
0.2095	FALSE	0
0.2096	FALSE	0.002
0.2096	FALSE	0
0.2096	FALSE	0
0.2096	FALSE	5.604
0.2096	FALSE	0
0.2096	FALSE	0
0.2096	FALSE	0
0.2097	FALSE	0
0.2097	FALSE	0.715
0.2097	FALSE	19.693
0.2097	FALSE	0
0.2097	FALSE	0.751
0.2097	FALSE	0
0.2098	FALSE	0
0.2098	FALSE	0
0.2098	FALSE	19.647
0.2099	FALSE	0.003
0.2099	FALSE	0
0.2099	FALSE	0
0.21	FALSE	22.003
0.21	FALSE	1.085
0.21	FALSE	0
0.2101	FALSE	0
0.2101	FALSE	0
0.2101	FALSE	0
0.2101	FALSE	0.575
0.2102	FALSE	79.28
0.2102	FALSE	1.557
0.2102	FALSE	0
0.2102	FALSE	0
0.2102	FALSE	0
0.2102	FALSE	0.046
0.2102	FALSE	0
0.2102	FALSE	8.69
0.2103	FALSE	0
0.2103	FALSE	0
0.2103	FALSE	0.356
0.2103	FALSE	2.383
0.2104	FALSE	7.923
0.2104	FALSE	0
0.2104	FALSE	0
0.2104	FALSE	0
0.2105	FALSE	0
0.2105	FALSE	0
0.2105	FALSE	0.515
0.2105	FALSE	11.238
0.2105	FALSE	40.156
0.2105	FALSE	0
0.2105	FALSE	0
0.2106	FALSE	5.367
0.2106	FALSE	0
0.2106	FALSE	0.003
0.2106	FALSE	0
0.2106	FALSE	0
0.2106	FALSE	0
0.2107	FALSE	0.002
0.2107	FALSE	0
0.2107	FALSE	0
0.2108	FALSE	0
0.2108	FALSE	23.852
0.2108	FALSE	4.338
0.2108	FALSE	0
0.2108	FALSE	0
0.2108	FALSE	0
0.2108	FALSE	0
0.2108	FALSE	0
0.2109	FALSE	8.798
0.2109	FALSE	0
0.2109	FALSE	0
0.2109	FALSE	0
0.2109	FALSE	21.391
0.2109	FALSE	0
0.2109	FALSE	320
0.2109	FALSE	56.488
0.2109	FALSE	1.906
0.2109	FALSE	0
0.2109	FALSE	0
0.211	FALSE	0
0.211	FALSE	122.309
0.211	FALSE	0
0.211	FALSE	0
0.211	FALSE	1.012
0.2111	FALSE	3.493
0.2111	FALSE	0
0.2111	FALSE	0
0.2111	FALSE	0
0.2111	FALSE	0
0.2111	FALSE	11.48
0.2112	FALSE	0
0.2112	FALSE	0
0.2112	FALSE	0
0.2112	FALSE	0.001
0.2112	FALSE	0
0.2112	FALSE	0
0.2113	FALSE	0
0.2113	FALSE	0
0.2113	FALSE	0
0.2113	FALSE	56.344
0.2113	FALSE	6.822
0.2113	FALSE	0
0.2114	FALSE	0
0.2114	FALSE	0
0.2114	FALSE	0
0.2114	FALSE	0
0.2114	FALSE	79.745
0.2114	FALSE	22.571
0.2114	FALSE	293.381
0.2115	FALSE	0
0.2115	FALSE	0.075
0.2115	FALSE	17.044
0.2116	FALSE	6.138
0.2116	FALSE	9.664
0.2116	FALSE	0
0.2116	FALSE	0
0.2117	FALSE	0
0.2117	FALSE	0
0.2117	FALSE	0.039
0.2117	FALSE	1.887
0.2118	FALSE	6.502
0.2118	FALSE	0.861
0.2118	FALSE	0
0.2118	FALSE	0
0.2118	FALSE	0
0.2118	FALSE	0
0.2118	FALSE	0
0.2118	FALSE	19.816
0.2118	FALSE	0
0.2118	FALSE	320
0.2119	FALSE	0
0.2119	FALSE	0
0.2119	FALSE	0
0.212	FALSE	0
0.212	FALSE	0
0.2121	FALSE	78.526
0.2121	FALSE	0
0.2121	FALSE	0.053
0.2121	FALSE	0.188
0.2121	FALSE	4.751
0.2121	FALSE	0.208
0.2122	FALSE	0
0.2122	FALSE	0
0.2122	FALSE	0
0.2122	FALSE	0
0.2122	FALSE	56.021
0.2122	FALSE	0
0.2123	FALSE	18.488
0.2123	FALSE	184.264
0.2123	FALSE	0
0.2123	FALSE	3.668
0.2123	FALSE	0
0.2123	FALSE	0
0.2124	FALSE	0
0.2124	FALSE	6.021
0.2124	FALSE	58.556
0.2124	FALSE	0.195
0.2124	FALSE	0
0.2124	FALSE	0.55
0.2124	FALSE	0
0.2125	FALSE	0
0.2125	FALSE	6.073
0.2125	FALSE	51.489
0.2125	FALSE	0
0.2126	FALSE	0
0.2126	FALSE	171.147
0.2126	FALSE	0
0.2126	FALSE	0.22
0.2126	FALSE	4.706
0.2127	FALSE	0.983
0.2127	FALSE	0
0.2127	FALSE	0
0.2127	FALSE	32.662
0.2127	FALSE	0
0.2127	FALSE	2.114
0.2127	FALSE	0
0.2128	FALSE	4.009
0.2128	FALSE	0
0.2128	FALSE	0
0.2128	FALSE	0
0.2129	FALSE	34.592
0.2129	FALSE	42.062
0.2129	FALSE	0
0.2129	FALSE	0
0.2129	FALSE	0
0.2129	FALSE	0
0.213	FALSE	3.07
0.213	FALSE	144.612
0.213	FALSE	0.306
0.213	FALSE	0
0.213	FALSE	127.991
0.213	FALSE	0
0.2131	FALSE	0.009
0.2131	FALSE	0
0.2131	FALSE	2.566
0.2131	FALSE	0
0.2131	FALSE	4.784
0.2131	FALSE	0
0.2131	FALSE	0
0.2132	FALSE	8.114
0.2132	FALSE	0
0.2132	FALSE	0
0.2132	FALSE	0
0.2133	FALSE	0
0.2133	FALSE	0
0.2133	FALSE	98.775
0.2133	FALSE	0
0.2133	FALSE	0
0.2134	FALSE	4.417
0.2134	FALSE	0.001
0.2134	FALSE	50.42
0.2134	FALSE	0
0.2134	FALSE	19.248
0.2135	FALSE	0
0.2135	FALSE	0
0.2135	FALSE	1.952
0.2135	FALSE	0
0.2135	FALSE	0
0.2135	FALSE	0.001
0.2135	FALSE	0
0.2135	FALSE	0
0.2135	FALSE	0
0.2135	FALSE	0
0.2135	FALSE	0.188
0.2135	FALSE	0
0.2136	FALSE	0
0.2136	FALSE	0
0.2136	FALSE	0
0.2136	FALSE	0.063
0.2136	FALSE	0
0.2136	FALSE	0
0.2137	FALSE	0
0.2137	FALSE	88.172
0.2137	FALSE	2.274
0.2138	FALSE	128.933
0.2138	FALSE	7.716
0.2138	FALSE	0.59
0.2138	FALSE	0.028
0.2138	FALSE	0.732
0.2138	FALSE	320
0.2138	FALSE	0
0.2139	FALSE	0
0.2139	FALSE	16.359
0.214	FALSE	0
0.214	FALSE	0
0.214	FALSE	0
0.214	FALSE	0
0.214	FALSE	0
0.214	FALSE	0
0.214	FALSE	0
0.214	FALSE	0
0.2141	FALSE	0.029
0.2141	FALSE	0
0.2142	FALSE	0
0.2142	FALSE	0
0.2142	FALSE	0
0.2142	FALSE	27.805
0.2142	FALSE	0.195
0.2143	FALSE	0
0.2143	FALSE	0
0.2143	FALSE	0
0.2143	FALSE	0
0.2143	FALSE	0
0.2143	FALSE	0
0.2143	FALSE	7.757
0.2144	FALSE	0
0.2144	FALSE	9.931
0.2144	FALSE	49.81
0.2144	FALSE	0
0.2144	FALSE	0
0.2144	FALSE	257.725
0.2144	FALSE	320
0.2145	FALSE	0
0.2145	FALSE	0
0.2145	FALSE	0.014
0.2145	FALSE	120.335
0.2145	FALSE	0
0.2145	FALSE	180.644
0.2145	FALSE	0
0.2145	FALSE	0
0.2146	FALSE	3.039
0.2146	FALSE	0
0.2146	FALSE	0
0.2146	FALSE	0.477
0.2147	FALSE	0
0.2147	FALSE	2.083
0.2147	FALSE	0
0.2147	FALSE	44.867
0.2147	FALSE	0
0.2147	FALSE	1.814
0.2147	FALSE	69.083
0.2147	FALSE	0
0.2147	FALSE	0
0.2148	FALSE	0.799
0.2148	FALSE	0
0.2148	FALSE	0
0.2148	FALSE	1.086
0.2148	FALSE	13.198
0.2148	FALSE	0
0.2148	FALSE	0
0.2148	FALSE	0
0.2148	FALSE	0
0.2149	FALSE	3.466
0.2149	FALSE	0
0.2149	FALSE	0
0.2149	FALSE	0
0.2149	FALSE	0
0.215	FALSE	0
0.215	FALSE	0
0.215	FALSE	0
0.215	FALSE	0.001
0.215	FALSE	0
0.2151	FALSE	0
0.2151	FALSE	0.037
0.2151	FALSE	0.002
0.2151	FALSE	0
0.2152	FALSE	0
0.2152	FALSE	0
0.2152	FALSE	0
0.2152	FALSE	1.238
0.2153	FALSE	0
0.2153	FALSE	97.5
0.2153	FALSE	0
0.2153	FALSE	0.87
0.2153	FALSE	0
0.2153	FALSE	0
0.2153	FALSE	0
0.2153	FALSE	0
0.2154	FALSE	0.006
0.2154	FALSE	5.892
0.2155	FALSE	11.195
0.2155	FALSE	0
0.2155	FALSE	0
0.2155	FALSE	0
0.2155	FALSE	3.247
0.2155	FALSE	0
0.2155	FALSE	0
0.2155	FALSE	0
0.21560000000000001	FALSE	0
0.21560000000000001	FALSE	0.053
0.2157	FALSE	0
0.2157	FALSE	320
0.2157	FALSE	84.602
0.2157	FALSE	0
0.2157	FALSE	0.72
0.2158	FALSE	13.511
0.2158	FALSE	0
0.2158	FALSE	2.648
0.2158	FALSE	0
0.2159	FALSE	0
0.2159	FALSE	16.978
0.2159	FALSE	0
0.2159	FALSE	10.772
0.2159	FALSE	0
0.216	FALSE	6.477
0.216	FALSE	0
0.216	FALSE	3.194
0.216	FALSE	0
0.2161	FALSE	0
0.2161	FALSE	0
0.2161	FALSE	0
0.2162	FALSE	112.46
0.2162	FALSE	0
0.2162	FALSE	0.267
0.2163	FALSE	320
0.2163	FALSE	10.103
0.2163	FALSE	10.017
0.2163	FALSE	0
0.2163	FALSE	0
0.2163	FALSE	0
0.2163	FALSE	0
0.2163	FALSE	0
0.2164	FALSE	0
0.2164	FALSE	0
0.2164	FALSE	5.493
0.2164	FALSE	0
0.2164	FALSE	0.649
0.2164	FALSE	7.668
0.2165	FALSE	3.544
0.2165	FALSE	0.005
0.2165	FALSE	0
0.2165	FALSE	0
0.2165	FALSE	2.797
0.2165	FALSE	0.014
0.2165	FALSE	0
0.2166	FALSE	20.349
0.2166	FALSE	0
0.2166	FALSE	0
0.2166	FALSE	11.346
0.2167	FALSE	0
0.2167	FALSE	0
0.2167	FALSE	0
0.2168	FALSE	0
0.2168	FALSE	1.015
0.2168	FALSE	0
0.2169	FALSE	0.722
0.2169	FALSE	6.023
0.2169	FALSE	0
0.2169	FALSE	0
0.217	FALSE	0.024
0.217	FALSE	0
0.217	FALSE	0.662
0.217	FALSE	9.973
0.217	FALSE	0
0.217	FALSE	21.87
0.2171	FALSE	0
0.2171	FALSE	12.927
0.2171	FALSE	10.649
0.2171	FALSE	4.456
0.2171	FALSE	16.954
0.2171	FALSE	0.63
0.2171	FALSE	0
0.2172	FALSE	0
0.2172	FALSE	0
0.2172	FALSE	67.97
0.2173	FALSE	226.98
0.2174	FALSE	0
0.2174	FALSE	0
0.2174	FALSE	0.15
0.2174	FALSE	0
0.2174	FALSE	2.433
0.2174	FALSE	0
0.2174	FALSE	0
0.2174	FALSE	0
0.2175	FALSE	0
0.2175	FALSE	20.678
0.2175	FALSE	1.581
0.2175	FALSE	0
0.2175	FALSE	0
0.2175	FALSE	0
0.2176	FALSE	0
0.2176	FALSE	0
0.2176	FALSE	0
0.2176	FALSE	0
0.2176	FALSE	0
0.2176	FALSE	0
0.2176	FALSE	0
0.2176	FALSE	2.131
0.2177	FALSE	0
0.2177	FALSE	0
0.2177	FALSE	0
0.2177	FALSE	0
0.2178	FALSE	1.105
0.2178	FALSE	0
0.2178	FALSE	0
0.2178	FALSE	0
0.2178	FALSE	0
0.2178	FALSE	0.242
0.2178	FALSE	10.248
0.2178	FALSE	0
0.2179	FALSE	0
0.2179	FALSE	0
0.2179	FALSE	7.413
0.2179	FALSE	5.627
0.2179	FALSE	0
0.2179	FALSE	166.205
0.2179	FALSE	0
0.218	FALSE	1.561
0.218	FALSE	0
0.218	FALSE	0
0.218	FALSE	0
0.218	FALSE	0
0.218	FALSE	0
0.2181	FALSE	32.418
0.2181	FALSE	0.021
0.2181	FALSE	2.187
0.2181	FALSE	0
0.2181	FALSE	0
0.2182	FALSE	0
0.2182	FALSE	0
0.2182	FALSE	4.976
0.2182	FALSE	0
0.2182	FALSE	0
0.2182	FALSE	0
0.2182	FALSE	0
0.2183	FALSE	17.608
0.2183	FALSE	0
0.2183	FALSE	0
0.2183	FALSE	3.455
0.2183	FALSE	0
0.2183	FALSE	0
0.2184	FALSE	0
0.2184	FALSE	0
0.2185	FALSE	0
0.2185	FALSE	0.005
0.2185	FALSE	34.2
0.2185	FALSE	0.012
0.2186	FALSE	0
0.2186	FALSE	0
0.2186	FALSE	0.767
0.2186	FALSE	0
0.2187	FALSE	17.264
0.2187	FALSE	0
0.2187	FALSE	0
0.2188	FALSE	91.019
0.2188	FALSE	27.462
0.2188	FALSE	0
0.2188	FALSE	13.659
0.2188	FALSE	0
0.2188	FALSE	0
0.2188	FALSE	0
0.2189	FALSE	0
0.2189	FALSE	0
0.219	FALSE	1.684
0.2191	FALSE	0
0.2191	FALSE	0
0.2191	FALSE	1.357
0.2191	FALSE	0
0.2191	FALSE	0
0.2191	FALSE	0
0.2191	FALSE	0
0.2192	FALSE	320
0.2192	FALSE	0
0.2192	FALSE	25.823
0.2193	FALSE	0
0.2193	FALSE	98.525
0.2193	FALSE	0
0.2193	FALSE	0
0.2194	FALSE	21.212
0.2194	FALSE	12.848
0.2194	FALSE	1.371
0.2194	FALSE	0
0.2195	FALSE	0
0.2195	FALSE	2.518
0.2195	FALSE	0
0.2195	FALSE	6.676
0.2196	FALSE	85.29
0.2196	FALSE	0.013
0.2196	FALSE	0
0.2196	FALSE	22.27
0.2196	FALSE	320
0.2197	FALSE	0.04
0.2197	FALSE	0
0.2197	FALSE	0
0.2197	FALSE	12.639
0.2197	FALSE	0
0.2197	FALSE	0.157
0.2198	FALSE	5.095
0.2198	FALSE	202.102
0.2198	FALSE	0
0.2198	FALSE	0
0.2198	FALSE	0
0.2199	FALSE	0
0.2199	FALSE	0
0.22	FALSE	0
0.22	FALSE	0
0.22	FALSE	2.067
0.22	FALSE	0
0.22	FALSE	0
0.22	FALSE	0
0.22	FALSE	0
0.2201	FALSE	0
0.2201	FALSE	0.221
0.2201	FALSE	0
0.2201	FALSE	0
0.2201	FALSE	11.573
0.2201	FALSE	0
0.2201	FALSE	1.199
0.2202	FALSE	0
0.2202	FALSE	114.583
0.2202	FALSE	0
0.2202	FALSE	12.343
0.2202	FALSE	0.01
0.2202	FALSE	1.271
0.2202	FALSE	1.47
0.2203	FALSE	19.853
0.2203	FALSE	61.565
0.2203	FALSE	0
0.2203	FALSE	8.655
0.2203	FALSE	0
0.2204	FALSE	0
0.2204	FALSE	0
0.2204	FALSE	0
0.2204	FALSE	0
0.2204	FALSE	0
0.2204	FALSE	1.763
0.2204	FALSE	0
0.2204	FALSE	0
0.2204	FALSE	0
0.2205	FALSE	0
0.2205	FALSE	0
0.2205	FALSE	17.27
0.2205	FALSE	78.402
0.2205	FALSE	0
0.2205	FALSE	0
0.2205	FALSE	0
0.2205	FALSE	0
0.2206	FALSE	0
0.2206	FALSE	0
0.2206	FALSE	0
0.2206	FALSE	0
0.2206	FALSE	20.081
0.2207	FALSE	0.009
0.2207	FALSE	0
0.2208	FALSE	0
0.2208	FALSE	81.225
0.2208	FALSE	0
0.2208	FALSE	0.022
0.2208	FALSE	0
0.2208	FALSE	0.022
0.2209	FALSE	14.393
0.2209	FALSE	0.022
0.2209	FALSE	0
0.2209	FALSE	6.506
0.2209	FALSE	35.341
0.221	FALSE	0
0.221	FALSE	0
0.221	FALSE	0
0.221	FALSE	320
0.221	FALSE	0
0.221	FALSE	0
0.221	FALSE	0
0.221	FALSE	0
0.2211	FALSE	0
0.2211	FALSE	0
0.2211	FALSE	8.724
0.2211	FALSE	74.022
0.2211	FALSE	0
0.2211	FALSE	0.068
0.2212	FALSE	0
0.2212	FALSE	0.001
0.2212	FALSE	320
0.2212	FALSE	0
0.2212	FALSE	4.426
0.2213	FALSE	0
0.2213	FALSE	68.672
0.2213	FALSE	0
0.2213	FALSE	1.112
0.2213	FALSE	8.134
0.2214	FALSE	0
0.2214	FALSE	0
0.2214	FALSE	12.169
0.2215	FALSE	0
0.2215	FALSE	0
0.2215	FALSE	0.02
0.2215	FALSE	0
0.2216	FALSE	15.592
0.2216	FALSE	0
0.2216	FALSE	20.818
0.2216	FALSE	166.938
0.2217	FALSE	0
0.2217	FALSE	0.02
0.2217	FALSE	0
0.2217	FALSE	0
0.2217	FALSE	0
0.2217	FALSE	0
0.2218	FALSE	0
0.2218	FALSE	0
0.2218	FALSE	0
0.2218	FALSE	9.235
0.2219	FALSE	0
0.2219	FALSE	0
0.222	FALSE	0
0.222	FALSE	14.416
0.222	FALSE	0
0.222	FALSE	0
0.222	FALSE	0.134
0.2221	FALSE	15.44
0.2221	FALSE	38.041
0.2222	FALSE	0
0.2222	FALSE	1.519
0.2222	FALSE	0
0.2222	FALSE	8.001
0.2222	FALSE	7.193
0.2223	FALSE	41.836
0.2223	FALSE	0
0.2223	FALSE	0
0.2223	FALSE	239.043
0.2223	FALSE	0
0.2224	FALSE	0
0.2224	FALSE	0
0.2224	FALSE	12.055
0.2224	FALSE	0
0.2224	FALSE	0
0.2224	FALSE	0
0.2225	FALSE	7.789
0.2225	FALSE	0
0.2226	FALSE	8.946
0.2226	FALSE	0.171
0.2226	FALSE	0
0.2226	FALSE	3.023
0.2226	FALSE	18.224
0.2227	FALSE	11.745
0.2227	FALSE	18.667
0.2227	FALSE	0
0.2227	FALSE	69.632
0.2227	FALSE	3.422
0.2227	FALSE	10.442
0.2227	FALSE	0
0.2227	FALSE	0
0.2228	FALSE	0
0.2228	FALSE	0
0.2228	FALSE	4.004
0.2228	FALSE	0.628
0.2229	FALSE	0
0.2229	FALSE	19.974
0.2229	FALSE	0
0.2229	FALSE	1.94
0.223	FALSE	0
0.223	FALSE	0
0.2231	FALSE	0
0.2231	FALSE	2.429
0.2231	FALSE	98.326
0.2231	FALSE	9.357
0.2231	FALSE	0
0.2231	FALSE	0
0.2231	FALSE	0
0.2232	FALSE	0
0.2232	FALSE	0
0.2232	FALSE	0
0.2232	FALSE	0
0.2232	FALSE	0.028
0.2232	FALSE	72.744
0.2233	FALSE	0
0.2233	FALSE	0
0.2233	FALSE	0
0.2234	FALSE	0
0.2234	FALSE	35.369
0.2234	FALSE	1.038
0.2235	FALSE	0
0.2235	FALSE	0
0.2235	FALSE	0
0.2235	FALSE	26.822
0.2235	FALSE	0
0.2235	FALSE	0.016
0.2235	FALSE	0
0.2235	FALSE	87.456
0.2235	FALSE	0
0.2235	FALSE	13.293
0.2235	FALSE	58.42
0.2236	FALSE	0
0.2236	FALSE	0
0.2236	FALSE	54.195
0.2236	FALSE	0
0.2236	FALSE	0
0.2236	FALSE	0
0.2236	FALSE	0
0.2237	FALSE	5.01
0.2237	FALSE	0
0.2237	FALSE	6.861
0.2237	FALSE	0
0.2238	FALSE	0
0.2238	FALSE	0
0.2239	FALSE	0
0.2239	FALSE	0
0.2239	FALSE	0
0.2239	FALSE	0
0.2239	FALSE	0
0.2239	FALSE	301.385
0.224	FALSE	0
0.224	FALSE	23.913
0.224	FALSE	44.561
0.2241	FALSE	0
0.2241	FALSE	0
0.2242	FALSE	0
0.2242	FALSE	0
0.2242	FALSE	0
0.2243	FALSE	13.568
0.2243	FALSE	0
0.2243	FALSE	0
0.2243	FALSE	121.936
0.2243	FALSE	126.464
0.2244	FALSE	0.004
0.2244	FALSE	21.105
0.2244	FALSE	12.305
0.2244	FALSE	73.514
0.2244	FALSE	27.223
0.2245	FALSE	21.228
0.2245	FALSE	0
0.2245	FALSE	0
0.2245	FALSE	0
0.2245	FALSE	0
0.2245	FALSE	0.004
0.2246	FALSE	71.43
0.2246	FALSE	0
0.2247	FALSE	224.539
0.2247	FALSE	13.408
0.2247	FALSE	0
0.2247	FALSE	0.089
0.2247	FALSE	0.002
0.2247	FALSE	0
0.2247	FALSE	0
0.2248	FALSE	0
0.2248	FALSE	0
0.2248	FALSE	0
0.2248	FALSE	5.093
0.2248	FALSE	0
0.2249	FALSE	0.696
0.2249	FALSE	0.696
0.2249	FALSE	0
0.2249	FALSE	5.602
0.2249	FALSE	146.877
0.2249	FALSE	0
0.2249	FALSE	0
0.2249	FALSE	0
0.225	FALSE	98.573
0.225	FALSE	0
0.225	FALSE	0
0.225	FALSE	20.229
0.2251	FALSE	0
0.2251	FALSE	0.312
0.2251	FALSE	0
0.2251	FALSE	0
0.2251	FALSE	2.545
0.2251	FALSE	0
0.2251	FALSE	0
0.2251	FALSE	0
0.2252	FALSE	0
0.2252	FALSE	1.285
0.2252	FALSE	0
0.2253	FALSE	0.832
0.2253	FALSE	0
0.2253	FALSE	0
0.2253	FALSE	0
0.2253	FALSE	0
0.2253	FALSE	0
0.2253	FALSE	0
0.2254	FALSE	0
0.2254	FALSE	0
0.2255	FALSE	0
0.2255	FALSE	0
0.2255	FALSE	0
0.2255	FALSE	1.479
0.2256	FALSE	0
0.2256	FALSE	0
0.2256	FALSE	0
0.2256	FALSE	0
0.2257	FALSE	0
0.2257	FALSE	0
0.2257	FALSE	0
0.2257	FALSE	0
0.2257	FALSE	0
0.2257	FALSE	7.598
0.2257	FALSE	0
0.2257	FALSE	0
0.2257	FALSE	0
0.2258	FALSE	44.962
0.2258	FALSE	0
0.2259	FALSE	2.266
0.2259	FALSE	0.996
0.2259	FALSE	42.717
0.2259	FALSE	0
0.2259	FALSE	1.005
0.2259	FALSE	114.446
0.2259	FALSE	0.365
0.2259	FALSE	0
0.2259	FALSE	0
0.2259	FALSE	0
0.226	FALSE	10.119
0.226	FALSE	0.001
0.226	FALSE	0
0.226	FALSE	0
0.226	FALSE	0
0.226	FALSE	0
0.2261	FALSE	0
0.2261	FALSE	0.05
0.2262	FALSE	320
0.2262	FALSE	4.026
0.2262	FALSE	0
0.2263	FALSE	0
0.2263	FALSE	0
0.2263	FALSE	0
0.2264	FALSE	0
0.2264	FALSE	0
0.2264	FALSE	0
0.2264	FALSE	0.04
0.2265	FALSE	0
0.2265	FALSE	0
0.2265	FALSE	0
0.2265	FALSE	0.001
0.2266	FALSE	0
0.2267	FALSE	242.609
0.2267	FALSE	0
0.2267	FALSE	0
0.2267	FALSE	0
0.2267	FALSE	0
0.2267	FALSE	32.403
0.2267	FALSE	0
0.2267	FALSE	0
0.2268	FALSE	0
0.2268	FALSE	11.626
0.2268	FALSE	39.438
0.2268	FALSE	1.425
0.2268	FALSE	0
0.2268	FALSE	0
0.2269	FALSE	0
0.2269	FALSE	0
0.2269	FALSE	0
0.2269	FALSE	0
0.2269	FALSE	9.582
0.2269	FALSE	0
0.2269	FALSE	0
0.2269	FALSE	32.053
0.227	FALSE	38.018
0.2271	FALSE	0
0.2271	FALSE	0
0.2272	FALSE	0
0.2272	FALSE	0
0.2272	FALSE	0
0.2272	FALSE	0
0.2272	FALSE	0
0.2272	FALSE	0
0.2273	FALSE	0
0.2273	FALSE	0
0.2273	FALSE	0
0.2273	FALSE	0
0.2273	FALSE	14.855
0.2273	FALSE	0.347
0.2273	FALSE	0
0.2274	FALSE	35.199
0.2274	FALSE	0
0.2274	FALSE	7.425
0.2274	FALSE	33.766
0.2275	FALSE	0
0.2275	FALSE	0
0.2275	FALSE	0
0.2276	FALSE	0
0.2276	FALSE	0.006
0.2276	FALSE	0
0.2276	FALSE	11.835
0.2276	FALSE	0
0.2277	FALSE	62.445
0.2277	FALSE	0
0.2277	FALSE	0.005
0.2277	FALSE	1.321
0.2277	FALSE	0
0.2278	FALSE	0
0.2278	FALSE	4.376
0.2278	FALSE	0.701
0.2279	FALSE	72.821
0.2279	FALSE	0
0.2279	FALSE	0
0.2279	FALSE	0
0.2279	FALSE	96.561
0.2279	FALSE	0
0.2279	FALSE	28.803
0.2279	FALSE	0
0.228	FALSE	0.039
0.228	FALSE	36.987
0.228	FALSE	0.744
0.228	FALSE	84.024
0.228	FALSE	0
0.2281	FALSE	0
0.2281	FALSE	0
0.2281	FALSE	0
0.2282	FALSE	0
0.2282	FALSE	0
0.2282	FALSE	0
0.2282	FALSE	0
0.2282	FALSE	0
0.2282	FALSE	0
0.2282	FALSE	0
0.2283	FALSE	0
0.2283	FALSE	0
0.2284	FALSE	0.512
0.2284	FALSE	0
0.2284	FALSE	12.094
0.2285	FALSE	19.184
0.2285	FALSE	0
0.2285	FALSE	312.643
0.2286	FALSE	0
0.2286	FALSE	9.181
0.2286	FALSE	0
0.2287	FALSE	0
0.2287	FALSE	0
0.2288	FALSE	0.001
0.2288	FALSE	0
0.2289	FALSE	0
0.2289	FALSE	0.135
0.2289	FALSE	0.126
0.2289	FALSE	0
0.2289	FALSE	0.126
0.229	FALSE	0
0.229	FALSE	0
0.229	FALSE	21.914
0.229	FALSE	0.001
0.229	FALSE	0
0.229	FALSE	18.077
0.229	FALSE	41.723
0.229	FALSE	0
0.229	FALSE	0.058
0.2291	FALSE	0
0.2291	FALSE	0
0.2291	FALSE	0
0.2291	FALSE	0.204
0.2291	FALSE	0
0.2291	FALSE	3.293
0.2291	FALSE	128.745
0.2291	FALSE	0
0.2292	FALSE	0.056
0.2292	FALSE	0
0.2292	FALSE	0
0.2292	FALSE	0
0.2293	FALSE	0.313
0.2293	FALSE	0.004
0.2294	FALSE	135.216
0.2294	FALSE	0
0.2294	FALSE	0
0.2295	FALSE	19.639
0.2295	FALSE	0
0.2295	FALSE	173.131
0.2295	FALSE	0
0.2295	FALSE	8.064
0.2295	FALSE	0
0.2296	FALSE	0.232
0.2296	FALSE	0
0.2296	FALSE	4.253
0.2296	FALSE	0
0.2296	FALSE	0
0.2296	FALSE	0
0.2296	FALSE	0
0.2296	FALSE	0.104
0.2296	FALSE	0
0.2297	FALSE	79.746
0.2297	FALSE	0.001
0.2297	FALSE	0
0.2297	FALSE	3.403
0.2298	FALSE	0
0.2298	FALSE	0
0.2299	FALSE	0
0.2299	FALSE	0
0.23	FALSE	0
0.23	FALSE	17.42
0.23	FALSE	0
0.2301	FALSE	0
0.2301	FALSE	130.455
0.2301	FALSE	17.681
0.2301	FALSE	0.011
0.2301	FALSE	5.342
0.2302	FALSE	0.003
0.2302	FALSE	0.344
0.2302	FALSE	0
0.2303	FALSE	0
0.2303	FALSE	1.219
0.2303	FALSE	7.36
0.2303	FALSE	1.581
0.2303	FALSE	0
0.2303	FALSE	0
0.2304	FALSE	0
0.2304	FALSE	18.249
0.2304	FALSE	0
0.2304	FALSE	0
0.2304	FALSE	60.473
0.2305	FALSE	0
0.2305	FALSE	0
0.2305	FALSE	0
0.2305	FALSE	10.292
0.2306	FALSE	0
0.2306	FALSE	0
0.2306	FALSE	4.831
0.2306	FALSE	0
0.2306	FALSE	0
0.2306	FALSE	3.093
0.2306	FALSE	0
0.2307	FALSE	0
0.2308	FALSE	38.822
0.2308	FALSE	0.04
0.2308	FALSE	0.752
0.2308	FALSE	1.275
0.2308	FALSE	0
0.2309	FALSE	0
0.2309	FALSE	0
0.2309	FALSE	0
0.2309	FALSE	0
0.231	FALSE	0
0.231	FALSE	0
0.231	FALSE	0
0.231	FALSE	0
0.231	FALSE	0
0.231	FALSE	0
0.231	FALSE	0
0.2311	FALSE	0
0.2311	FALSE	0
0.2311	FALSE	0
0.2311	FALSE	30.475
0.2312	FALSE	0.015
0.2312	FALSE	6.797
0.2312	FALSE	0
0.2313	FALSE	9.134
0.2313	FALSE	0
0.2313	FALSE	0
0.2313	FALSE	0
0.2313	FALSE	0
0.2313	FALSE	0
0.2314	FALSE	0
0.2314	FALSE	0
0.2314	FALSE	35.588
0.2314	FALSE	0
0.2315	FALSE	79.665
0.2315	FALSE	0
0.2315	FALSE	0
0.2315	FALSE	0
0.2316	FALSE	0
0.2316	FALSE	0
0.2316	FALSE	0
0.2316	FALSE	13.425
0.2317	FALSE	38.828
0.2317	FALSE	0
0.2317	FALSE	111.804
0.2317	FALSE	0
0.2317	FALSE	42.383
0.2317	FALSE	0
0.2317	FALSE	0
0.2318	FALSE	0
0.2318	FALSE	0
0.2318	FALSE	35.38
0.2318	FALSE	0
0.2319	FALSE	0.003
0.2319	FALSE	0
0.2319	FALSE	0
0.2319	FALSE	4.438
0.232	FALSE	0
0.232	FALSE	0.226
0.232	FALSE	0
0.232	FALSE	22.519
0.2321	FALSE	0
0.2321	FALSE	0.003
0.2321	FALSE	0
0.2321	FALSE	0
0.2322	FALSE	0
0.2322	FALSE	0.018
0.2322	FALSE	7.038
0.2323	FALSE	0
0.2323	FALSE	0.049
0.2324	FALSE	0
0.2324	FALSE	0
0.2324	FALSE	0
0.2324	FALSE	0
0.2324	FALSE	1.487
0.2324	FALSE	5.386
0.2325	FALSE	0
0.2325	FALSE	0
0.2325	FALSE	0.018
0.2325	FALSE	0.39
0.2325	FALSE	0
0.2326	FALSE	0.089
0.2326	FALSE	0
0.2326	FALSE	0
0.2327	FALSE	0
0.2327	FALSE	0
0.2327	FALSE	0
0.2327	FALSE	0
0.2327	FALSE	26.034
0.2328	FALSE	0
0.2328	FALSE	0
0.2328	FALSE	0
0.2329	FALSE	7.84
0.2329	FALSE	0
0.233	FALSE	7.063
0.233	FALSE	0
0.233	FALSE	0
0.233	FALSE	320
0.233	FALSE	0
0.233	FALSE	5.179
0.2331	FALSE	122.569
0.2331	FALSE	0
0.2331	FALSE	12.779
0.2331	FALSE	0
0.2332	FALSE	0
0.2332	FALSE	0
0.2332	FALSE	28.514
0.2332	FALSE	320
0.2333	FALSE	0
0.2333	FALSE	2.146
0.2333	FALSE	0
0.2333	FALSE	0
0.2334	FALSE	42.958
0.2334	FALSE	0
0.2334	FALSE	0
0.2334	FALSE	0
0.2334	FALSE	86.225
0.2335	FALSE	0
0.2335	FALSE	21.543
0.2336	FALSE	0
0.2336	FALSE	17.8
0.2336	FALSE	0
0.2337	FALSE	0
0.2337	FALSE	0
0.2337	FALSE	0
0.2337	FALSE	0
0.2337	FALSE	0
0.2337	FALSE	0
0.2338	FALSE	0
0.2338	FALSE	0
0.2338	FALSE	11.416
0.2339	FALSE	0.229
0.2339	FALSE	4.608
0.234	FALSE	0
0.234	FALSE	51.842
0.234	FALSE	0
0.2341	FALSE	0
0.2341	FALSE	174.54
0.2341	FALSE	2.172
0.2341	FALSE	1.733
0.2341	FALSE	0.006
0.2342	FALSE	0
0.2343	FALSE	60.252
0.2343	FALSE	0
0.2343	FALSE	0
0.2343	FALSE	14.045
0.2343	FALSE	0
0.2343	FALSE	0
0.2343	FALSE	20.921
0.2343	FALSE	14.348
0.2344	FALSE	0
0.2344	FALSE	3.798
0.2344	FALSE	7.667
0.2345	FALSE	0
0.2345	FALSE	0
0.2345	FALSE	39.704
0.2345	FALSE	28.823
0.2345	FALSE	28.823
0.2346	FALSE	30.722
0.2346	FALSE	14.583
0.2346	FALSE	320
0.2346	FALSE	1.426
0.2346	FALSE	0
0.2346	FALSE	0.542
0.2347	FALSE	129.482
0.2347	FALSE	0
0.2348	FALSE	9.698
0.2348	FALSE	0
0.2348	FALSE	0
0.2348	FALSE	0
0.2348	FALSE	24.937
0.2348	FALSE	0
0.2349	FALSE	0.01
0.2349	FALSE	0
0.2349	FALSE	0.006
0.235	FALSE	68.136
0.235	FALSE	0
0.2351	FALSE	0
0.2351	FALSE	320
0.2351	FALSE	8.431
0.2351	FALSE	0
0.2351	FALSE	0
0.2352	FALSE	0
0.2352	FALSE	1.238
0.2352	FALSE	0
0.2352	FALSE	0
0.2352	FALSE	0
0.2353	FALSE	0.246
0.2353	FALSE	0
0.2353	FALSE	0
0.2353	FALSE	0.198
0.2354	FALSE	0
0.2354	FALSE	320
0.2355	FALSE	0
0.2355	FALSE	0
0.2356	FALSE	5.085
0.2356	FALSE	2.901
0.2356	FALSE	0
0.2356	FALSE	0
0.2357	FALSE	0
0.2357	FALSE	0
0.2357	FALSE	0
0.2357	FALSE	0
0.2358	FALSE	0
0.2358	FALSE	0
0.2358	FALSE	0
0.2358	FALSE	0.671
0.2358	FALSE	0
0.2359	FALSE	0
0.2359	FALSE	1.902
0.2359	FALSE	1.281
0.2359	FALSE	0
0.236	FALSE	0
0.236	FALSE	0.001
0.2361	FALSE	0
0.2361	FALSE	0.347
0.2361	FALSE	0.014
0.2361	FALSE	0
0.2362	FALSE	15.039
0.2362	FALSE	0.002
0.2362	FALSE	0
0.2362	FALSE	0
0.2363	FALSE	0.818
0.2363	FALSE	44.749
0.2363	FALSE	0
0.2364	FALSE	24.791
0.2364	FALSE	0
0.2364	FALSE	0.001
0.2364	FALSE	0
0.2365	FALSE	0
0.2365	FALSE	64.479
0.2365	FALSE	3.205
0.2365	FALSE	25.119
0.2365	FALSE	0
0.2366	FALSE	0
0.2366	FALSE	0
0.2366	FALSE	0
0.2366	FALSE	0
0.2366	FALSE	14.531
0.2366	FALSE	0
0.2367	FALSE	0
0.2367	FALSE	0
0.2367	FALSE	0
0.2367	FALSE	0
0.2368	FALSE	0
0.2368	FALSE	8.309
0.2368	FALSE	0
0.2368	FALSE	0
0.2369	FALSE	0
0.2369	FALSE	0
0.2369	FALSE	1.396
0.2369	FALSE	0
0.2369	FALSE	0.001
0.237	FALSE	0
0.237	FALSE	0
0.237	FALSE	199.626
0.2371	FALSE	0
0.2371	FALSE	281.55
0.2371	FALSE	0
0.2372	FALSE	0
0.2373	FALSE	15.396
0.2373	FALSE	0
0.2373	FALSE	0
0.2373	FALSE	0
0.2373	FALSE	0
0.2373	FALSE	320
0.2374	FALSE	67.758
0.2374	FALSE	3.472
0.2374	FALSE	0
0.2375	FALSE	0
0.2376	FALSE	0
0.2376	FALSE	0
0.2377	FALSE	0
0.2377	FALSE	3.52
0.2378	FALSE	2.735
0.2378	FALSE	3.333
0.2378	FALSE	0
0.2378	FALSE	0
0.2378	FALSE	0
0.2378	FALSE	1.428
0.2379	FALSE	0
0.2379	FALSE	0
0.2379	FALSE	0
0.238	FALSE	0
0.2381	FALSE	36.536
0.2381	FALSE	0
0.2381	FALSE	0
0.2381	FALSE	0.013
0.2381	FALSE	0
0.2382	FALSE	0.112
0.2382	FALSE	0
0.2382	FALSE	0
0.2382	FALSE	15.446
0.2382	FALSE	0
0.2383	FALSE	0
0.2383	FALSE	0
0.2383	FALSE	0
0.2383	FALSE	0
0.2383	FALSE	0
0.2384	FALSE	0
0.2384	FALSE	30.005
0.2384	FALSE	0
0.2384	FALSE	0
0.2384	FALSE	0
0.2384	FALSE	0
0.2384	FALSE	0
0.2385	FALSE	0
0.2385	FALSE	0
0.2386	FALSE	0.505
0.2386	FALSE	0
0.2386	FALSE	16.271
0.2386	FALSE	0.444
0.2386	FALSE	0.278
0.2386	FALSE	11.086
0.2387	FALSE	0
0.2387	FALSE	1.538
0.2387	FALSE	0
0.2387	FALSE	0
0.2387	FALSE	13.185
0.2387	FALSE	0.138
0.2388	FALSE	0
0.2388	FALSE	0
0.2388	FALSE	0
0.2388	FALSE	0
0.2388	FALSE	76.413
0.2389	FALSE	0
0.2389	FALSE	7.292
0.2389	FALSE	278.274
0.2389	FALSE	0
0.2389	FALSE	0.095
0.2389	FALSE	1.907
0.2389	FALSE	0
0.239	FALSE	0
0.239	FALSE	0
0.239	FALSE	41.164
0.239	FALSE	0
0.2391	FALSE	0
0.2391	FALSE	0
0.2391	FALSE	1.512
0.2391	FALSE	0
0.2391	FALSE	0
0.2391	FALSE	0
0.2392	FALSE	26.009
0.2392	FALSE	3.458
0.2392	FALSE	92.617
0.2392	FALSE	0
0.2393	FALSE	1.655
0.2393	FALSE	9.057
0.2393	FALSE	0
0.2393	FALSE	0
0.2394	FALSE	0
0.2394	FALSE	0
0.2394	FALSE	0
0.2394	FALSE	0
0.2394	FALSE	320
0.2394	FALSE	8.59
0.2394	FALSE	15.752
0.2394	FALSE	21.306
0.2394	FALSE	13.213
0.2395	FALSE	0
0.2395	FALSE	0
0.2395	FALSE	21.364
0.2396	FALSE	0.015
0.2396	FALSE	0
0.2396	FALSE	0
0.2396	FALSE	87.206
0.2397	FALSE	0
0.2397	FALSE	0
0.2397	FALSE	0
0.2398	FALSE	0
0.2398	FALSE	0
0.2398	FALSE	170.694
0.2398	FALSE	99.316
0.2398	FALSE	54.739
0.2398	FALSE	0
0.2398	FALSE	176.418
0.2399	FALSE	0
0.24	FALSE	0
0.24	FALSE	0.001
[truncated: 5,924 more rows]
