# Supplementary material for: Systematically developing a registry of splice-site creating variants utilizing massive publicly available transcriptome sequence data
Source: Nat Commun. 2025 Jan 9;16:426. doi: 10.1038/s41467-024-55185-y (PMC11718197; doi:10.1038/s41467-024-55185-y)
Supplement: Supplementary file 6 — Source Data [file 41467_2024_55185_MOESM6_ESM.zip › SourceData/Figure5a_source.tsv]

Gene	Splicing_consequence	Count
AGK	Partial exon loss	3
AGK	Exon extension	1
AGK	Novel exon creation	1
AGK	Ambiguous	3
AHI1	Partial exon loss	1
AHI1	Exon extension	3
AHI1	Novel exon creation	4
AHI1	Ambiguous	1
AP5Z1	Partial exon loss	2
AP5Z1	Exon extension	6
AP5Z1	Novel exon creation	1
ARHGAP26	Partial exon loss	1
ARHGAP26	Exon extension	1
ARHGAP26	Novel exon creation	2
ARHGAP26	Ambiguous	5
ATF6	Partial exon loss	4
ATF6	Novel exon creation	3
ATF6	Ambiguous	1
ATM	Partial exon loss	4
ATM	Exon extension	3
ATM	Novel exon creation	14
ATM	Ambiguous	1
BARD1	Partial exon loss	5
BARD1	Novel exon creation	5
CDK5RAP2	Partial exon loss	3
CDK5RAP2	Exon extension	3
CDK5RAP2	Novel exon creation	2
CDK5RAP2	Ambiguous	1
CENPE	Partial exon loss	4
CENPE	Exon extension	1
CENPE	Novel exon creation	1
CENPE	Ambiguous	2
CEP290	Partial exon loss	5
CEP290	Exon extension	1
CEP290	Novel exon creation	4
CEP290	Ambiguous	1
CEP57	Partial exon loss	3
CEP57	Exon extension	2
CEP57	Novel exon creation	3
CHD4	Partial exon loss	7
CHD4	Exon extension	2
CHD8	Partial exon loss	4
CHD8	Exon extension	1
CHD8	Novel exon creation	2
CHD8	Ambiguous	3
CLASP1	Partial exon loss	1
CLASP1	Exon extension	3
CLASP1	Novel exon creation	3
CLASP1	Ambiguous	1
CLCN7	Exon extension	5
CLCN7	Novel exon creation	2
CLCN7	Ambiguous	2
COL7A1	Partial exon loss	14
COL7A1	Exon extension	2
COL7A1	Novel exon creation	1
CREBBP	Partial exon loss	6
CREBBP	Exon extension	2
CREBBP	Novel exon creation	2
CREBBP	Ambiguous	1
DDX3X	Partial exon loss	4
DDX3X	Exon extension	4
DEPDC5	Partial exon loss	1
DEPDC5	Exon extension	1
DEPDC5	Novel exon creation	2
DEPDC5	Ambiguous	4
DOCK6	Partial exon loss	3
DOCK6	Exon extension	1
DOCK6	Novel exon creation	2
DOCK6	Ambiguous	2
DOCK8	Partial exon loss	3
DOCK8	Exon extension	3
DOCK8	Novel exon creation	3
DOCK8	Ambiguous	1
DPYD	Partial exon loss	2
DPYD	Novel exon creation	4
DPYD	Ambiguous	2
DYNC1H1	Partial exon loss	11
DYNC1H1	Exon extension	3
DYNC1H1	Novel exon creation	1
DYNC1H1	Ambiguous	1
EIF2AK4	Partial exon loss	4
EIF2AK4	Exon extension	2
EIF2AK4	Novel exon creation	5
EIF2AK4	Ambiguous	1
EP300	Partial exon loss	4
EP300	Exon extension	2
EP300	Novel exon creation	4
EP300	Ambiguous	1
ERBB2	Partial exon loss	5
ERBB2	Novel exon creation	3
ERBB2	Ambiguous	1
FANCA	Partial exon loss	5
FANCA	Exon extension	6
FANCA	Novel exon creation	5
FANCA	Ambiguous	1
HERC1	Partial exon loss	7
HERC1	Exon extension	1
HERC1	Novel exon creation	5
HERC1	Ambiguous	3
HPS4	Partial exon loss	1
HPS4	Exon extension	3
HPS4	Novel exon creation	3
HPS4	Ambiguous	2
HSPG2	Partial exon loss	9
HSPG2	Exon extension	3
HSPG2	Ambiguous	1
HUWE1	Partial exon loss	14
HUWE1	Exon extension	2
HUWE1	Novel exon creation	2
HUWE1	Ambiguous	1
ITGB4	Partial exon loss	6
ITGB4	Exon extension	1
ITGB4	Novel exon creation	2
KDM6A	Partial exon loss	4
KDM6A	Exon extension	2
KDM6A	Novel exon creation	5
KDM6A	Ambiguous	2
KMT2C	Partial exon loss	1
KMT2C	Novel exon creation	5
KMT2C	Ambiguous	3
KMT2D	Partial exon loss	9
KMT2D	Exon extension	2
LRBA	Partial exon loss	2
LRBA	Exon extension	1
LRBA	Novel exon creation	8
LRBA	Ambiguous	3
LTBP3	Partial exon loss	8
LTBP3	Exon extension	2
LTBP3	Novel exon creation	1
MAPK8IP3	Partial exon loss	4
MAPK8IP3	Exon extension	2
MAPK8IP3	Novel exon creation	1
MAPK8IP3	Ambiguous	4
MED13	Partial exon loss	4
MED13	Exon extension	1
MED13	Novel exon creation	2
MED13	Ambiguous	1
MED23	Partial exon loss	3
MED23	Exon extension	4
MED23	Novel exon creation	4
MPDZ	Partial exon loss	4
MPDZ	Exon extension	2
MPDZ	Novel exon creation	5
MTOR	Partial exon loss	4
MTOR	Exon extension	3
MTOR	Novel exon creation	1
MTOR	Ambiguous	1
NCOR1	Partial exon loss	6
NCOR1	Exon extension	2
NCOR1	Novel exon creation	2
NF1	Partial exon loss	4
NF1	Exon extension	2
NF1	Novel exon creation	1
NF1	Ambiguous	3
NFKB1	Partial exon loss	5
NFKB1	Exon extension	1
NFKB1	Novel exon creation	2
NOTCH1	Partial exon loss	9
NOTCH1	Exon extension	4
NOTCH1	Novel exon creation	1
NPC1	Partial exon loss	4
NPC1	Novel exon creation	5
NPHP3	Partial exon loss	5
NPHP3	Exon extension	2
NPHP3	Novel exon creation	1
PACS2	Partial exon loss	2
PACS2	Exon extension	5
PACS2	Novel exon creation	2
PCNT	Partial exon loss	5
PCNT	Exon extension	2
PCNT	Novel exon creation	4
PCNT	Ambiguous	3
PEX1	Partial exon loss	6
PEX1	Novel exon creation	2
PHKA2	Partial exon loss	4
PHKA2	Exon extension	1
PHKA2	Novel exon creation	2
PHKA2	Ambiguous	1
PI4KA	Partial exon loss	6
PI4KA	Exon extension	1
PI4KA	Novel exon creation	1
PIBF1	Partial exon loss	2
PIBF1	Novel exon creation	6
PIBF1	Ambiguous	2
PIEZO1	Partial exon loss	8
PIEZO1	Exon extension	6
PIEZO1	Novel exon creation	1
PIEZO1	Ambiguous	1
POLE	Partial exon loss	5
POLE	Exon extension	4
POLE	Novel exon creation	6
POLE	Ambiguous	1
RAD51C	Partial exon loss	4
RAD51C	Exon extension	2
RAD51C	Novel exon creation	1
RAD51C	Ambiguous	1
RANBP2	Partial exon loss	5
RANBP2	Exon extension	1
RANBP2	Novel exon creation	2
RB1	Partial exon loss	2
RB1	Exon extension	2
RB1	Novel exon creation	1
RB1	Ambiguous	3
RECQL4	Partial exon loss	7
RECQL4	Exon extension	1
RERE	Partial exon loss	5
RERE	Exon extension	1
RERE	Novel exon creation	4
RERE	Ambiguous	3
RTEL1	Partial exon loss	3
RTEL1	Exon extension	4
RTEL1	Novel exon creation	6
RTEL1	Ambiguous	3
SBF1	Partial exon loss	6
SBF1	Exon extension	2
SBF1	Ambiguous	1
SDCCAG8	Exon extension	1
SDCCAG8	Novel exon creation	6
SDCCAG8	Ambiguous	2
SETX	Partial exon loss	4
SETX	Exon extension	2
SETX	Novel exon creation	2
SMCHD1	Partial exon loss	6
SMCHD1	Exon extension	1
SMCHD1	Novel exon creation	5
SNX14	Partial exon loss	3
SNX14	Novel exon creation	5
SNX14	Ambiguous	4
SPG11	Partial exon loss	6
SPG11	Exon extension	1
SPG11	Novel exon creation	6
SPG11	Ambiguous	2
SPG7	Partial exon loss	2
SPG7	Novel exon creation	4
SPG7	Ambiguous	2
STAG2	Partial exon loss	3
STAG2	Exon extension	3
STAG2	Novel exon creation	4
STXBP2	Partial exon loss	5
STXBP2	Exon extension	2
STXBP2	Ambiguous	1
SYNE1	Partial exon loss	3
SYNE1	Exon extension	2
SYNE1	Novel exon creation	7
SYNE1	Ambiguous	4
SZT2	Partial exon loss	12
SZT2	Exon extension	2
TAF1	Partial exon loss	5
TAF1	Exon extension	1
TAF1	Ambiguous	2
TBCK	Partial exon loss	2
TBCK	Exon extension	1
TBCK	Novel exon creation	3
TBCK	Ambiguous	2
TCIRG1	Partial exon loss	3
TCIRG1	Exon extension	2
TCIRG1	Novel exon creation	3
TP53	Partial exon loss	8
TRIO	Partial exon loss	3
TRIO	Exon extension	2
TRIO	Novel exon creation	4
TRIO	Ambiguous	2
TRIP4	Partial exon loss	4
TRIP4	Exon extension	1
TRIP4	Novel exon creation	1
TRIP4	Ambiguous	3
TRRAP	Partial exon loss	6
TRRAP	Exon extension	3
TRRAP	Novel exon creation	2
TRRAP	Ambiguous	1
TSC2	Partial exon loss	4
TSC2	Exon extension	2
TSC2	Novel exon creation	2
TSC2	Ambiguous	2
TTC14	Exon extension	6
TTC14	Novel exon creation	3
TUBGCP6	Partial exon loss	10
TUBGCP6	Exon extension	2
TUBGCP6	Novel exon creation	1
TYK2	Partial exon loss	5
TYK2	Exon extension	3
TYK2	Novel exon creation	2
TYK2	Ambiguous	1
UBR5	Partial exon loss	6
UBR5	Novel exon creation	3
UNC13D	Partial exon loss	7
UNC13D	Novel exon creation	1
VPS13A	Partial exon loss	5
VPS13A	Exon extension	2
VPS13A	Novel exon creation	7
VPS13A	Ambiguous	4
VPS13B	Partial exon loss	4
VPS13B	Novel exon creation	6
VPS13B	Ambiguous	3
VPS13D	Partial exon loss	5
VPS13D	Exon extension	3
VPS13D	Novel exon creation	3
WRN	Partial exon loss	2
WRN	Exon extension	3
WRN	Novel exon creation	2
WRN	Ambiguous	2
XPC	Partial exon loss	4
XPC	Exon extension	2
XPC	Novel exon creation	1
XPC	Ambiguous	2
XRCC1	Partial exon loss	4
XRCC1	Exon extension	2
XRCC1	Ambiguous	3
ZFYVE26	Partial exon loss	6
ZFYVE26	Exon extension	3
ZFYVE26	Novel exon creation	1
ZFYVE26	Ambiguous	2
