# Supplementary material for: Systematically developing a registry of splice-site creating variants utilizing massive publicly available transcriptome sequence data
Source: Nat Commun. 2025 Jan 9;16:426. doi: 10.1038/s41467-024-55185-y (PMC11718197; doi:10.1038/s41467-024-55185-y)
Supplement: Supplementary file 6 — Source Data [file 41467_2024_55185_MOESM6_ESM.zip › SourceData/SupplementaryFigure20_source.tsv]

Exon_num	Min	First Quartile	Median	Third Quartile	Maximum
2	1	1	1	1	1
3	1	1	1	1	1
4	1	1	1	2	3
5	1	1	1	2	3
6	1	1	1	2	3
7	1	1	1	2	3
8	1	1	1	2	3
9	1	1	1	2	3
10	1	1	2	3	6
11	1	1	2	3	6
12	1	1	2	3	6
13	1	1	2	3	6
14	1	1	2	3	6
15	1	1	2	4	8
16	1	1	2	4	8
17	1	1	2	4	8
18	1	1	3	4	8
19	1	1	3	4	8
20	1	1	3	4	8
21	1	2	3	4	7
22	1	1	3	4.5	9
23	1	2	3	5	9
24	1	2	3	5	9
25	1	2	3	5	9
26	1	2	4	5	9
27	1	2	3	5	9
28	1	2	3	5.5	9
29	1	1	3	4.5	9
30	1	1	3	5	8
31	1	2	4	5	9
32	1	2	3.5	5.5	10
33	1	2	4	5	9
34	1	3	4	6	10
35	1	2.5	4	6	10
36	1	2	5	5.5	10
37	1	3	4	7	10
38	1	2	4	6	10
39	1	3	5	7	12
40	1	3	5.5	8.5	15
41	1	2	5	7	9
42	1	2	4	8	12
43	1	3.5	5	8.5	11
44	1	2.5	4	6	8
45	1	1.5	4	5.5	8
46	1	1.5	4	8.5	16
47	1	2	5	9	14
48	1	2	4.5	8	12
49	2	3	6.5	8	11
50	4	4	7	7	7
51	1	1	3	6	6
52	1	1.5	3	4.5	8
53	2	3	5	7	9
54	2	5	7	10	11
55	7	7.5	9.5	11	11
56	1	3.5	7	7	9
57	1	7	9	14	15
58	1	5	8	10	10
59	3	3	5	9	9
60	2	2	4	6	6
61	3	3	3.5	4	4
62	3	4	5.5	8	13
63	4	5.5	7	14.5	22
64	1	2	7	12	12
65	1	2	3	4	5
66	1	2	3	3.5	4
67	1	1	3	5	5
68	1	2	3	5	6
69	1	1	1.5	3	4
70	3	5	7	9	11
71	2	3	4	4.5	5
72	2	8	14	15.5	17
73	12	12	12	12	12
74	4	4.5	5	9	13
75	3	3	8	13	13
76	8	8	9.5	11	11
77	3	3	3	3	3
78	1	4	11.5	16	16
79	3	3	3	5	7
80	12	12	13.5	15	15
