# Supplementary material for: Systematically developing a registry of splice-site creating variants utilizing massive publicly available transcriptome sequence data
Source: Nat Commun. 2025 Jan 9;16:426. doi: 10.1038/s41467-024-55185-y (PMC11718197; doi:10.1038/s41467-024-55185-y)
Supplement: Supplementary file 6 — Source Data [file 41467_2024_55185_MOESM6_ESM.zip › SourceData/Figure2a_source.tsv]

Base_count_bin	SSCV_count_bin	Count
[1.0, 2.0)	0	74805
[1.0, 2.0)	1	5464
[1.0, 2.0)	2	913
[1.0, 2.0)	>=3	426
[2.0, 4.0)	0	64717
[2.0, 4.0)	1	9237
[2.0, 4.0)	2	1859
[2.0, 4.0)	>=3	1020
[4.0, 6.0)	0	32535
[4.0, 6.0)	1	8230
[4.0, 6.0)	2	1949
[4.0, 6.0)	>=3	1109
[6.0, 8.0)	0	21953
[6.0, 8.0)	1	7707
[6.0, 8.0)	2	2280
[6.0, 8.0)	>=3	1551
[8.0, 10.0)	0	13286
[8.0, 10.0)	1	5301
[8.0, 10.0)	2	1704
[8.0, 10.0)	>=3	1011
[10.0, 12.0)	0	8884
[10.0, 12.0)	1	3953
[10.0, 12.0)	2	1316
[10.0, 12.0)	>=3	844
[12.0, 14.0)	0	5457
[12.0, 14.0)	1	2775
[12.0, 14.0)	2	1050
[12.0, 14.0)	>=3	729
[14.0, 16.0)	0	3898
[14.0, 16.0)	1	1808
[14.0, 16.0)	2	745
[14.0, 16.0)	>=3	494
[16.0, 18.0)	0	2474
[16.0, 18.0)	1	1213
[16.0, 18.0)	2	529
[16.0, 18.0)	>=3	385
[18.0, 20.0)	0	1769
[18.0, 20.0)	1	791
[18.0, 20.0)	2	340
[18.0, 20.0)	>=3	245
[20.0, Inf)	0	8275
[20.0, Inf)	1	3396
[20.0, Inf)	2	1424
[20.0, Inf)	>=3	1074
