# Supplementary material for: Systematically developing a registry of splice-site creating variants utilizing massive publicly available transcriptome sequence data
Source: Nat Commun. 2025 Jan 9;16:426. doi: 10.1038/s41467-024-55185-y (PMC11718197; doi:10.1038/s41467-024-55185-y)
Supplement: Supplementary file 6 — Source Data [file 41467_2024_55185_MOESM6_ESM.zip › SourceData/SupplementaryFigure6b_source.tsv]

Type	Count
Germline	181
Somatic	41
Somatic or germline	2
Ambiguous	1
False positive	9
