# Supplementary material for: Systematically developing a registry of splice-site creating variants utilizing massive publicly available transcriptome sequence data
Source: Nat Commun. 2025 Jan 9;16:426. doi: 10.1038/s41467-024-55185-y (PMC11718197; doi:10.1038/s41467-024-55185-y)
Supplement: Supplementary file 6 — Source Data [file 41467_2024_55185_MOESM6_ESM.zip › SourceData/SupplementaryFigure18_2_source.tsv]

Secondary_sequence	Relative_SS_pos_in_Alu
AGTCTTACTCTGTCACACAGGCT	256
GGTCTCACTCTGTTCCCCAGGCT	256
GAGTCTCACTCTGTCACCAGCCT	256
TTTTTATTTTTTGCATCCAGGCT	256
GTTTCACTCTTGTTGCCCAGGCT	256
GGTTTTCCTCTGTCACTCAGGTT	256
CGTCTCTCTCTGTTGCCCAGGCC	256
TTTCTTTTTTTTTGAGACAGGCT	256
CTTTCGCTTTTGTCACCCAGGCT	256
GATTTTGTTCTGTCACCTAGGCT	256
GGTTTCATTTTGTCTTCTAGGCT	256
GATCTCACTTTGTTGCCCAGGCT	256
GATCTCACTTTGTTGCCCAGGCT	256
GTTTTGCTCTTGTTGCCCAGGCT	256
AGTCTTGCTCTGTCGCCCAGGCT	256
AGTCTCACTCTGTCACCCAGGCC	256
AGTCTCGCTCTGTCACCCAGGCT	256
AGCCTTGCTCTGTTGCCCAGGTT	256
TTATATTTTCTGTCACCCAGGCT	256
GTTTCTCTTTTATTGCCCAGGCC	256
TTTTTTTTTCTGTCGCTCAGGCT	256
TTTTTTCTTTTGTCACCCAGGCT	256
AGTCTCGCTCTGTTGCCCAGGCT	256
GTTTTCTCTTTTTTGCCTAGGCT	256
GTTTTCTCTTTTTTGCCTAGGCT	256
AGTTTCGCTCTGTCCCCCAGGCT	256
GTTTTGCTCTTGTTGCCCAGGCT	256
AGTCTTGCTCTGTCACCTAGGCT	256
AATCTTTCTCTGTTGCCCAGGTT	256
AATCTTTCTCTGTTGCCCAGGTT	256
GTTTTGCTCTTATTGCCCAGGCT	256
GTCTCCCCCCTACCACCTAGGCT	256
GTCTCCCCCCTACCACCTAGGCT	256
AGTTTTGCTCTGTCCCCCAGGCT	256
AGTCTTGCTCTGTCACGCAGGCT	256
ACTTCACTCTTGTTGCCCAGGCT	256
AGTCTCTCTCTGTTACCCAGGCC	256
GTTTCGCTCTTATTGCCTAGGCT	256
GGTCTTTCTCTGTTTCCCAGGCT	256
AGTCTCGTTCTGTCACCCAGGCT	256
AGTCTCGCTGTGTTGCCCAGGCT	256
GTTTTGCTCTTGTTGCCTAGGCT	256
GTTTCGCTCTTGTTGCCCAGGCT	256
AGTCCCCCTCTGTCACCCAGGCT	256
GGTCTCCCTCTGTCGCCCAGGCT	256
AGTCTTGCTCTGTCACCCAGGCT	256
CGTCTCACTCTGTTGCCCAGCTG	256
GTTTTGCTCTTTTTGCTTAGGCT	256
GTTTTGCTCTTGTTGCCCAGGCT	256
GAGTCTTGCTCTGTCACCAGGCT	256
AGTCTTGCTCTATCACTCAGGCT	256
GTTTCTCTCTTGTCACCCAGGCT	256
AGTCTTGCTCTGTTGCCCAGGCT	256
AGTCTCACTCTGTCACCCAGGCT	256
GGTCTTACTCTCTCACCCAGGCT	256
AGTCTCTCTCTGTTGCCCAGGCT	256
AGTCTCTCTCTGTCACCCAGACT	256
ACAGTCTCATTCTCGTCCAGGCT	256
GTTTTTCTCTTGTTATCCAGGCT	256
GGAGTTTCGCTCTTGCCCAGGCT	256
GTTTTGCTCTTGTTGCCCAGGCT	256
GGTCTTGCTCTGTCTTCCAGGCT	256
GTTTTGCTTTTGTTGTCCAGGCT	256
TTTTCCCTTTTGTTGCCCAGGCT	256
ATTTCGCTCTTGTTGCCCAGGCT	256
GGTCTTGCTCTGTCACCCAGGAT	256
GTTTCACTCTTGTTGTCCAGGCT	256
GTTTCTCTCTTGTTGCCCAGGCT	256
GATCTCTCTCTGTCACCCAGGCC	256
GTTTCGCTCTTGTTGCCCAGGCT	256
GGTCTCGCTCTGTCACCCAGGCT	256
GTTTCGCTCTTGTTGCCCAGGCT	256
GTTTCACTCTTGTTGCCCAGGCT	256
TGTCTCGCTGTGTCGCCCAGGCT	256
GTTTCACTTTTGTCGCCCAGGCT	256
GTTTCACTTTTGTCGCCCAGGCT	256
TGTCTCACTCTGTCGCCCAGGCT	256
GTTTTACTCTTGTTGCCCAGGTT	256
AGTCTCACTCTGTCACCCAGGCT	256
AGTCTCTCTCTTTCACCCAGGCT	256
GTTTCACTCTTGTTGCCCAGGCT	256
AGTCTTCCTCTGTCGCCCAGGCT	256
AGTCTCACCCTGTCGCCCAGGCT	256
GTTTCACTCTTGTCACTCAGACT	256
GGTCTTGCTTTGTCATTCAGGTT	256
CATCTCACTCTGTCACCCAGGCT	256
TGTCTTGCTCTGTCCCCCAGGCT	256
GTTTTGCTTTTGTCGCCCAGACT	256
TATCTCTCTCTGTCTCCCAGGCT	256
AGTCTCACTCTCTTCCCCAGGCT	256
AGTCTCACTCTGTCACCCAGGCT	256
AATCTCACTCTGTCATTCAGGTT	256
GTTTTGCTCTTGTTGCACAGGTT	256
AGTGTTGCTCTGTTACCCAGGCT	256
GTTTTGCTCTTGTTGCCCAGGCT	256
GTTTCGCTCTTGTTGGCCAGGCT	256
AGTCTCTCTCTGTTGTCCAGGCT	256
GTTTCGCTCTTGTTGCCCAGGCT	256
AGTCTTGCTCTGTCACCCAGGCT	256
GGTCTTGCTCTGTCACCCAGGTT	256
GTTTCGCTCTTGTTGCTTAGGTT	256
GTGTCTTGCTCTGTCACCAGGCT	256
GGTCTCACTTTATCACCCAGGCT	256
GTTTCTCTCTTGTTTCCCAGGCT	256
GTTTCGCTCTTGTTGCCCAGGCT	256
AGTCTCACTCTGTCGCCCAGGCT	256
ATCTCGCTCTTGTTGCCCAGGCT	256
ATCTCGCTCTTGTTGCCCAGGCT	256
GTTTTGCTCTTGTTGCCCAGGCT	256
CATGTCTTTCTGTCATCCAGGTT	256
TTTTGCTCTTTGTTACCCAGGCT	256
GGTTTCTCTCTATCGCCCAGGCT	256
GTCTCACTCTTGTCACCCAGGTT	256
GTTTTGTTCTTGTTGCCCAGGCT	256
GTTTTGCTCTTGTTGCCCAGACT	256
TTTTTTTTTTTTTTTTACAGAGT	276
ATTATGTTTTTTTGAGACAGGGT	276
GTTTGTTTGTTTTGAGACAGAGT	276
TTTTTTTTTTTTGAGACAAGATC	276
TTTTTTTTTTTTTGGCACAGGGT	276
TCTTTTTTCTTTTGAGACAGAGT	276
TCTTTTTTCTTTTGAGACAGAGT	276
ATTTATTTTTTTTGAGGTAGAGT	276
TTTTTTTTTTTTGAGACAAGGTC	276
TGTTTTGTTTTTTGAGATAGAGT	276
TTTCTTTTTTTTTGAGACAGGGT	276
GTTTTGTTTTTTTGAGACAGGAT	276
TGTTTGTTTGTTTTAGACAGAGT	276
TTATTTATTTTTGAGACAAGGTG	276
TTTGTTTTGTTTTGAGACAGAGT	276
ATTTTATTATTTTGAGACAGGAT	276
ATTTTTTTTTTTTGAGACAGGGT	276
TTTATTTATTTTTGAGACAGGAT	276
TTGTTTCTTTTTTGAGACAGGAT	276
TTGTTTGTTTTTTGAGACAGAAT	276
TTTTTTTTTTCCTGAAACAGGGT	276
TTGTTTGTTTTTTGAGACAGGGT	276
TCTCTTTTTTTTTGAGACAGAGT	276
ATTTTTTTTTTTTGAGACAGAGT	276
TATTTATTTTTTTGACACAGAGT	276
TTTTTTTTTTTTTGAGACAGGGT	276
TATTTATTTATTTGTGACAGAGT	276
TTTTTTTTTTTTTGAGACAGAAT	276
TTTTTTTTTTTTTTTTGGAGACT	276
TGTTGTTGTTGTTGAGACAGAGT	276
TCTTTTTCTTTTGGACACAGAGT	276
TTTTCTTTTTTTTGAGACAGAGT	276
TTTTTTTTTTTTTGAGACAGAGT	276
TTGTTTTTTCTTTGAGACAGGGT	276
TTTTTTTTTTTTTGAGTCAGAGT	276
CTTTTTTTTTTTTGAGACAGGGT	276
ACTTTTTTTTTTTGAGACAGAGT	276
TTTATTTATTTTTGAGACAGGGT	276
TTTATGTATTTTTGAGACAGGGT	276
TTGTTTTTGTTTTGAGACAGAGT	276
ATTTATTTATTTTTACACAGGGT	276
GTTTTTTCTTTTTGAGACGGAGT	276
TTTTTTTTTTTTTGAGATAGAGT	276
TTTTTTTTTTTTTGAGACAGCGT	276
TTTTTTTTTTTTTGAGACAGAGT	276
TTATTTATTTTTTGAGACAGGGT	276
CTTTCTTTTTTTTGAGACAGGGT	276
TTCTTTTTTTTTTGGAACAGAGT	276
TCTTTTTTTTTTTTGAGAAGGAG	276
TTTTTCTTTTTTCTCGACAGGTT	276
TTTTTATTTTTTTGAGATAGGTT	276
CTTTTTCTTTCTTCCTACAGGAT	276
TTATTTATTTTTTGAGACAGAGT	276
TTATTTATTTTTTGAGACAGAGT	276
TATTTTCTTTTTTGAGACAGAGT	276
TTTTTTTTTTTTTGAGACAGTTT	276
TTTTTTTTTTCTTGAGACAGAGT	276
CTTTTTTTTTTTTGAGACAGATT	276
TTGTTTTTTTTTTGAGACAGAGT	276
TTATTTTTTCTTTGAGACAGAGT	276
AATTTTTTGTTTTGAGACAGGGT	276
TGTTTTTTCTTTTGAGACAGAGT	276
TTATTTATTTATTTTTTCAGTCT	276
TTTTTTTTGTTTTGAAACAGGGT	276
TTTTTTTTTTTTTGAGACAGTCT	276
TTTTTATTTTGTTGAGACAGGAT	276
TTATTTATTTTTTGAGACAGGGT	276
CTTTTTTTTTTTTCATACAGGGT	276
TTTTATTTTTTTTGAGATAGAGT	276
TTTTTTTTTTTTTGAGACAGGTC	276
TCTGTTTTTTTTTGAGGCAGAGT	276
GTTTCGTTTTTTGAGACAAGGTC	276
AGATTTTTTTTTTAAGACAGGTT	276
TTTTTTTTTTTTTGAGACAGATA	276
GATTTTTTTTTTTCTAACAGGGT	276
TTTTTTTCTTTTTGAGACAGAGT	276
TTTTTTTTTTTTTGAGACAGAGT	276
TCTTTGTGTGTTTGAGACAGTCT	276
TTTTTTTTTTTTTGAGACAGAGT	276
TGTTTTGTTTTTTGACACAGGGT	276
ATTATTATTTTTTGAGACAGGGT	276
TTCTTTTCTTTTTGAAACAGGGT	276
TTTCTTTTTTTTCGAGATAGAGT	276
TTTTTTTTTTCCGGAGACAGAGT	276
TTTATTTATTTATTTGACAGGGT	276
GGTTTGTTTTTTTGAAACAGGTT	276
TCTTTATTTTTTTGAAACAGGGT	276
TTTTTTTTTTTTTGTCACAGGAT	276
TTATTTTTTTTTTGAGACAGTCT	276
TTTCTTTCTTTTTGAGACAGGGT	276
TTTCTTTCTTTTTGTGACAGGGC	276
TTTTTTTTTTCCTGAGACAGAGT	276
TTTTTTTTTTTTTGAGACAGAGT	276
TTTTTTCTGTTTTGAGACAGATT	276
TGTTTCATTTTTTGAGACAGGGT	276
TTTTTTTTTTTTTGAAACAGAGT	276
GTTTTGTTTTTTTGAGACAGAGT	276
CTTTTTTTTTTTTGAGACAGTTC	276
CCTTTCTTTTCTTTTGACAGAGT	276
TGTTTGTTTGTTTGAGACAGAGT	276
TGTTTCTTCTTCTGAGACAGAGT	276
ATTTTTCTTTTTTGAGACAGAGT	276
TTTCCTTTTTTTTTTGACAGAGT	276
TTTTTTTTTTTTTGAGACAGAGT	276
TTTTTTTTTTTTTGAGGCAGAGT	276
TTTTTTTTTTTTTGAGATAGGGT	276
TTTTTTTTTTTTTGAGACAGAGT	276
TTTTTTTTTTTTTGAGACAGAGT	276
GTTTGTTTGTTTTGAAACAGAGT	276
TATTTATTTTTTTGATACAGAGT	276
TTTTTTTTTTTTAATGACAGAGT	276
AATTTTTTTTTTTGAGACAGGGT	276
TTTTCCTTCTTTTGAGATAGGGT	276
TTTTCCTTCTTTTGAGATAGGGT	276
TTTTCCTTCTTTTGAGATAGGGT	276
TTTTTTTTTTTTGGAGACAGAGT	276
TTTTTGTTCTTTTGAGACAGAGT	276
ATTTTATTCTTTTGAGACAGGAT	276
TTTTTTTTTTTTTGAGGCAGAGT	276
TTTTGTTTTTTTTGAGACAGTCT	276
TTTTTTTTTTTTTGAGACAGGGT	276
TTTTTTTATTTTTGAGACAGGGT	276
GTTTGTTTGTTTTGAGACAGAGT	276
TCTTTTTTTTTTTTTGATAGAGT	276
GTTTGTTTGTTTTCAGACAGAGT	276
TTGCTTTGTTTTTGAGACAGGGT	276
GTTTTTTTTTTTTGAGTCAGATT	276
TCTTTTTTTTTTTTAAACAGAGC	276
TTTTTTTGTCTCCCCGACAGGGT	276
TTTGTTTGTTTTTGAGACAGGGT	276
TTTTTTCTTTTTTGACACAGAGT	276
TTTGTTTTTTCTTAAGACAGGGT	276
TTTGTTTTGTTTTGAGACAGGGT	276
TTTTATTTTTCTCAAGACAGAGT	276
TTTTTTTTGTTTTGAAGCAGAGT	276
TTTTTTTTTTTCTGAGACAGGAT	276
TTTGTTTTTTGTTGAGACAGGGT	276
TTTTTTCTTTTTTTGGTCAGGGT	276
TTTTTTCTTTTTTTGGTCAGGGT	276
TTTTTTTTTTTTTTTTGCAGCTT	276
TTTCTTTTTTTTTGAGACAGTCT	276
TTTTTTTTGTAATGAGACAGAGT	276
TTTTTTTTTTTTGGAGACAGAAT	276
CTTTTTTTTCTTTTTGACAGAGT	276
TGTTGTTGTTTTTGAGACAGAGT	276
TCTCTTTTTTTTTTATACAGGGT	276
TTTCTTTTTTTTTGAGACAGAGT	276
ATTTATTTTTTTTGAGACAGAAT	276
CTTTCTTTTTTTTGAGACAGAGT	276
CTTTTTTCTTTTTGAGACAGAGT	276
GCTTTATTTTTTTGACACAGGCT	276
TTTTTTTTTTTTGGAGACAGAGT	276
TTTCTTTTTTTTGGGAACAGAGT	276
TTTTTTTTTTTTTGAGACAGGAT	276
TTTGTTTGTTTTTGAGACAGAGT	276
TTTTTTTTTTTTTGAGACAGATT	276
TTTTTTTTTTTTTGAGACAGGGT	276
TTTGTTTGTTTTTGAGACAGGGT	276
TTTTTTTTTTTTGGAGACAGTTT	276
TTTCTTTTGCTTTGAGACAGAGT	276
TTTGTTTTTTCTTTAAACAGATT	276
TGTTTCTTTTTTTGAGACAGAGT	276
TGTTTCTTTTTTTGAGACAGAGT	276
TTTTTTTTTTTTTGTGACAGTCT	276
TTTAATTTTTTTTGAGACAGGGT	276
TTTTTTTTTTTTTCTGACAGACT	276
TTTTTTTTTTCCCGAGACAGAGT	276
TTTTTTTTTTTTTGAGACAGAGT	276
TTTTTTTTTTTTTGAGACAGAGT	276
TTTTTTTTTTTTTGAGACAGAGT	276
TGTTTGTTTTTTTGAGACAGAGT	276
CTTTTTTGTTTTTCAGACAGAGT	276
TTTTTTTATTTTTGAGACAGGAT	276
TTTATTTTTTTTCGACACAGAGA	276
TTTTTTTTTTTTTGAGACAGAGT	276
TTTTTTTTTTTTTGAGACAGAGT	276
TTTTTTGCTTTTTGAAATAGGAT	276
TTTTTTTTTTTTTAAGACAGAGT	276
GTTGTTTTGTTTTGAGGCAGAGT	276
TTTTTATTTTTCTGAGACAGAGT	276
TTTTTTTTTTTTTGATACAGGGT	276
TTTCTTTGTTTTTGAGACAGGGT	276
TTGTTGTTTTTTTGAGACAGAGT	276
TTTTTTTTTCCCTGAGACAGCGT	276
TTTTTTTTTTTTGGAGACAGGGT	276
ATTTTTTGTTTTATTTATAGGGT	276
TTTTTTTTTTTTTGAGACAGAGT	276
TTTATTTATTTTTGAGACAGAGT	276
GTTTTTTGTTTTTGAGGCAGGGT	276
CTTTTGTTTTTTTGAGACAGAGT	276
TTCTTTCTTTCTTGAGACAGGGT	276
TGTTTGTTTTCTTGAGACAGGGT	276
TTTATTTTGTTTTGAGACAGGAT	276
TTTTTTTTTTTTTTTGACAGAGT	276
TTTCTTTTTTTTTGAAACAGAGT	276
TTATTTATCTTTTGAGACAAGGT	276
TTTTTTTTTTAAAGAGACAGGGT	276
TTTTTTTTTTTTTTGGACAGGGG	276
TGTTTGTTCCTTTGAGACAGGGT	276
TTATTTATTTTTTGAGACAGAAT	276
TTTTTTTTTTTTTTGAGTAGGAG	276
TTTTTTTTTTTTTGAAACAGAGT	276
TTTTTTTTTTTTTGAGACAGAGT	276
TTTTTTTTTTTTGGAAACAGGGT	276
TCTTTTTTTTTTTTGGACAGTCT	276
TGTTTTTGTTTTGGAGACAGGAT	276
TTTTTTTAATTTTGAGACAGGAT	276
TTTTTCCTTTTTTGAGACAGTCT	276
TTTTTTTTTTTTTGAGACAGGGT	276
TATTTATTTTTTTGAGATAGGGT	276
TTTTTTTTTTTTTGAGACAGGGT	276
TTTTTTTTTTTCTGAGACAGAGT	276
ATTTTCCTCCCTTGGAACAGGGT	276
TTTTTTTTTTTTTGAGACAGAGT	276
TATTTTTTCTTTTGAGACAGAGT	276
TATGTATTTTTTTGATACAGGGT	276
CTCTCTCTCTCTCTCGACAGGAT	276
TTTTTTTTTTTTTGAGACAGTCT	276
TTATTTATTTTTTGAGACAGAGC	276
TTTTTTTTTTTTTGAGACAGAAT	276
CTTTTTTTTTTTTGAGACAGAGT	276
TTCTCTTTTTTTTGGTACAGGGT	276
GTTTGTTTGTTTTGAGACAGAGT	276
TTTTTTTGTTTTTGATACAGAGT	276
TTTTTTTTTTTTTGAGACAGAGT	276
TTTTTTATATTTTGAGACAGGGT	276
TTTTTTTTTTTGAGACGGAGGAG	276
TTCTTTTTTTTTTGAGATAGAGT	276
TTCTTTTTTTTTTGAGATAGAGT	276
TTTCTTTTTTCTTGAGACAGAGT	276
TTTTTCTTTTCTTGAGACAGAGT	276
TTTTCTTTTTTTTGAGACAGTCT	276
TTGTTTGTTTTTTGAGACAGGGT	276
TTTTTTTTTTTTTGAGACAGAGT	276
TTTATATTTTTTTGAGACAGGTC	276
TTTTTTTTTTTTTGATACAGGAT	276
TTCTTTTTTTTTTGAAACAGAGT	276
TTTTTTTTTTTTGGAGACAGTCT	276
TCTTTTTTTTTTTGAGACAGAGT	276
TTTTTCTTTTTTTGAGATAGGGC	276
TTTTTTGTTTTTTGAGATAGGGT	276
TTTTTTTTTTTTTGAGACAGTGT	276
TGTTCGTTTGTTTGAGACAGAGT	276
TTTTTTTTTTTTTGAGACAGAGT	276
TTTTTTTTTTTTTGAGTCAGGGT	276
TTATTTATTTATTGAGACAGTGT	276
TGTATTCATTTTTGAGACAGGGT	276
GTTTTGTTTTTTTGAGATAGAGC	276
TATTATTATTTTTGACATAGGGT	276
TTTCTTTTTTTTTGAGACAGAGT	276
TCTTTTTTGTTTTGGCACAGGGT	276
TCTTTTTTTTTTTGAGACAGAGT	276
TGTTTTTTTTTTTGAGACAAGGT	276
TTTTTTTTTTCTGGAGTCAGAGT	276
TTTTTTATTTTTTGAGACAGGGT	276
TTGTTTTTGTTTTGAGACAGGGT	276
TCGTTTTTGTTTTGAAACAGGGT	276
TTTTTTTTTTTTTTGGAAAGAGT	276
TTCATTTTTTTTTGAGACAGAGT	276
TTTTTTTTTTTTTTAGACAGGGT	276
GTTTTTTTTTTTTGATACAGGGT	276
TTTTTTTTTTTCTGATACAGGGT	276
TTGTTTTTATTTTGAGACAGGGT	276
TTCTTTTTTTTTTTCTTAAGATA	280
TTTTATCTTTTTTTTTGGAGATG	280
TCCTTTTTTTTTTTTTTGAGACA	280
TCTTTTTGTTTTTTTTTGAGATG	280
TTATTTTATTTTTTTTTTAGACG	280
TTCTTTTTTTTTTTTTTCAGGTG	280
TTTCTTTTTTTTTTTTTTAGACG	280
GTGTTTTTTTTTCCCCCGAGATG	280
TTTTGTTTTTCCTTTTTGAGATG	280
TATAATTTTTTTTTTTTGAGACG	280
TATATTTTTTTTTTTTTGAGATG	280
GCTTTTTTTTTTTTTTTTAGACG	280
TTTTTTTTTTTTTTTTTGAGATG	280
TTTTTTTTTTTTTTTTTCAGATA	280
AGTTTTTTTTTTTTTTTGAGATG	280
CTTTTTTTTTTTTTTTTTAGATG	280
TTTGTTTTGTTTTTTTTTAGATG	280
GGATACTTTTTTTTTTTCAGATG	280
TTTATTTTATTCTTTTTGAGATG	280
TTGTTGTTGTTGTTGTTTAGACA	280
TTTTTTTTTTTTTTTTTGAGATG	280
TTTCTTTTTTTTTTTTTGAGATG	280
TTGTTTGTTTGTTTTTTGAGACA	280
TCATTTTTTTTCTCTTTGAGATG	280
TTTTTTTTTTTTTTTTTGAGGTG	280
ATTTTTATTTTTTTTTTAAGATG	280
ATTTTGTTCTTTTTTTTGAGACC	280
TTTTTTTTTTTTTTTTTTAGATG	280
ATTTTTTTTTTTTTTTTGAGATG	280
CTTTTTTTTTTTTTTCCCAGACG	280
TTTTTTTTTTTTTTTTTGAGATG	280
CTTTTCTTTTGTTTTTTGAGACG	280
TGTACATTTTTTTTTTTAAGATG	280
TTTTTTTTTTTTTTTTTGAGATG	280
TTTTTTTTTTTTTTTTTGAGATG	280
TTTTTTTTTTTTTTTTTAAGCCG	280
TTTTTTTTTTTTTTTTGGAGAGA	280
GACTTTTTTTTTTTCTTAAGGTG	280
TTCTGTTTCTTTTTTTTCAGACA	280
TTTTTTTTTTTTTTTTTGAGATG	280
TTTTTTGTTTTTTTTTCCAGACA	280
ATTTATCTCTTTTTTTCGAGACA	280
AAAAAAAAATTTTTTTTTAGATT	280
TTGTTGTTTTTTTTTTTGAGATG	280
ACATTCTTTTTTTTTTTGAGACA	280
GTTGTTGTTGTTGTTTTGAGACA	280
TTTTTTTTTTTTTTTTTGAGACG	280
TTCTTTTTTTTTTTTTTCAGATG	280
ATTTATTTATTTATTTTTAGACA	280
TTTTTTTTTTTTTTTTTTAGACA	280
CCTTTTTTTTTTTTTTTTAGACG	280
TTTCTTTCTTTTTTTTTGAGACA	280
TTTTTGTTTTTGTTTTTGAGATG	280
TTTTTTTTTTTTTTTTTGAGACG	280
TTTTTTTTTTTTTTTTTGAGATG	280
AATTTTTTTTTTCTTTTGAGACG	280
TTTTGTTTTGTTTTTTTGAGACG	280
GTTTGTTTGTTTGTTTTGAGATG	280
CTTTTTTTCTCTTTTTTGAGACG	280
CCCCCACTTTTTTTTTTGAGACA	280
TTTTTTTTTTTTTTTTTGAGACA	280
ATTAATTTTTTTTTTTTGAGATG	280
GCCCATTCTTTTTTTTTGAGACC	280
ATTTTTTTTTCTTTTTTGAGACG	280
ATTCTTTTTTTTTTTTTGAGACG	280
TTCTTTTTTTTTTTTTTGAGACA	280
GTTTGTTGGTTTGTTTTCAGACA	280
TTTATGTTTTTTTTTTTTAGATG	280
TCTTTCTTTTTTTTCTTTAGGCG	280
TATATGTTTTTTTTTTTGAGATG	280
TTCTTTTTTTTTTTCTTGAGACG	280
TCTTTTTTTTTTTTTTTGAGACG	280
TATCTTTCTTTTTTTCTCAGACA	280
TTTCTTTTTTTTTTTTTGAGACG	280
TCTTTTTTTCTTTTTTTGAGATG	280
ATTTTTAACATTTTTTTGAGGCG	280
TTTCTTTTTTTTTTTTTGAGACG	280
ATATTTTTTCTTTTTTTCAGGTA	280
TTTCGTTTTTATTTTTCGAGACA	280
TTTTTTTTTTTTTTTTTAAGACG	280
TTTTTTTTTTTTTTTTTCAGACA	280
TTTTTTTTTTTTTTTTTGAGATG	280
TTTTTTTTTTTTTTTTTTAGACG	280
GTTTTGTTTTGTTTATGGAGACA	280
TTTTTGTTTTTGTTTTTTAGATG	280
CTTATTAACTTTTTTTTTAGACG	280
TTATTATTTTTTTTTTCGAGATG	280
TATTTATATTTATTTTTGAGATG	280
TTTGTTTGTTTGTTTTTGAGAGT	280
TATTTATTTATTTTTTTGAGATG	280
TTTCTATCTTTTTGTTTAAGATA	280
TTTTGTTGTTGTTTTTTGAGATG	280
TTTGTTTTTGTTTTTCTGAGATG	280
TTTTTTTTTTTTTTTTTTAGACA	280
TTTTTTTTTTTTTTTTTGAGATG	280
TTTTTTTTTTTTTTTTTGAGATG	280
TTGTTTGTTTGTTTTTTAAGATG	280
TTTTTGTTTTTGTTTTTGAGACG	280
ATTTTATTTTATTTTTTTAGATG	280
CACTTTTTTTTTTTTTTGAGATG	280
TTTCTTTTTTCTTTTTTTAGACG	280
TTTTTTCTTTTTCTTTTTAGATG	280
GTTTGTTCGTTTGTTTTGAGGCC	280
ATTTTTTTTTTTTTTTTGAGATG	280
ATGCCTTTGTCTTTTTTCAGACA	280
TTTTGTTTTGTTTTTTTGAGATG	280
ACTTTTTCTTTTTTTTTAAGATG	280
TTAATTCTTTTTTTTTTTAGATG	280
CATTTCTTTATTTTTTTTAGAAA	280
TTTTTTTTTTTTTTTCTGAGATG	280
TTTTTTTTTTTTTTCTCAAGGTG	280
TTTTTTTTTTTTTTTTTGAGATG	280
TGTTTTGTTTTTTTTTTTAGGCG	280
TATTTTTTTATTTTTTTCAGCTG	280
TATTTTTTTATTTTTTTCAGCTG	280
ATTTTATTTTATTTTTTCAGACG	280
ATTTTATTTTATTTTTTAAGACA	280
TTTTGTTTGTTTTGTTTTAGGTG	280
TTTTGTTTGTTTTGTTTTAGGTG	280
TTTCTTTTCTTCTCTTTGAGACG	280
TATGTTATTTTTCTTTTGAGATG	280
TTTTCTTTTTTCTTTTTTAGACG	280
TTTTTTTTTTTTTTTTTTAGACA	280
TTTTTTTTTTTTTCTTCGAGGTG	280
CTTTTTTTGTTTTTTTTGAGATG	280
TGTTTTTTTTTTTTTTTCAGATG	280
TGTTTTTTTTTTTTTTTCAGATG	280
AACTTTTTTTTTTTTTTGAGATG	280
TTCGTTTTTTTTTTTTTGAGACA	280
TTGTTTTTTTCTTTTTTGAGACG	280
TTTTTTTTTTTTTTTTTGAGATG	280
ATTTTTTTTTTTTTTTTGAGATG	280
TTTTTCTTTTTTTTTTTGAGATG	280
TTCTTTTTTTCTTTTTTGAGATG	280
GTAGTCTTTTTTTTTTTCAGACG	280
CTTTTTTTTTTTTTTTTGAGACG	280
TGCTCTTCTTTTTTTTTAAGATG	280
TTTTTTTTTTTTTTTTTTAGATG	280
TTTTTTTTTTTTTTTGTTAGATG	280
GGTTTTGTTTTGTTTTTGAGACA	280
TTTTTTTTTTTGTTTTTGAGACG	280
TTTTTTTTTTTTTTTTTGAGACG	280
CTTTTCTTTTCTTTTTTGAGACA	280
TTTTTTTTTTTTTTTTTGAGATG	280
TTTTTTTTTTTTTTTTTGAGGTG	280
TTTTTTTTTTTTTTTTTGAGGTG	280
AATTTTTTTTTTTTTTTAAGATG	280
TTTTTTTTTTTTTTTTTTAGATG	280
AATTTCTTTTTTTTTCTGAGATG	280
TTTGTTTGTTTGTTTTTCAGACG	280
GATCTTTTTTTTTTTTTGAGATG	280
GTATTTTTCTTTTTCCCGAGATG	280
TTTTTTTTTTTTTTTTTTAGGTG	280
TTCTTTTTTTTTTTTTTTAGATG	280
TATTTTTTCTTTTTTTCGAGATG	280
TTTTTATTTATTTTTTTGAGATG	280
TTTTTCTTTTTTTTTTTGAGATG	280
TTTTTTTTTTTTTTTTTTAGACA	280
TTTTTTTTTTTTTTTTTGAGACA	280
TTTTTTTTTTTTTTTTTGAGACA	280
TTTTTTTTTTTTTTTTTTAGATG	280
GTTTTTTGTTTGTTTTTGAGACG	280
GTTTTTTGTTTTTTTTTTAGACA	280
CTTTATTTTATTTTTTTGAGATG	280
TTTGTTTGTTTGTTTTTTAGGCA	280
TTTTTTTTTTTTTTTTTGAGATG	280
TTTTTCTTTTTTTTTTTGAGACG	280
TTTGTTTTGTTTTTTTTTAGACG	280
CCTTTTTTTTTTTTTTTGAGATG	280
TTTTTTTTTTTTTTTTTGAGATG	280
TTTATATATTTATTTCTGAGATG	280
TTTTTGTTTGTTTGTTTGAGACG	280
TGTTTTTCTTTTATTTTAAGACA	280
TTTTTTTTTTTTTTTTTGAGATG	280
TCGTTTGTTTGTTTTTTGAGACG	280
TTCATTTTTTTATTTTTCAGACA	280
GTATCTACTTTTTTTTTTAGATG	280
TTTTTTTTTTTTTTTTTGAGACG	280
TTTCTTTCTTTCTTTTTTAGACA	280
AACTTCTTTTTTTGTTTGAGACG	280
TTTCTTTTTTTTTTTTTGAGACC	280
ATTTAAATTTTTTTTTTTAGACA	280
CACTTTTTTTTCTTTTTGAGATG	280
TTTTTTTTTTTTTTTTTGAGATG	280
TCACTTTTATTTTTTTTGAGGCG	280
GAATTTTTTTTTTTTTTTAGATG	280
ATTTTTTTTTTTTTTTTTAGATG	280
TTTTTTTTTTTTTTTTTGAGACA	280
TTTTTTTTTTTTTTTTTGAGATG	280
TTTTTTTTTTTTTTTTTGAGATG	280
CTCTTTCTTTTTTTTTTGAGGTG	280
CTCTTTCTTTTTTTTTTGAGGTG	280
TTTTTTTTTTTTTTTTTGAGATG	280
TGTTTTTTTTTTTTTTTGAGACG	280
TTTTTCTTTTTTTTTTCGAGATG	280
TTGTTTGTTTGTTTTTTGAGACA	280
TTATTTTTTCATTTTTTCAGATG	280
TTGTTTTGTTTTTTTTTTAGATG	280
TTTTTTTTTTTTTTTTTTAGACA	280
TTTTTTTTTTTTTTTTTCAGACA	280
TTTTTGTTTTTGTTTTTGAGATG	280
TTCTTTTTCTTTTTTCTGAGATT	280
TTTTTTTGTTTTTTTTTGAGATG	280
ATTTTATTATTTATTTATAGATA	280
CTTTTTTTTTTTTTTTCGAGATG	280
TTTTTTTTTTTTTCCTTAAGACG	280
TTTTTTTTTTTTTTTTTAAGAGG	280
TTATTTTTTTTTTTTTCTAGACG	280
TGTTGTTGTTTTTTATTGAGATG	280
TTTTGTTTTTTTGTTTTGAGATG	280
CTCCCTCTTTTTTTTTTAAGATG	280
GTTTGTTTATTTATTTTCAGACA	280
TTTTTTTTTTTTTTTTTCAGACA	280
TTTTTTTTTTTTTTTTTCAGACA	280
TTTTTTTTTTTTTTTTTGAGACG	280
CTTTTTTTTTTTTTTTTGAGTTT	280
CGTATTCTTCTTTTTTTAAGATA	280
TATTTACTTATCTCTTTTAGACA	280
TTTTTTTTTTTTTTTTCCAGACG	280
CTTTTCTTTCTTTTTTTGAGATG	280
GTCTTTTTTTTTTTTTTGAGATG	280
TTCTTTTTTTTTTTTTTGAGATG	280
TTTTGTTTTTTGTTTTGAAGACA	280
TTTTTTTTTTTTTTTTTGAGATG	280
TTTTTTTTTTTTTTTTTGAGATG	280
TTGTTTTGTTTTGTTTTTAGACA	280
TTTATTTTATTTTTTTTGAGGTG	280
TTTGTTTTTGTTTTTTTGAGGTG	280
TTTTTTTTTTTTTTTTTGAGATG	280
GTTGCTGTTGTTGTTTTTAGATG	280
TCTTTTCTTTTCTTTTTTAGACA	280
TTTTTTTTTTTTTTTTTGAGATG	280
TCTTTTTTTTCTTTTTTGAGACG	280
TTTATTTTTATTTTTTTTAGACA	280
TTTTTTTTTTTTTTTTTCAGATG	280
TTTCTTTTTTTTTTTTAAAGATG	280
ATTTTTTCTTTTTTTTTGAGATG	280
TTTCTTTTTCTTTTTTTGAGACA	280
TTTTTTTTTTCTTTTTTGAGACA	280
CTTTTTCTTTTTTTTTTTAGACG	280
TTTTCTTTTTTTTTTTTCAGACA	280
TTTTCTTTTTTTTTTTTCAGACA	280
TTTTTTTTTTTTTTTTTCAGACG	280
TTCTGTGGGTTTTTTTTAAGACA	280
TATTCTTTTTTTTTTTTGAGATG	280
TTTTTTTTTTTCTTTTTGAGGCG	280
TAATTTTTTTTTTTTTTTAGATG	280
TAATTTTTTTTTTTTTTTAGATG	280
TTTTTTTTTTTTTTTTCAAGACA	280
TTTGTTTTTGTTTTTTTGAGATA	280
TGTGATTTTTTTTTTTTTAGACG	280
TTTTTTTTTTTTTTTTTGAGATG	280
TGTCAATTTTTTTTTTCTAGACA	280
TTTTTTTTTTTTTTTTTGAGATG	280
ATTTCTTTTTTTTTTTCAAGATG	280
TTTCTTTTTTTTTTTGTGAGAGG	280
TTATTATTATTATTATTTAGACA	280
TTTCTTTCTTTTTTTTTTAGACA	280
TCTCTTTTTTTTTTTTTGAGATG	280
AATTTTTTTTTTTTTTGGAGACG	280
TATTTATTTATTTATTTGAGACG	280
GTTTGTTTGTTTGTTCTTAGACA	280
TTTGTTTTGTTTTGTTTGAGACG	280
TTTGTTTTGTTTTGTTTGAGACG	280
TTTCTTTTTTTTTTTTTGAGATG	280
AATGCCTTTTTTTTTTTGAGGCA	280
TTTTTTTTTTTTTTTTTGAGATG	280
TTTTTATTTTTATTTTTTAGAGA	280
