# Supplementary material for: Systematically developing a registry of splice-site creating variants utilizing massive publicly available transcriptome sequence data
Source: Nat Commun. 2025 Jan 9;16:426. doi: 10.1038/s41467-024-55185-y (PMC11718197; doi:10.1038/s41467-024-55185-y)
Supplement: Supplementary file 6 — Source Data [file 41467_2024_55185_MOESM6_ESM.zip › SourceData/Figure2c_source.tsv]

Donor_or_acceptor	Positional_difference	Count
Donor	-100	15
Donor	-99	21
Donor	-98	11
Donor	-97	18
Donor	-96	30
Donor	-95	13
Donor	-94	17
Donor	-93	33
Donor	-92	21
Donor	-91	18
Donor	-90	31
Donor	-89	22
Donor	-88	21
Donor	-87	33
Donor	-86	19
Donor	-85	21
Donor	-84	36
Donor	-83	15
Donor	-82	31
Donor	-81	36
Donor	-80	33
Donor	-79	20
Donor	-78	42
Donor	-77	16
Donor	-76	18
Donor	-75	34
Donor	-74	25
Donor	-73	27
Donor	-72	48
Donor	-71	18
Donor	-70	24
Donor	-69	44
Donor	-68	29
Donor	-67	32
Donor	-66	60
Donor	-65	38
Donor	-64	24
Donor	-63	56
Donor	-62	37
Donor	-61	36
Donor	-60	59
Donor	-59	29
Donor	-58	34
Donor	-57	75
Donor	-56	36
Donor	-55	39
Donor	-54	49
Donor	-53	32
Donor	-52	37
Donor	-51	67
Donor	-50	36
Donor	-49	43
Donor	-48	82
Donor	-47	40
Donor	-46	40
Donor	-45	81
Donor	-44	43
Donor	-43	44
Donor	-42	81
Donor	-41	57
Donor	-40	44
Donor	-39	97
Donor	-38	46
Donor	-37	54
Donor	-36	104
Donor	-35	46
Donor	-34	51
Donor	-33	73
Donor	-32	64
Donor	-31	70
Donor	-30	112
Donor	-29	64
Donor	-28	59
Donor	-27	94
Donor	-26	71
Donor	-25	71
Donor	-24	104
Donor	-23	60
Donor	-22	62
Donor	-21	146
Donor	-20	74
Donor	-19	85
Donor	-18	158
Donor	-17	99
Donor	-16	88
Donor	-15	133
Donor	-14	83
Donor	-13	91
Donor	-12	180
Donor	-11	96
Donor	-10	122
Donor	-9	173
Donor	-8	116
Donor	-7	118
Donor	-6	194
Donor	-5	152
Donor	-4	259
Donor	-3	148
Donor	-1	9
Donor	2	2
Donor	3	7
Donor	4	296
Donor	5	50
Donor	6	91
Donor	7	42
Donor	8	33
Donor	9	52
Donor	10	37
Donor	11	38
Donor	12	43
Donor	13	32
Donor	14	13
Donor	15	30
Donor	16	16
Donor	17	13
Donor	18	25
Donor	19	26
Donor	20	10
Donor	21	36
Donor	22	25
Donor	23	21
Donor	24	22
Donor	25	16
Donor	26	26
Donor	27	20
Donor	28	15
Donor	29	19
Donor	30	24
Donor	31	13
Donor	32	16
Donor	33	27
Donor	34	13
Donor	35	15
Donor	36	19
Donor	37	14
Donor	38	7
Donor	39	25
Donor	40	12
Donor	41	15
Donor	42	15
Donor	43	3
Donor	44	5
Donor	45	18
Donor	46	11
Donor	47	9
Donor	48	13
Donor	49	7
Donor	50	8
Donor	51	6
Donor	52	10
Donor	53	8
Donor	54	11
Donor	55	11
Donor	56	12
Donor	57	20
Donor	58	10
Donor	59	9
Donor	60	9
Donor	61	12
Donor	62	10
Donor	63	10
Donor	64	9
Donor	65	10
Donor	66	5
Donor	67	10
Donor	68	5
Donor	69	12
Donor	70	8
Donor	71	6
Donor	72	9
Donor	73	7
Donor	74	5
Donor	75	10
Donor	76	9
Donor	77	8
Donor	78	8
Donor	79	6
Donor	80	13
Donor	81	8
Donor	82	6
Donor	83	7
Donor	84	15
Donor	85	9
Donor	86	11
Donor	87	10
Donor	88	3
Donor	89	13
Donor	90	12
Donor	91	11
Donor	92	6
Donor	93	7
Donor	94	2
Donor	95	11
Donor	96	7
Donor	97	8
Donor	98	4
Donor	99	8
Donor	100	5
Acceptor	-100	7
Acceptor	-99	13
Acceptor	-98	7
Acceptor	-97	8
Acceptor	-96	17
Acceptor	-95	7
Acceptor	-94	5
Acceptor	-93	10
Acceptor	-92	9
Acceptor	-91	6
Acceptor	-90	15
Acceptor	-89	8
Acceptor	-88	10
Acceptor	-87	19
Acceptor	-86	7
Acceptor	-85	4
Acceptor	-84	10
Acceptor	-83	15
Acceptor	-82	10
Acceptor	-81	23
Acceptor	-80	9
Acceptor	-79	10
Acceptor	-78	13
Acceptor	-77	12
Acceptor	-76	15
Acceptor	-75	17
Acceptor	-74	20
Acceptor	-73	14
Acceptor	-72	26
Acceptor	-71	13
Acceptor	-70	17
Acceptor	-69	25
Acceptor	-68	11
Acceptor	-67	18
Acceptor	-66	32
Acceptor	-65	9
Acceptor	-64	20
Acceptor	-63	29
Acceptor	-62	19
Acceptor	-61	18
Acceptor	-60	33
Acceptor	-59	11
Acceptor	-58	17
Acceptor	-57	38
Acceptor	-56	19
Acceptor	-55	18
Acceptor	-54	30
Acceptor	-53	16
Acceptor	-52	20
Acceptor	-51	35
Acceptor	-50	20
Acceptor	-49	13
Acceptor	-48	30
Acceptor	-47	20
Acceptor	-46	24
Acceptor	-45	30
Acceptor	-44	18
Acceptor	-43	24
Acceptor	-42	42
Acceptor	-41	29
Acceptor	-40	29
Acceptor	-39	33
Acceptor	-38	22
Acceptor	-37	33
Acceptor	-36	51
Acceptor	-35	26
Acceptor	-34	17
Acceptor	-33	45
Acceptor	-32	23
Acceptor	-31	30
Acceptor	-30	38
Acceptor	-29	19
Acceptor	-28	25
Acceptor	-27	44
Acceptor	-26	28
Acceptor	-25	19
Acceptor	-24	49
Acceptor	-23	24
Acceptor	-22	38
Acceptor	-21	50
Acceptor	-20	35
Acceptor	-19	30
Acceptor	-18	55
Acceptor	-17	26
Acceptor	-16	34
Acceptor	-15	36
Acceptor	-14	16
Acceptor	-13	21
Acceptor	-12	52
Acceptor	-11	28
Acceptor	-10	28
Acceptor	-9	49
Acceptor	-8	33
Acceptor	-7	39
Acceptor	-6	67
Acceptor	-5	121
Acceptor	-4	116
Acceptor	-3	279
Acceptor	-2	2
Acceptor	-1	16
Acceptor	3	303
Acceptor	4	47
Acceptor	5	75
Acceptor	6	192
Acceptor	7	86
Acceptor	8	74
Acceptor	9	136
Acceptor	10	82
Acceptor	11	73
Acceptor	12	137
Acceptor	13	65
Acceptor	14	54
Acceptor	15	78
Acceptor	16	29
Acceptor	17	29
Acceptor	18	48
Acceptor	19	16
Acceptor	20	17
Acceptor	21	24
Acceptor	22	18
Acceptor	23	11
Acceptor	24	23
Acceptor	25	11
Acceptor	26	13
Acceptor	27	14
Acceptor	28	6
Acceptor	29	4
Acceptor	30	9
Acceptor	31	4
Acceptor	32	10
Acceptor	33	13
Acceptor	34	5
Acceptor	35	8
Acceptor	36	11
Acceptor	37	5
Acceptor	38	5
Acceptor	39	11
Acceptor	40	2
Acceptor	41	2
Acceptor	42	2
Acceptor	43	1
Acceptor	44	4
Acceptor	45	3
Acceptor	46	1
Acceptor	47	4
Acceptor	48	3
Acceptor	49	7
Acceptor	50	1
Acceptor	51	3
Acceptor	52	3
Acceptor	53	4
Acceptor	55	3
Acceptor	56	2
Acceptor	57	5
Acceptor	58	3
Acceptor	59	3
Acceptor	60	1
Acceptor	61	5
Acceptor	62	3
Acceptor	63	4
Acceptor	65	4
Acceptor	66	2
Acceptor	67	3
Acceptor	69	1
Acceptor	70	1
Acceptor	71	1
Acceptor	72	3
Acceptor	73	3
Acceptor	75	3
Acceptor	78	5
Acceptor	79	3
Acceptor	80	1
Acceptor	81	5
Acceptor	82	3
Acceptor	83	1
Acceptor	84	1
Acceptor	85	1
Acceptor	87	5
Acceptor	88	1
Acceptor	89	1
Acceptor	90	1
Acceptor	91	1
Acceptor	92	4
Acceptor	94	1
Acceptor	95	2
Acceptor	96	1
Acceptor	98	1
Acceptor	99	3
Acceptor	100	1
