# Supplementary material for: Systematically developing a registry of splice-site creating variants utilizing massive publicly available transcriptome sequence data
Source: Nat Commun. 2025 Jan 9;16:426. doi: 10.1038/s41467-024-55185-y (PMC11718197; doi:10.1038/s41467-024-55185-y)
Supplement: Supplementary file 6 — Source Data [file 41467_2024_55185_MOESM6_ESM.zip › SourceData/Figure4a_source.tsv]

Is_donor	Direction	Position	Family	Count
Donor	Sense	2	AluS	1
Donor	Sense	7	AluJ	1
Donor	Sense	7	AluS	6
Donor	Sense	7	AluY	2
Donor	Sense	11	AluS	1
Donor	Sense	12	AluJ	1
Donor	Sense	12	AluY	1
Donor	Sense	15	AluS	1
Donor	Sense	21	AluS	1
Donor	Sense	25	AluJ	1
Donor	Sense	25	AluS	3
Donor	Sense	34	AluS	1
Donor	Sense	46	AluS	1
Donor	Sense	52	AluJ	6
Donor	Sense	52	AluS	23
Donor	Sense	54	AluS	1
Donor	Sense	56	AluS	2
Donor	Sense	65	AluS	1
Donor	Sense	70	AluJ	2
Donor	Sense	70	AluS	20
Donor	Sense	70	AluY	5
Donor	Sense	75	AluJ	1
Donor	Sense	88	AluS	1
Donor	Sense	94	AluJ	4
Donor	Sense	97	AluS	2
Donor	Sense	98	AluS	2
Donor	Sense	99	AluS	1
Donor	Sense	101	AluJ	1
Donor	Sense	102	AluJ	384
Donor	Sense	102	AluS	55
Donor	Sense	102	AluY	51
Donor	Sense	112	AluJ	1
Donor	Sense	119	AluJ	3
Donor	Sense	119	AluS	7
Donor	Sense	119	AluY	3
Donor	Sense	125	AluJ	24
Donor	Sense	125	AluS	46
Donor	Sense	125	AluY	8
Donor	Sense	131	AluJ	1
Donor	Sense	133	AluJ	10
Donor	Sense	133	AluS	22
Donor	Sense	133	AluY	3
Donor	Sense	134	AluJ	2
Donor	Sense	134	AluS	1
Donor	Sense	142	AluJ	4
Donor	Sense	142	AluS	11
Donor	Sense	142	AluY	1
Donor	Sense	147	AluJ	1
Donor	Sense	147	AluS	1
Donor	Sense	150	AluJ	4
Donor	Sense	154	AluJ	1
Donor	Sense	154	AluY	1
Donor	Sense	162	AluJ	1
Donor	Sense	163	AluJ	2
Donor	Sense	169	AluJ	1
Donor	Sense	170	AluJ	1
Donor	Sense	178	AluJ	1
Donor	Sense	186	AluJ	2
Donor	Sense	187	AluJ	3
Donor	Sense	187	AluS	6
Donor	Sense	190	AluJ	3
Donor	Sense	200	AluS	1
Donor	Sense	209	AluJ	3
Donor	Sense	209	AluS	3
Donor	Sense	210	AluS	1
Donor	Sense	219	AluJ	1
Donor	Sense	219	AluS	1
Donor	Sense	223	AluS	1
Donor	Sense	225	AluJ	25
Donor	Sense	225	AluS	62
Donor	Sense	225	AluY	8
Donor	Sense	230	AluS	1
Donor	Sense	256	AluS	1
Donor	Sense	260	AluJ	3
Donor	Sense	260	AluS	4
Donor	Sense	260	AluY	1
Donor	Sense	266	AluS	3
Donor	Sense	268	AluJ	27
Donor	Sense	268	AluS	67
Donor	Sense	268	AluY	5
Donor	Sense	270	AluS	1
Donor	Sense	287	AluJ	1
Donor	Sense	287	AluS	1
Donor	Sense	288	AluJ	1
Donor	Sense	292	AluJ	1
Donor	Sense	292	AluS	1
Donor	Sense	294	AluJ	1
Donor	Antisense	3	AluJ	1
Donor	Antisense	3	AluS	1
Donor	Antisense	10	AluS	1
Donor	Antisense	20	AluJ	9
Donor	Antisense	20	AluS	26
Donor	Antisense	20	AluY	6
Donor	Antisense	22	AluJ	50
Donor	Antisense	22	AluS	64
Donor	Antisense	22	AluY	19
Donor	Antisense	23	AluJ	1
Donor	Antisense	24	AluS	1
Donor	Antisense	31	AluJ	1
Donor	Antisense	31	AluS	2
Donor	Antisense	34	AluJ	2
Donor	Antisense	34	AluS	1
Donor	Antisense	35	AluJ	2
Donor	Antisense	35	AluS	1
Donor	Antisense	37	AluJ	23
Donor	Antisense	37	AluS	22
Donor	Antisense	37	AluY	10
Donor	Antisense	38	AluJ	1
Donor	Antisense	41	AluS	1
Donor	Antisense	61	AluS	1
Donor	Antisense	63	AluJ	1
Donor	Antisense	64	AluJ	42
Donor	Antisense	64	AluS	38
Donor	Antisense	85	AluS	1
Donor	Antisense	89	AluJ	3
Donor	Antisense	89	AluS	4
Donor	Antisense	94	AluS	2
Donor	Antisense	98	AluS	1
Donor	Antisense	102	AluJ	1
Donor	Antisense	108	AluS	2
Donor	Antisense	113	AluJ	1
Donor	Antisense	119	AluS	13
Donor	Antisense	120	AluJ	1
Donor	Antisense	128	AluJ	1
Donor	Antisense	128	AluS	4
Donor	Antisense	130	AluJ	1
Donor	Antisense	132	AluJ	2
Donor	Antisense	132	AluS	1
Donor	Antisense	133	AluS	1
Donor	Antisense	137	AluJ	12
Donor	Antisense	137	AluS	39
Donor	Antisense	137	AluY	9
Donor	Antisense	138	AluJ	6
Donor	Antisense	138	AluS	10
Donor	Antisense	143	AluJ	1
Donor	Antisense	143	AluS	4
Donor	Antisense	143	AluY	1
Donor	Antisense	144	AluS	1
Donor	Antisense	147	AluJ	1
Donor	Antisense	153	AluJ	3
Donor	Antisense	153	AluS	5
Donor	Antisense	155	AluS	1
Donor	Antisense	157	AluJ	108
Donor	Antisense	157	AluS	246
Donor	Antisense	157	AluY	8
Donor	Antisense	158	AluJ	10
Donor	Antisense	158	AluS	11
Donor	Antisense	163	AluJ	1
Donor	Antisense	166	AluJ	4
Donor	Antisense	166	AluS	2
Donor	Antisense	167	AluJ	1
Donor	Antisense	167	AluS	1
Donor	Antisense	167	AluY	1
Donor	Antisense	169	AluJ	1
Donor	Antisense	169	AluS	5
Donor	Antisense	170	AluJ	1
Donor	Antisense	170	AluS	5
Donor	Antisense	172	AluS	1
Donor	Antisense	173	AluJ	135
Donor	Antisense	173	AluS	203
Donor	Antisense	173	AluY	5
Donor	Antisense	175	AluJ	1
Donor	Antisense	177	AluJ	1
Donor	Antisense	177	AluS	7
Donor	Antisense	178	AluJ	1
Donor	Antisense	197	AluS	2
Donor	Antisense	199	AluJ	74
Donor	Antisense	199	AluS	245
Donor	Antisense	201	AluJ	1
Donor	Antisense	205	AluS	62
Donor	Antisense	205	AluY	10
Donor	Antisense	209	AluS	1
Donor	Antisense	223	AluJ	1
Donor	Antisense	223	AluS	1
Donor	Antisense	223	AluY	1
Donor	Antisense	230	AluJ	1
Donor	Antisense	230	AluS	1
Donor	Antisense	241	AluJ	1
Donor	Antisense	241	AluS	4
Donor	Antisense	244	AluS	1
Donor	Antisense	247	AluS	1
Donor	Antisense	249	AluS	2
Donor	Antisense	249	AluY	1
Donor	Antisense	276	AluY	1
Donor	Antisense	278	AluS	1
Donor	Antisense	287	AluS	1
Acceptor	Sense	2	AluS	1
Acceptor	Sense	6	AluS	7
Acceptor	Sense	12	AluS	1
Acceptor	Sense	21	AluJ	1
Acceptor	Sense	34	AluJ	1
Acceptor	Sense	34	AluS	1
Acceptor	Sense	37	AluS	1
Acceptor	Sense	45	AluJ	1
Acceptor	Sense	51	AluS	1
Acceptor	Sense	55	AluS	1
Acceptor	Sense	59	AluS	1
Acceptor	Sense	88	AluJ	1
Acceptor	Sense	100	AluY	1
Acceptor	Sense	121	AluJ	1
Acceptor	Sense	121	AluS	2
Acceptor	Sense	121	AluY	1
Acceptor	Sense	122	AluJ	1
Acceptor	Sense	122	AluS	11
Acceptor	Sense	122	AluY	1
Acceptor	Sense	123	AluJ	1
Acceptor	Sense	123	AluS	4
Acceptor	Sense	124	AluJ	1
Acceptor	Sense	124	AluS	4
Acceptor	Sense	125	AluS	2
Acceptor	Sense	128	AluS	2
Acceptor	Sense	129	AluJ	1
Acceptor	Sense	130	AluS	18
Acceptor	Sense	131	AluS	1
Acceptor	Sense	132	AluJ	1
Acceptor	Sense	132	AluS	2
Acceptor	Sense	137	AluJ	6
Acceptor	Sense	137	AluS	4
Acceptor	Sense	137	AluY	1
Acceptor	Sense	140	AluJ	1
Acceptor	Sense	141	AluS	1
Acceptor	Sense	147	AluJ	1
Acceptor	Sense	152	AluJ	1
Acceptor	Sense	163	AluJ	1
Acceptor	Sense	163	AluS	4
Acceptor	Sense	169	AluJ	5
Acceptor	Sense	169	AluS	11
Acceptor	Sense	169	AluY	3
Acceptor	Sense	186	AluS	2
Acceptor	Sense	198	AluJ	1
Acceptor	Sense	204	AluJ	1
Acceptor	Sense	212	AluS	1
Acceptor	Sense	216	AluS	1
Acceptor	Sense	218	AluY	1
Acceptor	Sense	225	AluS	1
Acceptor	Sense	229	AluJ	1
Acceptor	Sense	229	AluS	10
Acceptor	Sense	229	AluY	3
Acceptor	Sense	254	AluJ	2
Acceptor	Sense	254	AluS	9
Acceptor	Sense	254	AluY	3
Acceptor	Sense	268	AluJ	1
Acceptor	Antisense	16	AluS	4
Acceptor	Antisense	23	AluS	2
Acceptor	Antisense	37	AluS	2
Acceptor	Antisense	38	AluS	1
Acceptor	Antisense	39	AluJ	1
Acceptor	Antisense	39	AluS	1
Acceptor	Antisense	65	AluS	1
Acceptor	Antisense	85	AluS	1
Acceptor	Antisense	90	AluJ	4
Acceptor	Antisense	110	AluJ	3
Acceptor	Antisense	114	AluJ	9
Acceptor	Antisense	114	AluS	5
Acceptor	Antisense	114	AluY	1
Acceptor	Antisense	116	AluJ	7
Acceptor	Antisense	116	AluS	7
Acceptor	Antisense	116	AluY	3
Acceptor	Antisense	119	AluS	6
Acceptor	Antisense	119	AluY	5
Acceptor	Antisense	138	AluY	1
Acceptor	Antisense	170	AluJ	1
Acceptor	Antisense	170	AluS	4
Acceptor	Antisense	170	AluY	1
Acceptor	Antisense	182	AluS	1
Acceptor	Antisense	196	AluS	1
Acceptor	Antisense	200	AluS	2
Acceptor	Antisense	206	AluS	3
Acceptor	Antisense	219	AluS	1
Acceptor	Antisense	244	AluS	1
Acceptor	Antisense	249	AluS	1
Acceptor	Antisense	255	AluJ	1
Acceptor	Antisense	256	AluJ	3
Acceptor	Antisense	256	AluS	11
Acceptor	Antisense	260	AluS	1
Acceptor	Antisense	269	AluS	1
Acceptor	Antisense	274	AluS	5
Acceptor	Antisense	275	AluJ	2
Acceptor	Antisense	275	AluS	2
Acceptor	Antisense	276	AluJ	26
Acceptor	Antisense	276	AluS	32
Acceptor	Antisense	276	AluY	4
Acceptor	Antisense	278	AluS	1
Acceptor	Antisense	279	AluS	1
Acceptor	Antisense	280	AluJ	15
Acceptor	Antisense	280	AluS	130
Acceptor	Antisense	280	AluY	14
Acceptor	Antisense	281	AluJ	1
Acceptor	Antisense	281	AluS	2
Acceptor	Antisense	282	AluJ	1
Acceptor	Antisense	282	AluS	5
Acceptor	Antisense	286	AluJ	1
