# Supplementary material for: Systematically developing a registry of splice-site creating variants utilizing massive publicly available transcriptome sequence data
Source: Nat Commun. 2025 Jan 9;16:426. doi: 10.1038/s41467-024-55185-y (PMC11718197; doi:10.1038/s41467-024-55185-y)
Supplement: Supplementary file 6 — Source Data [file 41467_2024_55185_MOESM6_ESM.zip › SourceData/SupplementaryFigure12b_source.tsv]

Reference_sequence	Alternative_sequence	Relative_variant_position
GTTCAGA	TTTCAGA	-6
GCACAGT	TCACAGT	-6
GGGCAGT	TGGCAGT	-6
GGGCAGC	TGGCAGC	-6
GTCAAGA	TTCAAGA	-6
ATGAAGG	TTGAAGG	-6
GAACAGT	TAACAGT	-6
GCCAAGG	CCCAAGG	-6
GCTCAGG	TCTCAGG	-6
GTACAGA	CTACAGA	-6
GGGAAGA	TGGAAGA	-6
GCCAAGC	TCCAAGC	-6
GTACAGA	TTACAGA	-6
GCCCAGC	TCCCAGC	-6
GTCCAGG	TTCCAGG	-6
GTTCAGG	TTTCAGG	-6
GTACAGA	TTACAGA	-6
GCCAAGG	TCCAAGG	-6
GCATAGC	TCATAGC	-6
ATGAAGG	TTGAAGG	-6
AAGAAGG	CAGAAGG	-6
GTTCAGA	TTTCAGA	-6
GTACAGA	TTACAGA	-6
GTATAGG	TTATAGG	-6
GTTCAGA	TTTCAGA	-6
GATGAGT	TATGAGT	-6
AGGTAGA	TGGTAGA	-6
GGCAAGT	CGCAAGT	-6
GTCCAGG	TTCCAGG	-6
GACAAGA	TACAAGA	-6
ATTAAGG	TTTAAGG	-6
AAGTAGA	CAGTAGA	-6
GTGCAGC	TTGCAGC	-6
AGTCAGT	CGTCAGT	-6
AATCAGA	TATCAGA	-6
GCACAGT	TCACAGT	-6
GTGGAGA	TTGGAGA	-6
ATGCAGG	CTGCAGG	-6
GCCCAGG	TCCCAGG	-6
ACCCAGA	CCCCAGA	-6
AAAAAGC	CAAAAGC	-6
GTTCAGC	TTTCAGC	-6
AGACAGG	TGACAGG	-6
GAGGAGA	TAGGAGA	-6
ACCAAGG	CCCAAGG	-6
GCTGAGG	TCTGAGG	-6
AGACAGC	TGACAGC	-6
ATTCAGT	TTTCAGT	-6
GTGCAGC	TTGCAGC	-6
ATGCAGA	TTGCAGA	-6
AAGGAGG	TAGGAGG	-6
AAACAGC	TAACAGC	-6
AAGCAGC	CAGCAGC	-6
ATCCAGA	TTCCAGA	-6
GCGCAGC	TCGCAGC	-6
GTTCAGA	TTTCAGA	-6
GAGAAGC	TAGAAGC	-6
GCTCAGC	TCTCAGC	-6
GGGCAGG	TGGCAGG	-6
ATCTAGT	TTCTAGT	-6
GGTCAGT	TGTCAGT	-6
GACAAGG	TACAAGG	-6
ACCCAGG	CCCCAGG	-6
GTCGAGG	TTCGAGG	-6
AGGCAGC	CGGCAGC	-6
ATTCAGG	TTTCAGG	-6
GGTCAGA	TGTCAGA	-6
AATAAGC	TATAAGC	-6
ACTCAGC	CCTCAGC	-6
GCCCAGA	TCCCAGA	-6
GTTCAGC	TTTCAGC	-6
GACCAGG	TACCAGG	-6
AGACAGA	TGACAGA	-6
GCCCAGG	TCCCAGG	-6
GTGAAGG	TTGAAGG	-6
GTTCAGT	TTTCAGT	-6
GCACAGC	TCACAGC	-6
GTGCAGG	CTGCAGG	-6
ATCTAGA	TTCTAGA	-6
GTCAAGG	TTCAAGG	-6
GGGGAGG	CGGGAGG	-6
GAACAGC	TAACAGC	-6
GCACAGC	CCACAGC	-6
ATTCAGC	TTTCAGC	-6
ATTCAGA	TTTCAGA	-6
GTGCAGG	TTGCAGG	-6
GCCCAGA	CCCCAGA	-6
ATCTAGA	TTCTAGA	-6
GTCCAGC	TTCCAGC	-6
GACCAGG	CACCAGG	-6
GAGCAGT	TAGCAGT	-6
GCCCAGA	CCCCAGA	-6
GCCCAGG	CCCCAGG	-6
AAGCAGC	CAGCAGC	-6
GCCTAGG	CCCTAGG	-6
GTTCAGG	TTTCAGG	-6
ATTCAGA	TTTCAGA	-6
AGCAAGT	TGCAAGT	-6
ACTTAGG	CCTTAGG	-6
GGAAAGA	TGAAAGA	-6
GAACAGC	TAACAGC	-6
GAGGAGG	CAGGAGG	-6
ACCCAGA	CCCCAGA	-6
ATGAAGA	TTGAAGA	-6
ACCCAGG	CCCCAGG	-6
GAGGAGG	TAGGAGG	-6
GATGAGT	TATGAGT	-6
GGCAAGA	TGCAAGA	-6
AATTAGC	CATTAGC	-6
GCTGAGG	CCTGAGG	-6
GAACAGA	CAACAGA	-6
GTGCAGA	CTGCAGA	-6
GTCCAGC	CTCCAGC	-6
ACTCAGC	CCTCAGC	-6
GTCCAGA	TTCCAGA	-6
GTTTAGG	TTTTAGG	-6
GGCCAGG	CGCCAGG	-6
GTGGAGA	TTGGAGA	-6
GTGGAGA	CTGGAGA	-6
AACTAGC	TACTAGC	-6
GTCCAGG	TTCCAGG	-6
GAGGAGG	TAGGAGG	-6
GAGGAGG	CAGGAGG	-6
AGGGAGG	CGGGAGG	-6
GTTCAGA	TTTCAGA	-6
ACACAGC	TCACAGC	-6
GAACAGA	CAACAGA	-6
ATACAGG	TTACAGG	-6
GTGAAGA	TTGAAGA	-6
GTACAGA	TTACAGA	-6
ATTTAGC	TTTTAGC	-6
ATTTAGT	TTTTAGT	-6
GGGCAGG	TGGCAGG	-6
AGCAAGA	TGCAAGA	-6
GTTCAGG	TTTCAGG	-6
GAGAAGC	TAGAAGC	-6
GTGCAGG	TTGCAGG	-6
GTGTAGG	TTGTAGG	-6
AAGAAGA	TAGAAGA	-6
GAGGAGA	CAGGAGA	-6
GTGGAGA	TTGGAGA	-6
GAAAAGG	CAAAAGG	-6
GCCCAGG	CCCCAGG	-6
GGCCAGG	TGCCAGG	-6
ATGCAGC	TTGCAGC	-6
GCGAAGC	TCGAAGC	-6
GTGCAGC	TTGCAGC	-6
GATCAGT	TATCAGT	-6
ACTCAGG	CCTCAGG	-6
GGACAGT	TGACAGT	-6
GTGCAGA	TTGCAGA	-6
GGCCAGA	CGCCAGA	-6
GCCCAGG	TCCCAGG	-6
GGGCAGG	TGGCAGG	-6
ATACAGC	TTACAGC	-6
ACTCAGG	TCTCAGG	-6
AAATAGG	TAATAGG	-6
ACTGAGG	TCTGAGG	-6
GCACAGG	TCACAGG	-6
GGTAAGA	TGTAAGA	-6
GATTAGG	TATTAGG	-6
ACCCAGC	CCCCAGC	-6
AACAAGA	TACAAGA	-6
GAAAAGA	TAAAAGA	-6
GTATAGA	TTATAGA	-6
GCTAAGC	TCTAAGC	-6
GTCAAGT	TTCAAGT	-6
ATGTAGA	CTGTAGA	-6
GAACAGG	CAACAGG	-6
GAACAGG	TAACAGG	-6
AACTAGT	TACTAGT	-6
GCCAAGA	CCCAAGA	-6
GGCGAGA	TGCGAGA	-6
AGCGAGC	CGCGAGC	-6
GTCCAGC	CTCCAGC	-6
ACCCAGT	CCCCAGT	-6
ACCCAGC	CCCCAGC	-6
GGAGAGG	TGAGAGG	-6
GCCCAGG	CCCCAGG	-6
ATTCAGT	TTTCAGT	-6
ACCAAGG	CCCAAGG	-6
ATCCAGG	TTCCAGG	-6
AAATAGC	TAATAGC	-6
AGATAGG	TGATAGG	-6
GCACAGG	TCACAGG	-6
GGTCAGG	CGTCAGG	-6
GGGCAGA	TGGCAGA	-6
GCCAAGC	TCCAAGC	-6
ATTCAGG	TTTCAGG	-6
ACCCAGA	CCCCAGA	-6
GATGAGG	CATGAGG	-6
AAGAAGG	CAGAAGG	-6
GTACAGC	TTACAGC	-6
GATAAGT	TATAAGT	-6
ATCCAGG	TTCCAGG	-6
AAAAAGC	TAAAAGC	-6
GCCCAGG	TCCCAGG	-6
AGACAGG	TGACAGG	-6
GTGCAGT	CTGCAGT	-6
ATTAAGA	TTTAAGA	-6
AATCAGA	TATCAGA	-6
AGACAGG	TGACAGG	-6
AGACAGG	TGACAGG	-6
AGAGAGG	TGAGAGG	-6
GATGAGG	TATGAGG	-6
ACCAAGC	TCCAAGC	-6
GTGGAGG	TTGGAGG	-6
GAGGAGA	TAGGAGA	-6
GGTGAGA	TGTGAGA	-6
ACACAGG	TCACAGG	-6
GCCCAGG	CCCCAGG	-6
GTCCAGG	TTCCAGG	-6
ATTTAGG	TTTTAGG	-6
GAAAAGA	TAAAAGA	-6
ACCCAGG	CCCCAGG	-6
GAGCAGG	TAGCAGG	-6
ATTAAGA	TTTAAGA	-6
GCCCAGG	TCCCAGG	-6
GTCCAGA	TTCCAGA	-6
GCCCAGG	TCCCAGG	-6
GTCCAGG	TTCCAGG	-6
GCCCAGG	CCCCAGG	-6
GTTCAGA	CTTCAGA	-6
GGCCAGG	CGCCAGG	-6
GTTCAGA	TTTCAGA	-6
GAACAGG	TAACAGG	-6
GTACAGT	TTACAGT	-6
ACCAAGA	TCCAAGA	-6
GTTTAGT	TTTTAGT	-6
GCTCAGT	TCTCAGT	-6
GCCCAGG	CCCCAGG	-6
GTCCAGG	TTCCAGG	-6
ATTTAGC	TTTTAGC	-6
AAGAAGA	CAGAAGA	-6
ATACAGA	TTACAGA	-6
GTCCAGG	TTCCAGG	-6
ACTCAGC	TCTCAGC	-6
ATGTAGT	TTGTAGT	-6
GACCAGC	TACCAGC	-6
ACCCAGG	CCCCAGG	-6
GTTTAGA	TTTTAGA	-6
AGCCAGA	TGCCAGA	-6
GTAAAGA	TTAAAGA	-6
AAACAGA	TAACAGA	-6
GTAAAGT	TTAAAGT	-6
GGGCAGG	CGGCAGG	-6
GTCCAGG	TTCCAGG	-6
ACCCAGG	CCCCAGG	-6
ACCCAGA	CCCCAGA	-6
GCCCAGC	CCCCAGC	-6
AAAGAGA	CAAGAGA	-6
GCTCAGC	TCTCAGC	-6
GGCGAGA	TGCGAGA	-6
GCACAGC	TCACAGC	-6
GCCCAGA	CCCCAGA	-6
GCGGAGC	CCGGAGC	-6
GCCCAGC	TCCCAGC	-6
GCCGAGG	CCCGAGG	-6
GGGCAGG	TGGCAGG	-6
GACAAGT	TACAAGT	-6
GATCAGC	TATCAGC	-6
AGCGAGC	CGCGAGC	-6
GACCAGG	TACCAGG	-6
ACGCAGA	TCGCAGA	-6
GTTCAGT	TTTCAGT	-6
ACCCAGG	CCCCAGG	-6
GCTCAGC	CCTCAGC	-6
GTGAAGG	TTGAAGG	-6
ATACAGT	TTACAGT	-6
ATGCAGA	TTGCAGA	-6
ATTCAGG	TTTCAGG	-6
GAAAAGA	TAAAAGA	-6
AGACAGG	TGACAGG	-6
GTACAGA	TTACAGA	-6
ATTAAGA	TTTAAGA	-6
ATTTAGC	TTTTAGC	-6
GTTCAGG	TTTCAGG	-6
ACCTAGA	CCCTAGA	-6
ATGCAGT	TTGCAGT	-6
GCCCAGC	TCCCAGC	-6
GTGCAGC	TTGCAGC	-6
AATCAGC	TATCAGC	-6
GTCCAGA	TTCCAGA	-6
GTGCAGT	TTGCAGT	-6
GATTAGA	TATTAGA	-6
GGACAGA	TGACAGA	-6
GTGCAGC	TTGCAGC	-6
ATCCAGA	TTCCAGA	-6
GTGGAGT	TTGGAGT	-6
ATTTAGG	TTTTAGG	-6
GGTGAGG	CGTGAGG	-6
GCCAAGA	CCCAAGA	-6
ATTAAGG	TTTAAGG	-6
ATTTAGT	TTTTAGT	-6
AACGAGG	CACGAGG	-6
ATGCAGC	CTGCAGC	-6
GAACAGC	TAACAGC	-6
AGGCAGA	TGGCAGA	-6
GTGCAGG	TTGCAGG	-6
GGTCAGA	TGTCAGA	-6
ACCCAGT	CCCCAGT	-6
ACCCAGA	CCCCAGA	-6
GTACAGA	TTACAGA	-6
AAGCAGG	CAGCAGG	-6
GCAAAGA	CCAAAGA	-6
GGACAGA	TGACAGA	-6
GCCAAGG	CCCAAGG	-6
GTATAGG	TTATAGG	-6
ATTCAGC	TTTCAGC	-6
GGTCAGT	TGTCAGT	-6
GTGCAGG	TTGCAGG	-6
GTCTAGG	TTCTAGG	-6
GTCCAGG	TTCCAGG	-6
ACAAAGG	TCAAAGG	-6
GTTCAGT	TTTCAGT	-6
AATCAGT	TATCAGT	-6
ACCCAGG	CCCCAGG	-6
GGACAGC	TGACAGC	-6
GAGCAGC	CAGCAGC	-6
ATGTAGG	TTGTAGG	-6
GGTAAGA	TGTAAGA	-6
ACCCAGG	CCCCAGG	-6
GTTTAGT	TTTTAGT	-6
AACCAGG	TACCAGG	-6
ATTAAGT	TTTAAGT	-6
GTTAAGA	TTTAAGA	-6
ATGAAGA	TTGAAGA	-6
GCCTAGG	CCCTAGG	-6
ATTCAGT	TTTCAGT	-6
GGGCAGA	TGGCAGA	-6
GAGCAGA	CAGCAGA	-6
GCTGAGG	CCTGAGG	-6
AGACAGT	TGACAGT	-6
GTCCAGG	TTCCAGG	-6
ATCTAGG	TTCTAGG	-6
GGGCAGG	TGGCAGG	-6
ACAAAGG	CCAAAGG	-6
ACAAAGG	CCAAAGG	-6
GGGAAGG	TGGAAGG	-6
GGTAAGT	CGTAAGT	-6
GAGCAGC	TAGCAGC	-6
ACCAAGA	CCCAAGA	-6
GAGCAGT	CAGCAGT	-6
AAAAAGG	TAAAAGG	-6
GTACAGA	TTACAGA	-6
ATTAAGG	TTTAAGG	-6
AGGCAGA	TGGCAGA	-6
GCTTAGA	TCTTAGA	-6
ATGAAGT	TTGAAGT	-6
GAACAGA	TAACAGA	-6
AAATAGG	TAATAGG	-6
GTACAGA	TTACAGA	-6
GTTCAGT	TTTCAGT	-6
AGACAGA	TGACAGA	-6
GTCCAGT	TTCCAGT	-6
GGTCAGC	CGTCAGC	-6
ATTCAGC	TTTCAGC	-6
GCAAAGA	TCAAAGA	-6
GCCCAGG	TCCCAGG	-6
AGCCAGC	CGCCAGC	-6
GAACAGT	TAACAGT	-6
GCGGAGT	TCGGAGT	-6
GTGCAGC	TTGCAGC	-6
GTCCAGC	TTCCAGC	-6
GTTCAGC	TTTCAGC	-6
ATCCAGA	CTCCAGA	-6
AACCAGC	CACCAGC	-6
ATTCAGT	TTTCAGT	-6
ATTCAGT	TTTCAGT	-6
ATTCAGG	TTTCAGG	-6
GGGGAGC	TGGGAGC	-6
GTTCAGG	TTTCAGG	-6
GTTGAGG	TTTGAGG	-6
GCCCAGG	TCCCAGG	-6
ATCCAGG	TTCCAGG	-6
AGTGAGT	TGTGAGT	-6
GTTCAGT	TTTCAGT	-6
ATCTAGG	TTCTAGG	-6
AATTAGC	CATTAGC	-6
ATACAGG	TTACAGG	-6
GGCCAGT	TGCCAGT	-6
GAAAAGA	TAAAAGA	-6
AAGAAGG	TAGAAGG	-6
AAGCAGA	TAGCAGA	-6
GTTCAGC	TTTCAGC	-6
GTTCAGC	TTTCAGC	-6
GCCCAGT	TCCCAGT	-6
GTCCAGG	TTCCAGG	-6
GTACAGA	TTACAGA	-6
GTACAGA	TTACAGA	-6
AGCAAGG	TGCAAGG	-6
AAGGAGA	TAGGAGA	-6
ACTCAGG	TCTCAGG	-6
GGTGAGT	TGTGAGT	-6
ATTCAGC	TTTCAGC	-6
AGACAGG	TGACAGG	-6
ATACAGA	CTACAGA	-6
ATTTAGC	TTTTAGC	-6
GCTCAGT	TCTCAGT	-6
GTACAGG	CTACAGG	-6
GATGAGA	TATGAGA	-6
GTTCAGA	TTTCAGA	-6
ATGCAGC	CTGCAGC	-6
GTACAGG	TTACAGG	-6
GAGAAGG	TAGAAGG	-6
GGTAAGT	TGTAAGT	-6
GAGTAGG	TAGTAGG	-6
GGACAGT	CGACAGT	-6
ACCTAGG	TCCTAGG	-6
GTTCAGG	TTTCAGG	-6
AAATAGC	TAATAGC	-6
AGCGAGG	TGCGAGG	-6
GGTCAGT	TGTCAGT	-6
GATAAGG	TATAAGG	-6
AGGAAGA	TGGAAGA	-6
GTCCAGG	TTCCAGG	-6
ATGAAGG	TTGAAGG	-6
AGAGAGA	TGAGAGA	-6
GTCCAGT	TTCCAGT	-6
GCTCAGG	CCTCAGG	-6
ATTCAGG	CTTCAGG	-6
GGTAAGT	TGTAAGT	-6
ATTTAGG	TTTTAGG	-6
AGATAGA	TGATAGA	-6
AAAAAGG	TAAAAGG	-6
GGTCAGC	TGTCAGC	-6
ATGCAGC	TTGCAGC	-6
ATGCAGA	TTGCAGA	-6
GTACAGA	TTACAGA	-6
GGCCAGC	CGCCAGC	-6
GCCAAGA	TCCAAGA	-6
ATTCAGA	CTTCAGA	-6
GAGCAGT	TAGCAGT	-6
GCCCAGG	CCCCAGG	-6
GGACAGA	TGACAGA	-6
GGTCAGG	TGTCAGG	-6
ACACAGA	TCACAGA	-6
GCCCAGG	CCCCAGG	-6
GCCAAGT	CCCAAGT	-6
GTCCAGG	TTCCAGG	-6
AACCAGG	CACCAGG	-6
GGACAGG	CGACAGG	-6
GTACAGC	TTACAGC	-6
GACAAGG	TACAAGG	-6
AGAGAGA	CGAGAGA	-6
GGACAGT	TGACAGT	-6
GTGGAGA	TTGGAGA	-6
ATGCAGT	CTGCAGT	-6
ATGCAGT	TTGCAGT	-6
GGTAAGG	CGTAAGG	-6
ATTCAGA	TTTCAGA	-6
ATGCAGA	TTGCAGA	-6
GACAAGG	TACAAGG	-6
AAACAGG	CAACAGG	-6
GGAAAGA	TGAAAGA	-6
GCACAGA	CCACAGA	-6
GTAAAGG	TTAAAGG	-6
GGCCAGG	TGCCAGG	-6
GTTAAGG	TTTAAGG	-6
GTGCAGC	CTGCAGC	-6
GGGCAGG	TGGCAGG	-6
AATCAGA	TATCAGA	-6
AGGAAGG	CGGAAGG	-6
GAGGAGC	TAGGAGC	-6
GTTTAGT	TTTTAGT	-6
ATGCAGG	TTGCAGG	-6
GCACAGA	TCACAGA	-6
GTCGAGG	TTCGAGG	-6
GTGCAGA	TTGCAGA	-6
ATCCAGC	TTCCAGC	-6
GAAAAGC	CAAAAGC	-6
AGCCAGT	TGCCAGT	-6
GCGCAGG	TCGCAGG	-6
GCCCAGG	CCCCAGG	-6
AGAAAGG	TGAAAGG	-6
AGGCAGA	TGGCAGA	-6
GCCCAGG	TCCCAGG	-6
GTACAGA	TTACAGA	-6
GCACAGC	TCACAGC	-6
ATCCAGA	TTCCAGA	-6
GACCAGA	CACCAGA	-6
ACCGAGG	CCCGAGG	-6
GGACAGT	TGACAGT	-6
GTTCAGT	TTTCAGT	-6
GCCCAGG	TCCCAGG	-6
AGTCAGT	TGTCAGT	-6
ACCCAGT	CCCCAGT	-6
GCTGAGG	TCTGAGG	-6
AGACAGA	CGACAGA	-6
ATGCAGG	TTGCAGG	-6
AGATAGA	CGATAGA	-6
AGATAGA	TGATAGA	-6
AGTCAGG	TGTCAGG	-6
GAAAAGC	TAAAAGC	-6
GACTAGA	CACTAGA	-6
GGAAAGA	TGAAAGA	-6
ACACAGG	TCACAGG	-6
ATACAGA	TTACAGA	-6
ATTTAGA	TTTTAGA	-6
GAACAGT	TAACAGT	-6
ACGTAGC	TCGTAGC	-6
GTTAAGT	TTTAAGT	-6
GGGGAGG	TGGGAGG	-6
GGTTAGA	TGTTAGA	-6
ACTCAGG	TCTCAGG	-6
ACTCAGG	CCTCAGG	-6
GGCCAGT	TGCCAGT	-6
GGTGAGA	TGTGAGA	-6
AAGCAGG	CAGCAGG	-6
GTACAGA	TTACAGA	-6
AGGCAGG	CGGCAGG	-6
GGTCAGC	TGTCAGC	-6
AGGGAGG	CGGGAGG	-6
GAGAAGG	TAGAAGG	-6
ACCCAGC	CCCCAGC	-6
GGCCAGC	CGCCAGC	-6
GGCAAGG	TGCAAGG	-6
GACCAGT	TACCAGT	-6
GCTTAGC	TCTTAGC	-6
GCCCAGG	TCCCAGG	-6
GTCTAGT	CTCTAGT	-6
GCTCAGA	TCTCAGA	-6
GTGTAGT	TTGTAGT	-6
ATACAGA	CTACAGA	-6
GCTCAGA	CCTCAGA	-6
GCTGAGG	TCTGAGG	-6
ATGCAGT	TTGCAGT	-6
GCCCAGC	TCCCAGC	-6
GAAGAGG	TAAGAGG	-6
AAGCAGA	TAGCAGA	-6
GCACAGC	CCACAGC	-6
GCCCAGG	TCCCAGG	-6
AAATAGC	TAATAGC	-6
GATGAGA	CATGAGA	-6
ACTCAGC	TCTCAGC	-6
ACCCAGT	CCCCAGT	-6
ATACAGG	TTACAGG	-6
GGGAAGG	CGGAAGG	-6
AGACAGG	TGACAGG	-6
TAATAGA	TTATAGA	-5
CACAAGG	CTCAAGG	-5
GGATAGG	GCATAGG	-5
GGAGAGA	GCAGAGA	-5
TGCAAGA	TTCAAGA	-5
AGGAAGA	ACGAAGA	-5
CAACAGA	CCACAGA	-5
AGATAGG	ACATAGG	-5
CAGGAGC	CTGGAGC	-5
TGCCAGG	TTCCAGG	-5
CACCAGC	CTCCAGC	-5
AGGCAGG	ATGCAGG	-5
CACCAGC	CTCCAGC	-5
TGACAGG	TTACAGG	-5
TGCCAGT	TTCCAGT	-5
CACCAGG	CCCCAGG	-5
TGACAGA	TTACAGA	-5
GACAAGG	GTCAAGG	-5
AGATAGG	ATATAGG	-5
AATCAGT	ACTCAGT	-5
CGTCAGG	CTTCAGG	-5
AGACAGA	ATACAGA	-5
AGACAGT	ACACAGT	-5
TGTCAGA	TTTCAGA	-5
TGGAAGC	TTGAAGC	-5
AGGTAGA	ATGTAGA	-5
CAGGAGG	CTGGAGG	-5
GACTAGT	GTCTAGT	-5
TGCTAGA	TTCTAGA	-5
TGTCAGC	TTTCAGC	-5
AGACAGG	ACACAGG	-5
AGCCAGG	ATCCAGG	-5
TGGCAGG	TTGCAGG	-5
TGTCAGG	TCTCAGG	-5
CGTCAGC	CTTCAGC	-5
CGAAAGG	CTAAAGG	-5
TGTTAGG	TTTTAGG	-5
AGACAGG	ATACAGG	-5
AGACAGA	ATACAGA	-5
CATCAGT	CTTCAGT	-5
TGTTAGG	TTTTAGG	-5
AGCCAGA	ATCCAGA	-5
GGTCAGT	GCTCAGT	-5
AAACAGG	ATACAGG	-5
TGTCAGA	TTTCAGA	-5
CACCAGA	CTCCAGA	-5
TGTTAGA	TTTTAGA	-5
TAGTAGA	TTGTAGA	-5
AGACAGG	ACACAGG	-5
TAAAAGA	TTAAAGA	-5
TGTTAGG	TTTTAGG	-5
TGACAGG	TTACAGG	-5
TATTAGT	TTTTAGT	-5
TGATAGT	TTATAGT	-5
TGCTAGC	TCCTAGC	-5
TGGAAGA	TTGAAGA	-5
CAGGAGG	CTGGAGG	-5
TGTTAGC	TTTTAGC	-5
GACAAGG	GTCAAGG	-5
TAACAGA	TTACAGA	-5
AGCTAGA	ACCTAGA	-5
TGCAAGA	TTCAAGA	-5
CAACAGA	CCACAGA	-5
TGGTAGG	TTGTAGG	-5
GAAGAGA	GTAGAGA	-5
AGTCAGT	ATTCAGT	-5
TGCCAGC	TTCCAGC	-5
TGTTAGA	TCTTAGA	-5
GGCTAGC	GCCTAGC	-5
AGTCAGG	ATTCAGG	-5
TAAAAGG	TCAAAGG	-5
AGACAGA	ATACAGA	-5
CAGCAGA	CCGCAGA	-5
GAGCAGG	GCGCAGG	-5
TGCTAGG	TTCTAGG	-5
CAGCAGG	CCGCAGG	-5
AGACAGA	ATACAGA	-5
TGACAGT	TTACAGT	-5
AGGAAGA	ATGAAGA	-5
AGACAGG	ACACAGG	-5
CAGGAGA	CTGGAGA	-5
AGCCAGG	ATCCAGG	-5
CACCAGA	CTCCAGA	-5
TGTTAGA	TTTTAGA	-5
GGCGAGA	GCCGAGA	-5
TGGCAGT	TTGCAGT	-5
AATTAGC	ATTTAGC	-5
CAGGAGA	CTGGAGA	-5
TAGCAGG	TTGCAGG	-5
TGTCAGC	TTTCAGC	-5
TGGCAGG	TTGCAGG	-5
TGACAGT	TTACAGT	-5
AACCAGA	ACCCAGA	-5
GACCAGA	GCCCAGA	-5
TACAAGA	TTCAAGA	-5
CGGAAGA	CTGAAGA	-5
AGACAGG	ATACAGG	-5
AGCAAGG	ACCAAGG	-5
CAGGAGC	CTGGAGC	-5
TACTAGA	TTCTAGA	-5
GAGGAGC	GTGGAGC	-5
GGGAAGA	GTGAAGA	-5
CAGGAGG	CTGGAGG	-5
CGGCAGG	CTGCAGG	-5
AGCAAGT	ATCAAGT	-5
AGTCAGC	ATTCAGC	-5
TGTCAGA	TTTCAGA	-5
AGAAAGA	ATAAAGA	-5
GGAAAGA	GTAAAGA	-5
TAGCAGC	TTGCAGC	-5
TAATAGG	TTATAGG	-5
CACCAGC	CCCCAGC	-5
TGTGAGG	TTTGAGG	-5
GAACAGG	GCACAGG	-5
TGCCAGT	TTCCAGT	-5
CAGCAGG	CTGCAGG	-5
GAGAAGA	GTGAAGA	-5
AAACAGG	ACACAGG	-5
TATCAGC	TTTCAGC	-5
TGGGAGG	TTGGAGG	-5
TATTAGA	TTTTAGA	-5
GAGGAGG	GTGGAGG	-5
GAGGAGG	GTGGAGG	-5
CAGCAGA	CTGCAGA	-5
TGGCAGC	TTGCAGC	-5
GGCCAGG	GTCCAGG	-5
TAGGAGG	TTGGAGG	-5
TGTCAGG	TTTCAGG	-5
AAACAGG	ATACAGG	-5
TGTCAGA	TTTCAGA	-5
AGGGAGG	ACGGAGG	-5
TGGCAGT	TTGCAGT	-5
TAGAAGA	TTGAAGA	-5
CACTAGT	CCCTAGT	-5
TGTCAGG	TTTCAGG	-5
AAATAGC	ACATAGC	-5
CACCAGG	CTCCAGG	-5
TGGCAGG	TTGCAGG	-5
TAAAAGG	TTAAAGG	-5
TGGCAGA	TTGCAGA	-5
AGGGAGG	ATGGAGG	-5
CAACAGA	CTACAGA	-5
AACCAGC	ACCCAGC	-5
GGAGAGG	GTAGAGG	-5
GGCAAGC	GTCAAGC	-5
TAACAGC	TCACAGC	-5
AGAAAGT	ACAAAGT	-5
TGTGAGG	TTTGAGG	-5
TGTCAGT	TTTCAGT	-5
AGGAAGA	ATGAAGA	-5
AGTGAGG	ATTGAGG	-5
CAAAAGG	CTAAAGG	-5
TGGTAGA	TTGTAGA	-5
CACCAGA	CCCCAGA	-5
AAGCAGA	ACGCAGA	-5
TATCAGG	TTTCAGG	-5
TGACAGA	TTACAGA	-5
GGCCAGG	GTCCAGG	-5
TGGCAGG	TTGCAGG	-5
CAGTAGG	CTGTAGG	-5
TGCCAGA	TTCCAGA	-5
AGGAAGA	ATGAAGA	-5
CGACAGG	CCACAGG	-5
TGTTAGG	TTTTAGG	-5
AGGAAGA	ATGAAGA	-5
TGTGAGG	TCTGAGG	-5
TGCAAGA	TCCAAGA	-5
TGCCAGG	TTCCAGG	-5
TGATAGA	TTATAGA	-5
GGGTAGG	GTGTAGG	-5
CACCAGT	CCCCAGT	-5
TGACAGC	TCACAGC	-5
TAGTAGA	TTGTAGA	-5
TGCCAGC	TTCCAGC	-5
TAGGAGT	TTGGAGT	-5
TAACAGG	TTACAGG	-5
GGGAAGC	GTGAAGC	-5
TGAAAGA	TTAAAGA	-5
CGCCAGT	CCCCAGT	-5
CAGCAGC	CCGCAGC	-5
AGTCAGG	ACTCAGG	-5
AGACAGA	ATACAGA	-5
TGTCAGT	TCTCAGT	-5
TGGGAGG	TCGGAGG	-5
TGCCAGC	TTCCAGC	-5
TGGCAGC	TTGCAGC	-5
CAGCAGG	CTGCAGG	-5
AGGGAGA	ATGGAGA	-5
TAGTAGA	TCGTAGA	-5
AGATAGG	ATATAGG	-5
CAGCAGC	CTGCAGC	-5
AGGAAGC	ATGAAGC	-5
TATGAGG	TCTGAGG	-5
TGACAGC	TTACAGC	-5
AAGGAGG	ACGGAGG	-5
AGACAGG	ATACAGG	-5
CGCCAGA	CCCCAGA	-5
CAGGAGC	CCGGAGC	-5
CGGCAGG	CTGCAGG	-5
CGGGAGG	CTGGAGG	-5
TGCCAGC	TTCCAGC	-5
AATTAGC	ATTTAGC	-5
AGACAGG	ATACAGG	-5
AGGCAGA	ATGCAGA	-5
AGCCAGG	ATCCAGG	-5
TGCCAGA	TCCCAGA	-5
TAGTAGA	TTGTAGA	-5
TGGTAGA	TTGTAGA	-5
AAAAAGG	ACAAAGG	-5
CAGGAGG	CCGGAGG	-5
TGTCAGT	TTTCAGT	-5
TACAAGC	TTCAAGC	-5
CAAGAGC	CTAGAGC	-5
AAACAGG	ACACAGG	-5
CAGTAGG	CTGTAGG	-5
TGCTAGA	TTCTAGA	-5
GGACAGA	GTACAGA	-5
AGGAAGT	ATGAAGT	-5
AGCCAGA	ATCCAGA	-5
TGTCAGA	TTTCAGA	-5
CACCAGA	CCCCAGA	-5
GGTCAGC	GCTCAGC	-5
GGCAAGG	GTCAAGG	-5
TGGTAGG	TTGTAGG	-5
CAGCAGG	CCGCAGG	-5
TACTAGG	TCCTAGG	-5
AGCCAGG	ACCCAGG	-5
CAGGAGG	CTGGAGG	-5
CAGCAGG	CCGCAGG	-5
CACCAGG	CCCCAGG	-5
CGGCAGA	CTGCAGA	-5
TGATAGA	TTATAGA	-5
CAGGAGG	CTGGAGG	-5
AACAAGC	ATCAAGC	-5
TGCTAGG	TTCTAGG	-5
CAGCAGC	CCGCAGC	-5
TAACAGA	TTACAGA	-5
TGCTAGG	TTCTAGG	-5
AGGGAGT	ATGGAGT	-5
TGACAGA	TTACAGA	-5
GAGAAGC	GTGAAGC	-5
CAGGAGT	CTGGAGT	-5
TGGAAGC	TTGAAGC	-5
TGACAGG	TTACAGG	-5
AGCCAGG	ATCCAGG	-5
GACCAGG	GCCCAGG	-5
AGCTAGC	ATCTAGC	-5
AGCCAGA	ATCCAGA	-5
AGACAGG	ACACAGG	-5
TAGTAGA	TTGTAGA	-5
CACTAGC	CTCTAGC	-5
CACCAGG	CTCCAGG	-5
CGCTAGC	CTCTAGC	-5
TAAAAGC	TTAAAGC	-5
TACCAGA	TCCCAGA	-5
CGACAGC	CTACAGC	-5
TGTCAGA	TTTCAGA	-5
CACCAGC	CCCCAGC	-5
GATCAGT	GTTCAGT	-5
TGTCAGC	TTTCAGC	-5
CGCCAGT	CTCCAGT	-5
GATCAGC	GTTCAGC	-5
AGCCAGA	ACCCAGA	-5
GGTCAGG	GTTCAGG	-5
TGCCAGC	TTCCAGC	-5
CAAGAGG	CCAGAGG	-5
TGGCAGG	TTGCAGG	-5
GGCCAGC	GCCCAGC	-5
GACAAGA	GTCAAGA	-5
AGGGAGG	ACGGAGG	-5
AGGGAGG	ATGGAGG	-5
CAGTAGT	CCGTAGT	-5
GGCCAGG	GTCCAGG	-5
TATCAGT	TCTCAGT	-5
TATCAGA	TTTCAGA	-5
TGTCAGG	TTTCAGG	-5
AAATAGG	ATATAGG	-5
TATCAGA	TTTCAGA	-5
CGACAGC	CTACAGC	-5
AGGAAGA	ATGAAGA	-5
CGGCAGG	CTGCAGG	-5
CATCAGG	CTTCAGG	-5
TGCCAGT	TTCCAGT	-5
TGGTAGG	TTGTAGG	-5
AGATAGG	ACATAGG	-5
TATCAGG	TTTCAGG	-5
TGTCAGG	TTTCAGG	-5
AGCGAGG	ATCGAGG	-5
GGCCAGC	GTCCAGC	-5
AATCAGC	ATTCAGC	-5
CAACAGC	CTACAGC	-5
AGCCAGG	ATCCAGG	-5
CACCAGG	CCCCAGG	-5
TGTCAGC	TTTCAGC	-5
TACGAGA	TTCGAGA	-5
AGACAGG	ATACAGG	-5
TGTAAGA	TCTAAGA	-5
TGTCAGA	TTTCAGA	-5
CGTCAGT	CCTCAGT	-5
CGTGAGA	CTTGAGA	-5
TGTTAGG	TTTTAGG	-5
TGCTAGG	TTCTAGG	-5
AATTAGA	ATTTAGA	-5
CAATAGG	CTATAGG	-5
TAGTAGA	TCGTAGA	-5
GAACAGC	GTACAGC	-5
AGGCAGG	ATGCAGG	-5
TGAAAGT	TTAAAGT	-5
TGTCAGA	TCTCAGA	-5
TAATAGT	TCATAGT	-5
TGTTAGG	TTTTAGG	-5
GGCAAGC	GTCAAGC	-5
GGGGAGG	GCGGAGG	-5
TAACAGT	TTACAGT	-5
CACAAGC	CCCAAGC	-5
TAACAGA	TTACAGA	-5
GAGAAGA	GCGAAGA	-5
AGACAGA	ATACAGA	-5
CATGAGA	CTTGAGA	-5
AGAAAGT	ACAAAGT	-5
GACGAGG	GCCGAGG	-5
TGTCAGA	TTTCAGA	-5
TAGTAGA	TTGTAGA	-5
TGCAAGG	TCCAAGG	-5
AGACAGA	ATACAGA	-5
TGGTAGA	TCGTAGA	-5
GGATAGG	GTATAGG	-5
CACCAGC	CCCCAGC	-5
TAGGAGA	TTGGAGA	-5
AGGAAGG	ATGAAGG	-5
TGTTAGT	TTTTAGT	-5
AGAAAGA	ATAAAGA	-5
AGCCAGA	ATCCAGA	-5
GGCCAGT	GTCCAGT	-5
AGCCAGG	ATCCAGG	-5
TAGTAGA	TTGTAGA	-5
AGGCAGT	ACGCAGT	-5
TAGGAGG	TTGGAGG	-5
AGTCAGC	ATTCAGC	-5
CATCAGT	CTTCAGT	-5
CAGCAGA	CCGCAGA	-5
GGACAGG	GTACAGG	-5
AGACAGG	ATACAGG	-5
AGGGAGA	ATGGAGA	-5
CGCCAGG	CTCCAGG	-5
AGGTAGG	ATGTAGG	-5
TGACAGG	TTACAGG	-5
TGCCAGG	TTCCAGG	-5
AAGAAGC	ATGAAGC	-5
TAGCAGA	TCGCAGA	-5
TGACAGG	TTACAGG	-5
TGGTAGT	TCGTAGT	-5
TATTAGC	TTTTAGC	-5
CACCAGC	CCCCAGC	-5
AGTTAGG	ATTTAGG	-5
TACCAGA	TCCCAGA	-5
CACAAGC	CCCAAGC	-5
TGACAGG	TTACAGG	-5
TATCAGA	TTTCAGA	-5
TAGCAGG	TTGCAGG	-5
TGCCAGC	TTCCAGC	-5
TGCCAGG	TTCCAGG	-5
TGAAAGA	TTAAAGA	-5
TGGCAGA	TTGCAGA	-5
AGGCAGG	ATGCAGG	-5
TGCTAGG	TTCTAGG	-5
GATGAGG	GTTGAGG	-5
TGGCAGA	TTGCAGA	-5
AGAAAGT	ACAAAGT	-5
AAGTAGG	ATGTAGG	-5
TAGTAGG	TTGTAGG	-5
TAGTAGG	TCGTAGG	-5
TGGAAGA	TCGAAGA	-5
CACAAGG	CCCAAGG	-5
TAGCAGA	TTGCAGA	-5
CAGGAGA	CTGGAGA	-5
TGGCAGA	TTGCAGA	-5
CACCAGG	CCCCAGG	-5
TGCCAGG	TTCCAGG	-5
AACCAGC	ACCCAGC	-5
AGGCAGA	ATGCAGA	-5
AGGCAGA	ACGCAGA	-5
TGTTAGC	TCTTAGC	-5
GACTAGG	GTCTAGG	-5
TGAAAGT	TTAAAGT	-5
AGGTAGC	ATGTAGC	-5
TGGCAGA	TTGCAGA	-5
TGTCAGA	TTTCAGA	-5
GGAAAGA	GTAAAGA	-5
AGAAAGA	ATAAAGA	-5
TGTTAGA	TTTTAGA	-5
GGCCAGT	GTCCAGT	-5
AGGAAGC	ATGAAGC	-5
TAGCAGA	TTGCAGA	-5
TAGTAGG	TTGTAGG	-5
CACCAGG	CTCCAGG	-5
TGGCAGC	TTGCAGC	-5
AGCTAGG	ATCTAGG	-5
TGCCAGG	TTCCAGG	-5
GGGCAGA	GTGCAGA	-5
AACGAGC	ATCGAGC	-5
GGTAAGC	GTTAAGC	-5
GACAAGG	GCCAAGG	-5
CAGGAGA	CCGGAGA	-5
TGTCAGA	TCTCAGA	-5
GGGTAGG	GTGTAGG	-5
CAGCAGA	CCGCAGA	-5
TGTCAGA	TTTCAGA	-5
CACCAGT	CCCCAGT	-5
GGACAGA	GTACAGA	-5
AGAAAGA	ATAAAGA	-5
CGCCAGC	CTCCAGC	-5
AGAAAGC	ACAAAGC	-5
TGTCAGA	TTTCAGA	-5
TGCCAGA	TTCCAGA	-5
AGCCAGC	ATCCAGC	-5
TAAAAGG	TTAAAGG	-5
AGCCAGG	ATCCAGG	-5
TGCCAGC	TTCCAGC	-5
TGACAGG	TTACAGG	-5
TGCCAGG	TTCCAGG	-5
TATCAGT	TTTCAGT	-5
CACCAGA	CCCCAGA	-5
CAATAGA	CTATAGA	-5
AGTCAGG	ATTCAGG	-5
CGCCAGG	CCCCAGG	-5
AAGTAGA	ATGTAGA	-5
CACTAGA	CCCTAGA	-5
CACCAGT	CCCCAGT	-5
GAGTAGC	GCGTAGC	-5
AGGAAGC	ACGAAGC	-5
TAAAAGG	TTAAAGG	-5
AATCAGG	ATTCAGG	-5
TAACAGC	TCACAGC	-5
TATTAGA	TTTTAGA	-5
TGGAAGG	TTGAAGG	-5
CGGCAGC	CCGCAGC	-5
GGGCAGC	GTGCAGC	-5
GAAGAGG	GTAGAGG	-5
AAGCAGA	ATGCAGA	-5
CGGAAGG	CTGAAGG	-5
TGCCAGA	TTCCAGA	-5
GGCCAGA	GTCCAGA	-5
CAGGAGT	CCGGAGT	-5
CAGCAGC	CCGCAGC	-5
AGCCAGG	ATCCAGG	-5
TAGAAGC	TTGAAGC	-5
GGCCAGG	GTCCAGG	-5
GGGCAGC	GTGCAGC	-5
AATTAGC	ACTTAGC	-5
AAGGAGG	ACGGAGG	-5
AGAGAGC	ATAGAGC	-5
TGCTAGA	TCCTAGA	-5
TGTTAGC	TTTTAGC	-5
AGAGAGA	ATAGAGA	-5
TGACAGG	TCACAGG	-5
GAGGAGG	GTGGAGG	-5
TGACAGT	TTACAGT	-5
AGTCAGT	ATTCAGT	-5
TGCCAGT	TCCCAGT	-5
TGACAGA	TTACAGA	-5
TGACAGG	TTACAGG	-5
TGACAGT	TTACAGT	-5
AAGAAGA	ACGAAGA	-5
TAGCAGA	TTGCAGA	-5
AAACAGC	ATACAGC	-5
GGGCAGC	GTGCAGC	-5
AGCCAGG	ACCCAGG	-5
AGATAGA	ATATAGA	-5
AGGTAGA	ATGTAGA	-5
AGAAAGG	ATAAAGG	-5
TAATAGA	TTATAGA	-5
TGAGAGT	TCAGAGT	-5
AGAAAGT	ATAAAGT	-5
CACTAGA	CTCTAGA	-5
AGAAAGA	ATAAAGA	-5
AGGAAGC	ATGAAGC	-5
TGATAGA	TTATAGA	-5
TGTCAGA	TTTCAGA	-5
TGCAAGA	TTCAAGA	-5
GGTTAGA	GTTTAGA	-5
CATCAGT	CTTCAGT	-5
CACTAGA	CCCTAGA	-5
TGGTAGG	TTGTAGG	-5
AGCGAGA	ATCGAGA	-5
GGCTAGC	GTCTAGC	-5
AACAAGC	ACCAAGC	-5
TGGCAGA	TCGCAGA	-5
TGTTAGG	TTTTAGG	-5
TGGCAGG	TCGCAGG	-5
TATCAGG	TTTCAGG	-5
AATTAGA	ATTTAGA	-5
AGACAGG	ATACAGG	-5
TGTCAGA	TTTCAGA	-5
CACCAGC	CCCCAGC	-5
AGGTAGT	ACGTAGT	-5
GACCAGA	GTCCAGA	-5
GAACAGG	GCACAGG	-5
GACCAGT	GCCCAGT	-5
AGACAGA	ATACAGA	-5
TATCAGC	TTTCAGC	-5
TATCAGA	TTTCAGA	-5
CGGTAGG	CCGTAGG	-5
CGCCAGC	CCCCAGC	-5
AGCTAGC	ATCTAGC	-5
TGGCAGA	TTGCAGA	-5
CATTAGA	CTTTAGA	-5
TAACAGT	TCACAGT	-5
AAATAGC	ATATAGC	-5
GAAGAGA	GCAGAGA	-5
CGCCAGC	CCCCAGC	-5
CGTCAGG	CCTCAGG	-5
CACTAGC	CCCTAGC	-5
GGCCAGG	GTCCAGG	-5
CACAAGG	CACTAGG	-3
TACGAGG	TACCAGG	-3
TTTGAGA	TTTTAGA	-3
GTAGAGC	GTACAGC	-3
TAAGAGG	TAACAGG	-3
TTTGAGC	TTTCAGC	-3
TTGAAGA	TTGCAGA	-3
TTTGAGA	TTTCAGA	-3
CCGGAGC	CCGCAGC	-3
TTCAAGG	TTCTAGG	-3
TAGGAGG	TAGCAGG	-3
CCGGAGG	CCGTAGG	-3
GGTGAGA	GGTCAGA	-3
TTAGAGC	TTACAGC	-3
ATAGAGG	ATATAGG	-3
AGAAAGT	AGATAGT	-3
TTTGAGA	TTTCAGA	-3
TTTGAGA	TTTCAGA	-3
TTGGAGA	TTGCAGA	-3
TTTAAGT	TTTTAGT	-3
TTCGAGA	TTCTAGA	-3
TTAGAGA	TTACAGA	-3
ATGGAGA	ATGCAGA	-3
TTTGAGG	TTTCAGG	-3
GGAAAGA	GGACAGA	-3
TTTGAGA	TTTCAGA	-3
TTTGAGA	TTTCAGA	-3
TCTGAGG	TCTTAGG	-3
CTTGAGG	CTTCAGG	-3
TTAGAGG	TTACAGG	-3
TTTGAGG	TTTTAGG	-3
TGGGAGG	TGGCAGG	-3
GAGGAGC	GAGTAGC	-3
CTAGAGA	CTATAGA	-3
CTTGAGA	CTTCAGA	-3
TTTAAGA	TTTTAGA	-3
GGAGAGG	GGACAGG	-3
TTAGAGA	TTACAGA	-3
TTCGAGA	TTCCAGA	-3
CCCAAGG	CCCTAGG	-3
TTTGAGA	TTTCAGA	-3
TCTGAGG	TCTTAGG	-3
CCTGAGG	CCTCAGG	-3
TTTGAGA	TTTCAGA	-3
AGGAAGC	AGGTAGC	-3
TTCAAGA	TTCCAGA	-3
TTAGAGG	TTACAGG	-3
TAAGAGA	TAACAGA	-3
TCTGAGA	TCTCAGA	-3
TTTGAGG	TTTTAGG	-3
TGCGAGC	TGCTAGC	-3
TTTGAGA	TTTCAGA	-3
TTAGAGA	TTACAGA	-3
TATGAGA	TATCAGA	-3
TAGGAGA	TAGCAGA	-3
CCTGAGT	CCTCAGT	-3
CGGGAGC	CGGTAGC	-3
TTGGAGC	TTGCAGC	-3
TTGGAGA	TTGTAGA	-3
TTTGAGA	TTTCAGA	-3
CCAAAGG	CCACAGG	-3
TTTGAGA	TTTTAGA	-3
ACCGAGA	ACCTAGA	-3
TTTGAGA	TTTTAGA	-3
TTTGAGA	TTTCAGA	-3
TTTGAGA	TTTCAGA	-3
AAGAAGA	AAGTAGA	-3
CAGGAGA	CAGTAGA	-3
GAGAAGT	GAGTAGT	-3
AAGGAGC	AAGTAGC	-3
TTTGAGA	TTTTAGA	-3
CGGGAGA	CGGTAGA	-3
TTTAAGT	TTTTAGT	-3
TGTAAGT	TGTCAGT	-3
TAGGAGA	TAGCAGA	-3
TTTGAGG	TTTCAGG	-3
GCAGAGA	GCACAGA	-3
CAGGAGA	CAGCAGA	-3
TGCAAGG	TGCCAGG	-3
CCTGAGT	CCTTAGT	-3
ATAGAGA	ATACAGA	-3
ATGAAGA	ATGCAGA	-3
TAAGAGA	TAACAGA	-3
CAGGAGG	CAGCAGG	-3
TTCAAGG	TTCCAGG	-3
TTTGAGA	TTTCAGA	-3
TTTGAGA	TTTCAGA	-3
TTTGAGA	TTTCAGA	-3
CTGGAGT	CTGTAGT	-3
GTGGAGG	GTGCAGG	-3
GACAAGG	GACTAGG	-3
TTTGAGA	TTTTAGA	-3
TTTGAGA	TTTTAGA	-3
TCAAAGA	TCATAGA	-3
CTGGAGG	CTGCAGG	-3
ATTGAGA	ATTTAGA	-3
TTTGAGA	TTTCAGA	-3
TTTGAGA	TTTTAGA	-3
ATCAAGA	ATCCAGA	-3
TAAGAGG	TAACAGG	-3
CTTGAGG	CTTTAGG	-3
TCCAAGG	TCCTAGG	-3
ATGAAGA	ATGCAGA	-3
TTGAAGT	TTGCAGT	-3
TTTGAGG	TTTCAGG	-3
TGAGAGG	TGATAGG	-3
TTTGAGG	TTTCAGG	-3
TTTGAGT	TTTCAGT	-3
AAAGAGA	AAATAGA	-3
TTCAAGT	TTCTAGT	-3
TCAGAGT	TCACAGT	-3
TACAAGC	TACCAGC	-3
TTTGAGA	TTTCAGA	-3
TTAGAGA	TTACAGA	-3
TTTAAGA	TTTTAGA	-3
CCTGAGT	CCTCAGT	-3
TCAAAGT	TCACAGT	-3
CTGGAGA	CTGCAGA	-3
TTAGAGA	TTACAGA	-3
AAAAAGG	AAACAGG	-3
TTTGAGG	TTTCAGG	-3
CAGGAGG	CAGTAGG	-3
TTTGAGA	TTTTAGA	-3
TTTGAGC	TTTCAGC	-3
TGGGAGG	TGGCAGG	-3
TCTGAGA	TCTCAGA	-3
ACGAAGA	ACGTAGA	-3
CTGAAGA	CTGCAGA	-3
TTTGAGA	TTTCAGA	-3
TTTGAGA	TTTCAGA	-3
GGAGAGC	GGACAGC	-3
CTCGAGG	CTCTAGG	-3
GTGGAGG	GTGTAGG	-3
ACCAAGG	ACCCAGG	-3
TTTGAGT	TTTCAGT	-3
TTAGAGA	TTACAGA	-3
TTTAAGA	TTTCAGA	-3
GTCAAGA	GTCCAGA	-3
TTTGAGG	TTTTAGG	-3
TTTAAGA	TTTTAGA	-3
TTGGAGA	TTGTAGA	-3
CTGGAGC	CTGTAGC	-3
TTTAAGA	TTTCAGA	-3
TTTGAGA	TTTTAGA	-3
TAGGAGC	TAGCAGC	-3
TTTGAGA	TTTCAGA	-3
TAAGAGT	TAACAGT	-3
TTAAAGT	TTATAGT	-3
CTGGAGG	CTGTAGG	-3
TTGGAGG	TTGCAGG	-3
CCCGAGC	CCCTAGC	-3
CCGAAGT	CCGCAGT	-3
TTCGAGA	TTCTAGA	-3
AAAAAGA	AAACAGA	-3
CAAGAGA	CAACAGA	-3
GGAAAGC	GGACAGC	-3
CTCGAGA	CTCTAGA	-3
CAGGAGG	CAGCAGG	-3
CAAGAGC	CAACAGC	-3
TCTGAGC	TCTTAGC	-3
TTGGAGG	TTGTAGG	-3
AAAGAGA	AAACAGA	-3
CCTGAGC	CCTCAGC	-3
ATAGAGG	ATACAGG	-3
GCTGAGA	GCTCAGA	-3
CTGGAGG	CTGCAGG	-3
ATCGAGG	ATCCAGG	-3
CACGAGT	CACCAGT	-3
CCGGAGC	CCGCAGC	-3
GACGAGG	GACCAGG	-3
CAGGAGT	CAGCAGT	-3
TTTGAGC	TTTCAGC	-3
TTTGAGG	TTTTAGG	-3
CCAGAGG	CCACAGG	-3
ACCAAGG	ACCTAGG	-3
TTTGAGA	TTTCAGA	-3
TTTGAGA	TTTCAGA	-3
TTTGAGA	TTTCAGA	-3
ATGAAGA	ATGCAGA	-3
CCAGAGA	CCACAGA	-3
TTTGAGA	TTTCAGA	-3
TTTGAGA	TTTCAGA	-3
TTGGAGT	TTGTAGT	-3
TGGGAGG	TGGCAGG	-3
TAAGAGA	TAACAGA	-3
TTTGAGA	TTTTAGA	-3
TTTGAGA	TTTCAGA	-3
CTGAAGA	CTGTAGA	-3
CCAGAGA	CCATAGA	-3
TTAAAGA	TTATAGA	-3
TTCGAGG	TTCCAGG	-3
TTTGAGA	TTTCAGA	-3
TTAGAGG	TTATAGG	-3
TAAGAGA	TAACAGA	-3
GTTGAGG	GTTTAGG	-3
TTTAAGC	TTTTAGC	-3
TTGGAGA	TTGTAGA	-3
TTTGAGA	TTTCAGA	-3
TTAGAGC	TTACAGC	-3
ATGGAGC	ATGTAGC	-3
CTGGAGT	CTGTAGT	-3
CTGGAGT	CTGCAGT	-3
CCGGAGT	CCGCAGT	-3
TCAGAGG	TCACAGG	-3
ATCGAGA	ATCTAGA	-3
TGAAAGG	TGACAGG	-3
CCTGAGG	CCTCAGG	-3
GCAGAGG	GCATAGG	-3
GTGGAGG	GTGTAGG	-3
TTTAAGA	TTTCAGA	-3
CAAGAGT	CAACAGT	-3
AAAAAGA	AAATAGA	-3
CTGGAGC	CTGTAGC	-3
TGAGAGA	TGACAGA	-3
GGAGAGG	GGACAGG	-3
GAAGAGT	GAACAGT	-3
TTTGAGA	TTTCAGA	-3
TTTGAGA	TTTCAGA	-3
TTTGAGG	TTTTAGG	-3
TTCGAGT	TTCTAGT	-3
ACAAAGA	ACACAGA	-3
TTAGAGT	TTACAGT	-3
TTTGAGG	TTTCAGG	-3
GTCGAGG	GTCTAGG	-3
TTTGAGG	TTTTAGG	-3
TTTGAGG	TTTCAGG	-3
TAAAAGT	TAATAGT	-3
CCTGAGG	CCTCAGG	-3
TTGGAGC	TTGTAGC	-3
AGTGAGA	AGTCAGA	-3
TCTGAGG	TCTCAGG	-3
TTTGAGC	TTTCAGC	-3
TTAGAGG	TTATAGG	-3
AGCAAGG	AGCTAGG	-3
TGAGAGA	TGACAGA	-3
TTTGAGA	TTTCAGA	-3
GACGAGA	GACTAGA	-3
TTAGAGA	TTACAGA	-3
TTGAAGC	TTGCAGC	-3
AAAAAGC	AAATAGC	-3
TTAAAGA	TTATAGA	-3
CAAAAGG	CAACAGG	-3
AGAAAGA	AGATAGA	-3
TTGGAGG	TTGCAGG	-3
TTGGAGG	TTGCAGG	-3
TTCAAGT	TTCTAGT	-3
CTGGAGC	CTGCAGC	-3
AAGGAGA	AAGCAGA	-3
TTCAAGA	TTCTAGA	-3
TTTGAGA	TTTTAGA	-3
CATGAGA	CATTAGA	-3
TAGGAGC	TAGCAGC	-3
TTTGAGA	TTTCAGA	-3
TAGGAGG	TAGCAGG	-3
GAAGAGG	GAATAGG	-3
TGGAAGA	TGGTAGA	-3
TAAGAGA	TAACAGA	-3
TTGGAGA	TTGCAGA	-3
AGTGAGC	AGTTAGC	-3
ATAAAGA	ATATAGA	-3
GGAGAGT	GGACAGT	-3
GGAGAGT	GGATAGT	-3
CTAAAGC	CTACAGC	-3
AGAGAGG	AGATAGG	-3
TTCGAGG	TTCCAGG	-3
TTTGAGA	TTTTAGA	-3
TCGAAGG	TCGTAGG	-3
AAAGAGA	AAACAGA	-3
TAGGAGA	TAGTAGA	-3
TCAGAGA	TCACAGA	-3
CTCGAGC	CTCCAGC	-3
TTTGAGA	TTTCAGA	-3
CCCGAGG	CCCCAGG	-3
TTTGAGA	TTTTAGA	-3
CGCGAGG	CGCTAGG	-3
TATGAGG	TATTAGG	-3
TTAGAGA	TTACAGA	-3
CTAGAGG	CTACAGG	-3
TTAGAGT	TTACAGT	-3
TTTGAGA	TTTCAGA	-3
TTGGAGG	TTGTAGG	-3
GTGGAGA	GTGTAGA	-3
CCAGAGG	CCATAGG	-3
TTAGAGA	TTACAGA	-3
ACCGAGA	ACCTAGA	-3
TCTGAGA	TCTTAGA	-3
CCCAAGA	CCCCAGA	-3
TTAGAGG	TTACAGG	-3
AAGGAGC	AAGCAGC	-3
CTCGAGG	CTCTAGG	-3
TTTGAGA	TTTCAGA	-3
CTGGAGC	CTGCAGC	-3
TTTGAGA	TTTTAGA	-3
TTAAAGC	TTACAGC	-3
TATGAGT	TATTAGT	-3
TTGAAGG	TTGCAGG	-3
CCGAAGC	CCGCAGC	-3
TTTGAGA	TTTTAGA	-3
TTTGAGA	TTTCAGA	-3
TGCAAGC	TGCCAGC	-3
CTTGAGA	CTTCAGA	-3
TTTGAGT	TTTTAGT	-3
TTTGAGG	TTTCAGG	-3
TTTGAGA	TTTCAGA	-3
AAAGAGC	AAACAGC	-3
TCAAAGA	TCACAGA	-3
ATGAAGT	ATGCAGT	-3
TTTGAGA	TTTCAGA	-3
CAGGAGC	CAGTAGC	-3
CTTGAGC	CTTCAGC	-3
TTGGAGA	TTGCAGA	-3
TTTGAGA	TTTCAGA	-3
TTTGAGA	TTTTAGA	-3
TCTAAGC	TCTTAGC	-3
TTTGAGA	TTTTAGA	-3
TTTGAGA	TTTCAGA	-3
TGAGAGC	TGACAGC	-3
TAAAAGG	TAACAGG	-3
ATTAAGA	ATTCAGA	-3
ACTGAGG	ACTTAGG	-3
TTTGAGA	TTTCAGA	-3
TTGGAGG	TTGCAGG	-3
TGAGAGG	TGACAGG	-3
AAGGAGC	AAGTAGC	-3
TTTGAGA	TTTCAGA	-3
TCAGAGG	TCATAGG	-3
GGGAAGG	GGGCAGG	-3
TTTGAGG	TTTCAGG	-3
TTTGAGA	TTTCAGA	-3
TTTGAGA	TTTCAGA	-3
TTTGAGA	TTTTAGA	-3
TTGGAGA	TTGCAGA	-3
TTGGAGG	TTGCAGG	-3
TTTGAGA	TTTCAGA	-3
TTTGAGA	TTTTAGA	-3
TTGGAGT	TTGCAGT	-3
TTTAAGT	TTTTAGT	-3
TTTGAGA	TTTCAGA	-3
ATTGAGC	ATTCAGC	-3
AGAGAGA	AGACAGA	-3
GCAGAGC	GCACAGC	-3
TTTGAGG	TTTCAGG	-3
TAAGAGG	TAACAGG	-3
TTTAAGG	TTTCAGG	-3
TTTAAGG	TTTTAGG	-3
TTGGAGT	TTGCAGT	-3
CTGAAGC	CTGCAGC	-3
TCGGAGG	TCGTAGG	-3
TTTGAGA	TTTTAGA	-3
TTTGAGG	TTTCAGG	-3
TGCGAGG	TGCTAGG	-3
TTGGAGG	TTGTAGG	-3
TCCGAGA	TCCCAGA	-3
TTTGAGG	TTTCAGG	-3
TTTGAGA	TTTCAGA	-3
TTTGAGA	TTTCAGA	-3
TGGGAGG	TGGCAGG	-3
GTAGAGA	GTACAGA	-3
CAGGAGC	CAGCAGC	-3
TTGGAGG	TTGTAGG	-3
GTGGAGG	GTGCAGG	-3
TTTGAGA	TTTCAGA	-3
TTAGAGG	TTACAGG	-3
TTAGAGA	TTACAGA	-3
TTAGAGA	TTACAGA	-3
CAGGAGA	CAGCAGA	-3
TTGGAGT	TTGCAGT	-3
CAGGAGA	CAGTAGA	-3
GTTGAGC	GTTCAGC	-3
CCAGAGG	CCATAGG	-3
CCTGAGG	CCTTAGG	-3
TTTGAGG	TTTCAGG	-3
CCCGAGG	CCCCAGG	-3
TCTAAGC	TCTTAGC	-3
TTTGAGA	TTTCAGA	-3
TGTGAGA	TGTTAGA	-3
CTGGAGA	CTGTAGA	-3
TTGGAGG	TTGTAGG	-3
TTGGAGG	TTGTAGG	-3
TTTGAGA	TTTCAGA	-3
CTCAAGC	CTCCAGC	-3
CAAGAGG	CAACAGG	-3
AGAGAGT	AGATAGT	-3
TCAGAGA	TCACAGA	-3
TCTGAGA	TCTCAGA	-3
TTTGAGA	TTTCAGA	-3
CAGGAGG	CAGCAGG	-3
TTGGAGG	TTGCAGG	-3
CCTGAGG	CCTTAGG	-3
ATGGAGT	ATGTAGT	-3
CCGAAGA	CCGCAGA	-3
TTTGAGA	TTTTAGA	-3
TTTAAGT	TTTTAGT	-3
TTAAAGA	TTATAGA	-3
TAAAAGA	TAATAGA	-3
TTTGAGG	TTTCAGG	-3
TCTGAGG	TCTCAGG	-3
GACGAGG	GACCAGG	-3
TTTGAGA	TTTCAGA	-3
TTTGAGA	TTTCAGA	-3
AAGGAGT	AAGCAGT	-3
GCGGAGG	GCGTAGG	-3
CTAGAGG	CTATAGG	-3
TTTGAGG	TTTCAGG	-3
CACGAGC	CACTAGC	-3
CTGGAGG	CTGCAGG	-3
CCAGAGG	CCACAGG	-3
TTTAAGA	TTTTAGA	-3
ACGAAGG	ACGCAGG	-3
TTTGAGA	TTTCAGA	-3
TTAGAGC	TTACAGC	-3
GTGGAGA	GTGCAGA	-3
TTTGAGA	TTTCAGA	-3
TGGGAGG	TGGCAGG	-3
GTAGAGA	GTACAGA	-3
TTAGAGG	TTACAGG	-3
ACTGAGG	ACTCAGG	-3
CTGGAGG	CTGCAGG	-3
TAAGAGG	TAACAGG	-3
GGGGAGG	GGGTAGG	-3
TTTGAGA	TTTCAGA	-3
CCAGAGA	CCACAGA	-3
TTTGAGA	TTTTAGA	-3
CTGGAGG	CTGCAGG	-3
GCAGAGG	GCATAGG	-3
TTTGAGA	TTTCAGA	-3
ATGGAGC	ATGCAGC	-3
TTTGAGA	TTTTAGA	-3
TTTGAGA	TTTCAGA	-3
TTGGAGC	TTGTAGC	-3
TTCGAGA	TTCCAGA	-3
CCCGAGC	CCCCAGC	-3
TGGAAGG	TGGTAGG	-3
ACCAAGG	ACCCAGG	-3
CAGGAGA	CAGTAGA	-3
CAGGAGT	CAGCAGT	-3
CCCAAGG	CCCCAGG	-3
ACCGAGG	ACCCAGG	-3
CTAGAGG	CTACAGG	-3
CCAGAGG	CCACAGG	-3
TTAAAGG	TTATAGG	-3
CCAAAGT	CCACAGT	-3
TTTGAGA	TTTTAGA	-3
TTTGAGA	TTTCAGA	-3
TTTGAGA	TTTTAGA	-3
TTTGAGA	TTTCAGA	-3
GGGGAGA	GGGTAGA	-3
CAGGAGT	CAGCAGT	-3
AGCAAGA	AGCTAGA	-3
TTAGAGG	TTACAGG	-3
TTTGAGA	TTTCAGA	-3
CAGGAGC	CAGTAGC	-3
TTAGAGA	TTACAGA	-3
CATGAGC	CATCAGC	-3
TAAGAGA	TAACAGA	-3
TTTGAGG	TTTCAGG	-3
GTGGAGG	GTGCAGG	-3
TGGGAGC	TGGTAGC	-3
TTTGAGA	TTTCAGA	-3
TTGGAGG	TTGCAGG	-3
GCAGAGG	GCACAGG	-3
CCCGAGG	CCCTAGG	-3
TTTAAGA	TTTCAGA	-3
CCGAAGC	CCGCAGC	-3
TTGGAGA	TTGCAGA	-3
TTCAAGA	TTCCAGA	-3
TTTGAGA	TTTCAGA	-3
TTAGAGG	TTACAGG	-3
CTGGAGG	CTGCAGG	-3
TTAAAGA	TTATAGA	-3
AGAAAGG	AGATAGG	-3
TTTGAGC	TTTCAGC	-3
TTTGAGA	TTTTAGA	-3
TCAGAGG	TCACAGG	-3
AAAGAGG	AAATAGG	-3
TCGAAGT	TCGTAGT	-3
TTTGAGA	TTTTAGA	-3
TCTGAGG	TCTCAGG	-3
TCTAAGC	TCTTAGC	-3
TTTGAGA	TTTCAGA	-3
CAAGAGC	CAACAGC	-3
CACGAGG	CACCAGG	-3
TCGGAGC	TCGTAGC	-3
GAGGAGG	GAGCAGG	-3
CCCGAGT	CCCCAGT	-3
TCGGAGC	TCGTAGC	-3
CTTGAGC	CTTCAGC	-3
CTTAAGT	CTTTAGT	-3
TTTGAGA	TTTTAGA	-3
TGGGAGT	TGGCAGT	-3
CGTGAGC	CGTTAGC	-3
ACAGAGG	ACACAGG	-3
CCGGAGA	CCGTAGA	-3
TGAGAGG	TGACAGG	-3
CTAGAGA	CTATAGA	-3
TTTGAGA	TTTCAGA	-3
ATAGAGG	ATACAGG	-3
TTTGAGA	TTTTAGA	-3
TTTGAGA	TTTCAGA	-3
CCAAAGA	CCACAGA	-3
GTGGAGC	GTGCAGC	-3
CTGGAGG	CTGTAGG	-3
CCGGAGG	CCGTAGG	-3
TTTGAGA	TTTCAGA	-3
CTGGAGG	CTGTAGG	-3
CTGAAGG	CTGCAGG	-3
TTTGAGA	TTTTAGA	-3
CAGGAGA	CAGCAGA	-3
CTGGAGT	CTGCAGT	-3
TTTGAGG	TTTTAGG	-3
GACGAGG	GACTAGG	-3
GACGAGG	GACCAGG	-3
TTCGAGG	TTCCAGG	-3
CTCAAGG	CTCCAGG	-3
TTTGAGA	TTTCAGA	-3
CGAGAGC	CGATAGC	-3
CCAGAGC	CCACAGC	-3
CAGGAGG	CAGCAGG	-3
ACAGAGG	ACACAGG	-3
CCAGAGG	CCACAGG	-3
TTTGAGA	TTTCAGA	-3
CCCAAGA	CCCCAGA	-3
GCCAAGG	GCCCAGG	-3
TCGGAGC	TCGTAGC	-3
TGGGAGG	TGGTAGG	-3
CAGGAGA	CAGCAGA	-3
ATGGAGT	ATGCAGT	-3
TTTGAGG	TTTTAGG	-3
TTTGAGG	TTTCAGG	-3
TTTGAGA	TTTCAGA	-3
GTAGAGG	GTACAGG	-3
CCGGAGG	CCGTAGG	-3
CCGGAGA	CCGTAGA	-3
TTTGAGG	TTTCAGG	-3
AGAGAGT	AGATAGT	-3
CCAAAGC	CCATAGC	-3
TCCGAGC	TCCTAGC	-3
TTTGAGA	TTTCAGA	-3
TTTGAGG	TTTCAGG	-3
TTTGAGA	TTTCAGA	-3
CATGAGT	CATTAGT	-3
TTTGAGA	TTTCAGA	-3
TTTGAGA	TTTCAGA	-3
TTTGAGA	TTTCAGA	-3
CTGGAGC	CTGCAGC	-3
TTGGAGA	TTGCAGA	-3
CTGGAGG	CTGTAGG	-3
CTTAAGA	CTTTAGA	-3
TTGGAGA	TTGCAGA	-3
AAAAAGG	AAACAGG	-3
TTTGAGA	TTTTAGA	-3
TTCAAGG	TTCCAGG	-3
AGAAAGA	AGATAGA	-3
TTGGAGG	TTGTAGG	-3
TTAAAGA	TTATAGA	-3
TTCGAGG	TTCCAGG	-3
TCTGAGC	TCTCAGC	-3
CTAGAGA	CTACAGA	-3
ATAAAGA	ATACAGA	-3
ATGAAGT	ATGTAGT	-3
TTTAAGC	TTTTAGC	-3
CAGGAGT	CAGCAGT	-3
CATGAGA	CATCAGA	-3
CCTGAGA	CCTTAGA	-3
TGAAAGT	TGATAGT	-3
CTCAAGA	CTCCAGA	-3
TTTGAGA	TTTTAGA	-3
TCAGAGG	TCACAGG	-3
TTGGAGA	TTGCAGA	-3
TCAGAGG	TCATAGG	-3
TTTGAGG	TTTTAGG	-3
TTTGAGA	TTTCAGA	-3
TTGGAGA	TTGCAGA	-3
TTTGAGA	TTTCAGA	-3
TTTGAGA	TTTCAGA	-3
CCTGAGG	CCTCAGG	-3
TTGGAGG	TTGCAGG	-3
CCCGAGC	CCCTAGC	-3
ATAAAGG	ATACAGG	-3
GCAGAGG	GCACAGG	-3
TTGAAGA	TTGCAGA	-3
TATGAGA	TATTAGA	-3
TTTGAGA	TTTCAGA	-3
TTTGAGA	TTTCAGA	-3
GTTGAGT	GTTCAGT	-3
CCAGAGG	CCACAGG	-3
CTGGAGG	CTGCAGG	-3
CCAGAGT	CCATAGT	-3
CCAGAGT	CCATAGT	-3
TTTGAGA	TTTCAGA	-3
AAAGAGG	AAATAGG	-3
TTGAAGT	TTGCAGT	-3
TTGGAGG	TTGCAGG	-3
TTAGAGA	TTACAGA	-3
ATTAAGG	ATTCAGG	-3
TACAAGA	TACCAGA	-3
TTTAAGA	TTTCAGA	-3
TTTGAGA	TTTCAGA	-3
TTTGAGA	TTTCAGA	-3
CTCAAGG	CTCCAGG	-3
TGAGAGA	TGACAGA	-3
AGGGAGA	AGGCAGA	-3
TTTGAGA	TTTTAGA	-3
CCAAAGG	CCACAGG	-3
TCAGAGG	TCACAGG	-3
TTTGAGC	TTTTAGC	-3
TTTGAGA	TTTCAGA	-3
TTTGAGA	TTTTAGA	-3
CCAAAGC	CCATAGC	-3
CGCAAGG	CGCCAGG	-3
TCAAAGG	TCACAGG	-3
CTAGAGG	CTACAGG	-3
CTAGAGG	CTATAGG	-3
AGGGAGT	AGGCAGT	-3
TTTGAGA	TTTTAGA	-3
TGAAAGT	TGACAGT	-3
GTGAAGA	GTGCAGA	-3
CTGAAGG	CTGTAGG	-3
TCCAAGT	TCCTAGT	-3
CTGAAGA	CTGCAGA	-3
TCTGAGG	TCTCAGG	-3
AAGGAGA	AAGTAGA	-3
TTTAAGG	TTTCAGG	-3
GTCGAGC	GTCCAGC	-3
GGAAAGC	GGATAGC	-3
CCGGAGG	CCGTAGG	-3
CTGGAGC	CTGTAGC	-3
CTGGAGG	CTGCAGG	-3
TCTGAGA	TCTCAGA	-3
CCGGAGT	CCGCAGT	-3
TTTGAGA	TTTTAGA	-3
TTTGAGA	TTTTAGA	-3
CTGGAGA	CTGCAGA	-3
TTTGAGT	TTTCAGT	-3
CAGGAGG	CAGCAGG	-3
CCTGAGG	CCTCAGG	-3
CCAGAGA	CCATAGA	-3
ATGGAGA	ATGCAGA	-3
GTGGAGA	GTGCAGA	-3
CAAAAGC	CAACAGC	-3
ACTGAGA	ACTTAGA	-3
TTTGAGG	TTTCAGG	-3
GAAGAGC	GAACAGC	-3
ACCGAGT	ACCTAGT	-3
CTCGAGG	CTCTAGG	-3
TTGGAGA	TTGTAGA	-3
CTGGAGG	CTGTAGG	-3
AACAAGC	AACCAGC	-3
CTAAAGG	CTACAGG	-3
CTAGAGA	CTACAGA	-3
TTTGAGA	TTTTAGA	-3
ATAAAGG	ATACAGG	-3
TTTGAGG	TTTCAGG	-3
TTGGAGG	TTGCAGG	-3
TAGGAGA	TAGCAGA	-3
TAGGAGT	TAGTAGT	-3
TTTGAGG	TTTCAGG	-3
CTCAAGG	CTCTAGG	-3
CTTAAGA	CTTTAGA	-3
TTTGAGA	TTTTAGA	-3
CCAGAGC	CCACAGC	-3
TTCGAGA	TTCTAGA	-3
CAAAAGG	CAACAGG	-3
GTGGAGA	GTGCAGA	-3
CCAGAGG	CCACAGG	-3
TTTGAGA	TTTTAGA	-3
TTGGAGC	TTGCAGC	-3
TTAGAGA	TTACAGA	-3
GTGAAGG	GTGTAGG	-3
TTTAAGT	TTTTAGT	-3
TCAGAGA	TCACAGA	-3
GTGAAGA	GTGTAGA	-3
ACCAAGT	ACCTAGT	-3
CAAGAGG	CAACAGG	-3
TTGGAGA	TTGCAGA	-3
TCTGAGT	TCTCAGT	-3
TTAGAGA	TTACAGA	-3
ATTGAGC	ATTTAGC	-3
TAAGAGC	TAACAGC	-3
TTCGAGC	TTCCAGC	-3
TTAAAGA	TTATAGA	-3
TCAGAGG	TCACAGG	-3
TTTGAGA	TTTCAGA	-3
TTTGAGG	TTTCAGG	-3
TTCGAGG	TTCCAGG	-3
CTGGAGG	CTGCAGG	-3
CAGGAGC	CAGCAGC	-3
GGGGAGG	GGGTAGG	-3
TCTGAGG	TCTCAGG	-3
CCAGAGG	CCACAGG	-3
GAGGAGT	GAGCAGT	-3
CCAGAGC	CCATAGC	-3
CCAGAGC	CCACAGC	-3
TACGAGA	TACCAGA	-3
CAGAAGG	CAGCAGG	-3
CTAGAGT	CTACAGT	-3
CGAGAGC	CGACAGC	-3
TTGGAGA	TTGCAGA	-3
TTTGAGA	TTTTAGA	-3
TTGGAGA	TTGCAGA	-3
TTTGAGA	TTTTAGA	-3
ATGGAGA	ATGCAGA	-3
CAAGAGG	CAATAGG	-3
TTTGAGA	TTTTAGA	-3
TCAGAGG	TCACAGG	-3
TCTGAGA	TCTCAGA	-3
TCAAAGA	TCATAGA	-3
CTTGAGA	CTTCAGA	-3
CTGAAGG	CTGCAGG	-3
CTGGAGA	CTGCAGA	-3
GTAGAGG	GTATAGG	-3
AATAAGG	AATTAGG	-3
TTGGAGC	TTGCAGC	-3
TAAAAGA	TAATAGA	-3
AAAAAGC	AAATAGC	-3
TTTGAGG	TTTCAGG	-3
TTGAAGG	TTGCAGG	-3
TTTAAGC	TTTTAGC	-3
TTAGAGA	TTACAGA	-3
TTGAAGG	TTGCAGG	-3
TAGGAGT	TAGCAGT	-3
TTAAAGA	TTACAGA	-3
ATAGAGC	ATACAGC	-3
CTGGAGG	CTGCAGG	-3
TTCAAGA	TTCTAGA	-3
TTTAAGA	TTTCAGA	-3
GTCGAGG	GTCTAGG	-3
GAAGAGA	GAACAGA	-3
TTTGAGA	TTTCAGA	-3
TTTGAGA	TTTCAGA	-3
TTGGAGG	TTGCAGG	-3
CCAGAGG	CCACAGG	-3
TTTGAGA	TTTTAGA	-3
TAGGAGA	TAGCAGA	-3
TGAGAGC	TGACAGC	-3
TTTGAGG	TTTCAGG	-3
CCGGAGC	CCGTAGC	-3
AAAGAGT	AAACAGT	-3
ACAGAGG	ACACAGG	-3
TAGGAGC	TAGCAGC	-3
CTGGAGG	CTGTAGG	-3
TCCGAGT	TCCTAGT	-3
CCTGAGA	CCTTAGA	-3
TCAGAGG	TCACAGG	-3
CAGGAGG	CAGCAGG	-3
AATGAGA	AATCAGA	-3
ATTGAGG	ATTCAGG	-3
AAAGAGA	AAACAGA	-3
TTTGAGG	TTTTAGG	-3
TTAAAGT	TTACAGT	-3
GGGGAGG	GGGCAGG	-3
CCTGAGG	CCTTAGG	-3
CACGAGG	CACTAGG	-3
TTTGAGG	TTTCAGG	-3
TTAGAGG	TTACAGG	-3
GTGGAGA	GTGCAGA	-3
TTAAAGA	TTACAGA	-3
CTTGAGT	CTTCAGT	-3
TTTGAGA	TTTCAGA	-3
CTGGAGG	CTGCAGG	-3
TTGGAGC	TTGCAGC	-3
TGAAAGT	TGATAGT	-3
GCTAAGA	GCTCAGA	-3
TTTGAGA	TTTCAGA	-3
TTTGAGA	TTTCAGA	-3
CAAGAGA	CAACAGA	-3
TTTAAGT	TTTCAGT	-3
GCAGAGA	GCATAGA	-3
TTAGAGA	TTACAGA	-3
ATAGAGG	ATACAGG	-3
TTAGAGA	TTACAGA	-3
TATGAGT	TATTAGT	-3
CCTGAGG	CCTCAGG	-3
TTAGAGA	TTATAGA	-3
CCTGAGG	CCTCAGG	-3
TTGGAGG	TTGTAGG	-3
CTAGAGC	CTACAGC	-3
TTTGAGA	TTTTAGA	-3
TTGGAGA	TTGCAGA	-3
TTCAAGG	TTCTAGG	-3
ATTGAGA	ATTCAGA	-3
ATGAAGA	ATGTAGA	-3
ATGAAGT	ATGTAGT	-3
AAAGAGG	AAACAGG	-3
TTAGAGA	TTACAGA	-3
TTTGAGG	TTTCAGG	-3
TTTGAGG	TTTTAGG	-3
ATGGAGC	ATGTAGC	-3
TTGAAGG	TTGCAGG	-3
TTGGAGG	TTGTAGG	-3
TTTGAGA	TTTCAGA	-3
TTTGAGA	TTTTAGA	-3
TTTGAGA	TTTCAGA	-3
CTAGAGA	CTACAGA	-3
AAAAAGG	AAACAGG	-3
TTTAAGC	TTTCAGC	-3
CAGGAGT	CAGTAGT	-3
TTTAAGG	TTTTAGG	-3
TGGGAGA	TGGCAGA	-3
CAGGAGC	CAGCAGC	-3
TTAGAGA	TTACAGA	-3
TTTGAGA	TTTCAGA	-3
CTTGAGA	CTTCAGA	-3
CCGGAGC	CCGCAGC	-3
TTTGAGA	TTTCAGA	-3
TTTGAGA	TTTTAGA	-3
TTTGAGA	TTTCAGA	-3
CACAAGT	CACCAGT	-3
TTGAAGG	TTGTAGG	-3
GTGGAGG	GTGCAGG	-3
GTGGAGG	GTGCAGG	-3
TGAGAGT	TGACAGT	-3
CTGAAGG	CTGTAGG	-3
TTGGAGA	TTGCAGA	-3
CAGGAGT	CAGTAGT	-3
TATGAGA	TATTAGA	-3
TTTGAGA	TTTTAGA	-3
TCAGAGA	TCACAGA	-3
TTAGAGA	TTACAGA	-3
TTCGAGA	TTCCAGA	-3
CCTGAGC	CCTTAGC	-3
CAGGAGG	CAGCAGG	-3
CCAGAGA	CCACAGA	-3
TCTGAGA	TCTTAGA	-3
CCAGAGG	CCACAGG	-3
TTTGAGA	TTTCAGA	-3
GTTGAGG	GTTTAGG	-3
TTTGAGG	TTTTAGG	-3
TTTGAGA	TTTCAGA	-3
TAGGAGA	TAGCAGA	-3
CTGGAGC	CTGCAGC	-3
TCTGAGA	TCTCAGA	-3
TTTGAGA	TTTCAGA	-3
CCTGAGA	CCTTAGA	-3
TCCAAGT	TCCTAGT	-3
TCTGAGT	TCTCAGT	-3
TTTGAGA	TTTTAGA	-3
CCAGAGA	CCATAGA	-3
TGTGAGG	TGTCAGG	-3
TTGGAGA	TTGTAGA	-3
TTTGAGA	TTTCAGA	-3
TCTAAGA	TCTCAGA	-3
TCTAAGA	TCTTAGA	-3
CATGAGG	CATTAGG	-3
TTTGAGA	TTTCAGA	-3
CAGGAGC	CAGTAGC	-3
TTGGAGG	TTGCAGG	-3
TTTGAGA	TTTCAGA	-3
TTCAAGA	TTCCAGA	-3
CTGGAGG	CTGCAGG	-3
CTTAAGA	CTTTAGA	-3
TTAGAGT	TTACAGT	-3
CACGAGC	CACTAGC	-3
CAAGAGA	CAATAGA	-3
TTTAAGT	TTTTAGT	-3
TTGGAGT	TTGCAGT	-3
TTTGAGG	TTTCAGG	-3
TTTGAGA	TTTTAGA	-3
TTTGAGG	TTTCAGG	-3
TTAAAGA	TTATAGA	-3
TTAAAGG	TTACAGG	-3
GAAGAGC	GAACAGC	-3
TTTGAGA	TTTTAGA	-3
CTGGAGT	CTGCAGT	-3
TTTGAGA	TTTCAGA	-3
TGGGAGG	TGGTAGG	-3
ATAGAGA	ATACAGA	-3
ATGGAGT	ATGCAGT	-3
CTAGAGG	CTACAGG	-3
TTGGAGG	TTGCAGG	-3
TTGGAGA	TTGCAGA	-3
TGGGAGG	TGGCAGG	-3
TGGGAGA	TGGCAGA	-3
TTCGAGA	TTCTAGA	-3
AAAAAGA	AAATAGA	-3
CCAGAGT	CCACAGT	-3
TTTGAGG	TTTCAGG	-3
TTTGAGA	TTTTAGA	-3
TTTGAGA	TTTCAGA	-3
TTCGAGC	TTCCAGC	-3
TTTAAGC	TTTTAGC	-3
CTTGAGA	CTTTAGA	-3
TTTGAGG	TTTTAGG	-3
TTTGAGC	TTTCAGC	-3
CACGAGG	CACTAGG	-3
AAGGAGA	AAGTAGA	-3
TTGAAGT	TTGCAGT	-3
CCTGAGG	CCTCAGG	-3
GAGAAGG	GAGCAGG	-3
TCCAAGG	TCCTAGG	-3
TCTAAGC	TCTTAGC	-3
TTCAAGG	TTCCAGG	-3
AGAAAGG	AGATAGG	-3
TTGGAGA	TTGTAGA	-3
TACAAGA	TACTAGA	-3
AAGGAGT	AAGCAGT	-3
AAGGAGT	AAGTAGT	-3
AGGGAGA	AGGTAGA	-3
TTTGAGA	TTTTAGA	-3
GTAGAGA	GTACAGA	-3
TTCAAGG	TTCCAGG	-3
TTGGAGT	TTGCAGT	-3
TTTGAGG	TTTCAGG	-3
ATAGAGA	ATACAGA	-3
TTTAAGA	TTTTAGA	-3
CAGGAGT	CAGTAGT	-3
TCAAAGT	TCATAGT	-3
GTGGAGG	GTGTAGG	-3
AAGAAGG	AAGCAGG	-3
AGCGAGC	AGCTAGC	-3
TTTGAGA	TTTTAGA	-3
CAAGAGG	CAACAGG	-3
TTGGAGT	TTGCAGT	-3
CTAGAGG	CTACAGG	-3
CCAGAGG	CCACAGG	-3
CGAAAGA	CGACAGA	-3
CCAGAGG	CCACAGG	-3
TTTGAGA	TTTCAGA	-3
ACAGAGG	ACACAGG	-3
AATGAGT	AATTAGT	-3
AGTGAGT	AGTCAGT	-3
CCAGAGG	CCACAGG	-3
TAGGAGC	TAGTAGC	-3
CCGGAGT	CCGCAGT	-3
GTTGAGA	GTTCAGA	-3
TTTAAGA	TTTCAGA	-3
TCAGAGG	TCACAGG	-3
TTGGAGG	TTGCAGG	-3
CCTGAGA	CCTTAGA	-3
ATGGAGA	ATGTAGA	-3
TTTGAGA	TTTCAGA	-3
CCCAAGA	CCCTAGA	-3
AAAGAGA	AAACAGA	-3
TTGAAGC	TTGCAGC	-3
TTTGAGG	TTTCAGG	-3
TTTGAGG	TTTTAGG	-3
TTAGAGG	TTACAGG	-3
CAAGAGC	CAACAGC	-3
TCAGAGG	TCACAGG	-3
TCGGAGG	TCGTAGG	-3
TTAAAGC	TTACAGC	-3
TTCAAGG	TTCTAGG	-3
AAAAAGA	AAATAGA	-3
TTGGAGA	TTGCAGA	-3
GATGAGC	GATCAGC	-3
ACCGAGC	ACCCAGC	-3
[truncated: 6,912 more rows]
