# Supplementary material for: Systematically developing a registry of splice-site creating variants utilizing massive publicly available transcriptome sequence data
Source: Nat Commun. 2025 Jan 9;16:426. doi: 10.1038/s41467-024-55185-y (PMC11718197; doi:10.1038/s41467-024-55185-y)
Supplement: Supplementary file 6 — Source Data [file 41467_2024_55185_MOESM6_ESM.zip › SourceData/SupplementaryFigure3_source.tsv]

SpliceAI_score	Log10_combined_PV
NA	320
NA	320
NA	320
NA	59.349
0.3186	320
0.3394	320
0.4251	320
0.4282	320
0.4334	320
0.448	320
0.474	0
0.5434	146.098
0.581	284.25
0.5911	177.302
0.6093	320
0.6323	320
0.6922	201.67
0.7154	119.283
0.7351	238.831
0.7842	320
0.815	320
0.8861	320
0.9436	320
0.9769	320
