# Supplementary material for: Systematically developing a registry of splice-site creating variants utilizing massive publicly available transcriptome sequence data
Source: Nat Commun. 2025 Jan 9;16:426. doi: 10.1038/s41467-024-55185-y (PMC11718197; doi:10.1038/s41467-024-55185-y)
Supplement: Supplementary file 6 — Source Data [file 41467_2024_55185_MOESM6_ESM.zip › SourceData/SupplementaryFigure17_1_source.tsv]

Reference_sequence	Alternative_sequence	Relative_SS_pos_in_Alu
CAGGCATGA	CAGGTATGA	22
CAGGCATAA	CAGGTATAA	22
CAGGCGTGA	CAGGTGTGA	22
CAGGCGTGA	CAGGTGTGA	22
GAGGCATGA	GAGGTATGA	22
CAAGTATGA	CAGGTATGA	22
CAGGCCTGA	CAGGTCTGA	22
CAAGTGTGA	CAGGTGTGA	22
CAGGCGTGA	CAGGTGTGA	22
CAAGTATGA	CAGGTATGA	22
CAGGCGTGA	CAGGTGTGA	22
CAGGCGTGA	CAGGTGTGA	22
CAAGTGTGA	CAGGTGTGA	22
CAGGCATGA	CAGGTATGA	22
CAGGCGTGA	CAGGTGTGA	22
CAGGCATGA	CAGGTATGA	22
TAGGCATGA	TAGGTATGA	22
CAGGCATGA	CAGGTATGA	22
CAGGCGTGA	CAGGTGTGA	22
CAGGCATGA	CAGGTATGA	22
CAGGCGAGA	CAGGTGAGA	22
CAGGCATGA	CAGGTATGA	22
CAGGCGTGA	CAGGTGTGA	22
CAGGCGTGA	CAGGTGTGA	22
CAGGCGTGA	CAGGTGTGA	22
CAGGCATGA	CAGGTATGA	22
CAGGCGTGA	CAGGTGTGA	22
CAGGCGTGA	CAGGTGTGA	22
CAGGCGTGA	CAGGTGTGA	22
CAGGTGTGG	CAGGTGAGG	22
CAGGCATAA	CAGGTATAA	22
TAGGCATGA	TAGGTATGA	22
CAGGCATGA	CAGGTATGA	22
CAGGCATGA	CAGGTATGA	22
CAGGCGTGA	CAGGTGTGA	22
CAGGTGTGA	CAGGTGAGA	22
CAGGTGTAA	CAGGTGTGA	22
CAGGCATGA	CAGGTATGA	22
CAAGTATGA	CAGGTATGA	22
CAAGTATGA	CAGGTATGA	22
CAGGCATGA	CAGGTATGA	22
CAGGCATGA	CAGGTATGA	22
CAAGTATGT	CAGGTATGT	22
CAGGCATGA	CAGGTATGA	22
CAGGCATGA	CAGGTATGA	22
TAGGCATGA	TAGGTATGA	22
CAGGCATGA	CAGGTATGA	22
CAGGCATGA	CAGGTATGA	22
CAAGTGTGA	CAGGTGTGA	22
CAGGCATGA	CAGGTATGA	22
CAGGCATGA	CAGGTATGA	22
CACGTGTGA	CAGGTGTGA	22
CAGGCGAGA	CAGGTGAGA	22
CAGGCATGA	CAGGTATGA	22
CAGGCGTGA	CAGGTGTGA	22
CAGGCATGA	CAGGTATGA	22
CAGGCGTGA	CAGGTGTGA	22
CAGGCATGA	CAGGTATGA	22
CAGGCGTGA	CAGGTGTGA	22
CAGGCATGA	CAGGTATGA	22
CAGGCATGA	CAGGTATGA	22
CAGGCGAAA	CAGGTGAAA	22
CAGGCATGA	CAGGTATGA	22
CAGGCGTGA	CAGGTGTGA	22
CAAGTGTGA	CAGGTGTGA	22
CAGGCGTGA	CAGGTGTGA	22
CAGGCGTGA	CAGGTGTGA	22
CAGGCGTGA	CAGGTGTGA	22
CAGGCATGA	CAGGTATGA	22
CAGGCAAGA	CAGGTAAGA	22
CAGGCATGA	CAGGTATGA	22
GAGGCGTGA	GAGGTGTGA	22
CATGCATGA	CATGTATGA	22
CAAGTATGA	CAGGTATGA	22
CAGGCGTGA	CAGGTGTGA	22
CAAGTGTGA	CAGGTGTGA	22
CAGGCATGA	CAGGTATGA	22
CAAGTATGA	CAGGTATGA	22
CAGGCGTGA	CAGGTGTGA	22
CAGGCATGA	CAGGTATGA	22
CAGGCATGA	CAGGTATGA	22
CAGGCGTGA	CAGGTGTGA	22
CAGGCAGGA	CAGGTAGGA	22
CAGGCATGA	CAGGTATGA	22
CAGGCATGA	CAGGTATGA	22
CAGGCGTGA	CAGGTGTGA	22
CAGGCGTGA	CAGGTGTGA	22
CAGGCATGA	CAGGTATGA	22
CAGGCATGA	CAGGTATGA	22
CAGGCATGA	CAGGTATGA	22
CCGGTGTGA	CAGGTGTGA	22
CAGGCGTGA	CAGGTGTGA	22
CAGGCATGA	CAGGTATGA	22
CAGGTCTGA	CAGGTGTGA	22
CAGGCATGA	CAGGTATGA	22
CAGGCATGA	CAGGTATGA	22
CAAGTGTGA	CAGGTGTGA	22
CAGGCATGA	CAGGTATGA	22
CGGGTGTGA	CAGGTGTGA	22
CAGGCGTGA	CAGGTGTGA	22
CAGGCAAGA	CAGGTAAGA	22
CAGGCGTGA	CAGGTGTGA	22
CAAGTGTGT	CAGGTGTGT	22
CAGGCGTGA	CAGGTGTGA	22
CAGGCATGA	CAGGTATGA	22
CAAGTATGA	CAGGTATGA	22
CAAGTGTGA	CAGGTGTGA	22
CAGGCATGA	CAGGTATGA	22
CAGGCGTGA	CAGGTGTGA	22
CAGGCATGA	CAGGTATGA	22
CAGGCGTGA	CAGGTGTGA	22
CAGGCATGA	CAGGTATGA	22
CAGGCGAGA	CAGGTGAGA	22
CAGGCGTGA	CAGGTGTGA	22
CAGGCATGA	CAGGTATGA	22
CAGGCGTGA	CAGGTGTGA	22
CAGGCATGA	CAGGTATGA	22
CAGGCATGA	CAGGTATGA	22
CAGGCGTGA	CAGGTGTGA	22
CAAGTGTGA	CAGGTGTGA	22
CAGGCGTGA	CAGGTGTGA	22
CAGGCATGA	CAGGTATGA	22
CAGGCATGA	CAGGTATGA	22
CGGGTATGA	CAGGTATGA	22
CAGGCATGA	CAGGTATGA	22
CAGGCGTGA	CAGGTGTGA	22
CAGGCATGA	CAGGTATGA	22
CAGGCATGA	CAGGTATGA	22
CAGGCATGA	CAGGTATGA	22
CAGGCGTGT	CAGGTGTGT	22
CAGGCCTGA	CAGGTCTGA	22
CAGGCATGA	CAGGTATGA	22
CAGGCATGA	CAGGTATGA	22
AAAGTACTG	AAGGTACTG	37
AAAGTACTG	AAGGTACTG	37
AAAGTACTG	AAGGTACTG	37
AAAGTGCTG	AAGGTGCTG	37
AAAGTACTG	AAGGTACTG	37
AAAGTATTG	AAGGTATTG	37
AAAGTACTG	AAGGTACTG	37
AAAGTACTG	AAGGTACTG	37
AAAGTACTG	AAGGTACTG	37
AAAGTACTG	AAGGTACTG	37
AAAGTGCTG	AAGGTGCTG	37
AAAGTACTA	AAGGTACTA	37
AAAGTGATG	AAGGTGATG	37
AAAGTGCTA	AAGGTGCTA	37
AAAGTGCTA	AAGGTGCTA	37
GAAGTACTG	GAGGTACTG	37
AAAGTACTG	AAGGTACTG	37
AAAGTGCTG	AAGGTGCTG	37
AAAGTGCTG	AAGGTGCTG	37
AAAGTGCTG	AAGGTGCTG	37
AAAGTACTG	AAGGTACTG	37
AAAGTACTG	AAGGTACTG	37
AAAGTGCTG	AAGGTGCTG	37
AAAGTGCTG	AAGGTGCTG	37
AAAGTGCTG	AAGGTGCTG	37
AAAGTACTA	AAGGTACTA	37
AAAGTGATG	AAGGTGATG	37
AAAGTGCTG	AAGGTGCTG	37
AAAGTATTG	AAGGTATTG	37
AAAGTGCTG	AAGGTGCTG	37
AAAGTATTG	AAGGTATTG	37
AAAGTACTG	AAGGTACTG	37
AAAGTGCTG	AAGGTGCTG	37
AAAGTGCTG	AAGGTGCTG	37
AAAGTACTA	AAGGTACTA	37
AAAGTACTG	AAGGTACTG	37
AAAGTGCTG	AAGGTGCTG	37
AAAGTACTA	AAGGTACTA	37
AAAGTGCTG	AAGGTGCTG	37
AAAGTGCTT	AAGGTGCTT	37
AAAGTGCTG	AAGGTGCTG	37
AAAGTACTG	AAGGTACTG	37
AAAGTATTG	AAGGTATTG	37
AAAGTACTG	AAGGTACTG	37
AAAGTGCTG	AAGGTGCTG	37
AAAGTACTG	AAGGTACTG	37
AAAGTGCTG	AAGGTGCTG	37
AAAGTGCTG	AAGGTGCTG	37
AAAGTATTG	AAGGTATTG	37
AAAGTACTG	AAGGTACTG	37
AAAGTACTG	AAGGTACTG	37
CAAGTAGGT	CAGGTAGGT	37
CAAGTGCTG	CAGGTGCTG	37
AAAGTACTG	AAGGTACTG	37
AAAGTGCTG	AAGGTGCTG	37
CAAGTGATT	CAGGTGATT	64
CAAGTAATC	CAGGTAATC	64
TAAGTGATC	TAGGTGATC	64
CAGGTGATC	CAGGTGAGC	64
CAAGTGATT	CAGGTGATT	64
CAAGTGATC	CAGGTGATC	64
CAAGTGATC	CAGGTGATC	64
CAAGTAATT	CAGGTAATT	64
CAAGTGATT	CAGGTGATT	64
CAAGTAATC	CAGGTAATC	64
CAAGTAATT	CAGGTAATT	64
CAAGTGAGC	CAGGTGAGC	64
CAAGTAATT	CAGGTAATT	64
CAAGTAATC	CAGGTAATC	64
CAAGTGATC	CAGGTGATC	64
CAAGTGAGT	CAGGTGAGT	64
CAAGTAAGC	CAGGTAAGC	64
CAAGTAATC	CAGGTAATC	64
CAAGTGATT	CAGGTGATT	64
CAAGTAATC	CAGGTAATC	64
CAAGTAATT	CAGGTAATT	64
CAAGTGACC	CAGGTGACC	64
CAAGTGAGC	CAGGTGAGC	64
CAAGTAATC	CAGGTAATC	64
CAAGTGATC	CAGGTGATC	64
CAAGTGAGC	CAGGTGAGC	64
CAAGTAATC	CAGGTAATC	64
CAAGTAATC	CAGGTAATC	64
CAAGTGACC	CAGGTGACC	64
CAAGTAATC	CAGGTAATC	64
CAAGTGATC	CAGGTGATC	64
CAAGTAATC	CAGGTAATC	64
CAAGTGATC	CAGGTGATC	64
CAAGTGATC	CAGGTGATC	64
CAAGTAATC	CAAGTAAGC	64
CAAGTAATC	CAGGTAATC	64
CAAGTGATC	CAGGTGATC	64
CAAGTAATC	CAGGTAATC	64
CAAGTGATC	CAGGTGATC	64
CAAGTGATC	CAGGTGATC	64
CAAGTGATC	CAGGTGATC	64
CAAGTGATC	CAGGTGATC	64
CAAGTAATC	CAGGTAATC	64
CAAGTAATC	CAGGTAATC	64
CAAGTAAGC	CAGGTAAGC	64
CAAGTAATC	CAGGTAATC	64
CAAGTGATC	CAGGTGATC	64
CAAGTGATC	CAGGTGATC	64
CAAGTGATT	CAGGTGATT	64
CAAGTGATC	CAGGTGATC	64
CAAGTGATC	CAGGTGATC	64
CAAGTGAGC	CAGGTGAGC	64
CAAGTGATC	CAGGTGATC	64
CAAGTGAGT	CAGGTGAGT	64
CAAGTGACC	CAGGTGACC	64
CAAGTGAGC	CAGGTGAGC	64
CAAGTGATC	CAGGTGATC	64
CAAGTAATC	CAGGTAATC	64
CAAGTGATC	CAGGTGATC	64
CAAGTGATC	CAGGTGATC	64
CAAGTAATC	CAGGTAATC	64
CAAGTAATC	CAGGTAATC	64
CAAGTAATC	CAGGTAATC	64
CAAGTAATC	CAGGTAATC	64
CAAGTAATC	CAGGTAATC	64
CAAGTAATC	CAGGTAATC	64
CAAGTGATC	CAGGTGATC	64
CAAGTGATC	CAGGTGATC	64
CAAGTAATC	CAGGTAATC	64
CAAGTGATC	CAGGTGATC	64
CAAGTAATC	CAGGTAATC	64
CAAGTAATC	CAGGTAATC	64
CAAGTGATT	CAGGTGATT	64
CAAGTGATC	CAGGTGATC	64
CAAGTGATC	CAGGTGATC	64
CAAGTAATT	CAGGTAATT	64
CAAGTAATC	CAGGTAATC	64
CAAGTGATC	CAGGTGATC	64
CAAGTGATC	CAGGTGATC	64
CAAGTGATC	CAGGTGATC	64
CGGCTAATT	CGGGTAATT	137
CGGGTAATT	CAGGTAATT	137
CGGGTAATT	CAGGTAATT	137
TGGGTTATT	TGGGTAATT	137
TGGCTAATT	TGGGTAATT	137
TGGCTAATT	TGGGTAATT	137
CGGGTAACT	CAGGTAACT	137
TGGCTAATT	TGGGTAATT	137
CAGCTAATT	CAGGTAATT	137
CAGCTAATT	CAGGTAATT	137
TGGCTAATT	TGGGTAATT	137
CAGCTAATT	CAGGTAATT	137
CGGCTAATT	CGGGTAATT	137
GGGCTAACT	GGGGTAACT	137
CGGGTAATG	CAGGTAATG	137
TGGGTAATT	TAGGTAATT	137
CGGGTAATT	CAGGTAATT	137
TGGCTAATT	TGGGTAATT	137
CAGTTAATT	CAGGTAATT	137
TGGCTAATT	TGGGTAATT	137
CGGCTGAGG	CGGGTGAGG	137
CGGGTAATT	CAGGTAATT	137
CAGCTAATT	CAGGTAATT	137
CAGCTAATT	CAGGTAATT	137
TAGCTAGTT	TAGGTAGTT	137
CGGGTAATT	CAGGTAATT	137
CGGGTGATT	CAGGTGATT	137
CGGGTAATT	CAGGTAATT	137
CGGATAATT	CGGGTAATT	137
CGGGTAATT	CAGGTAATT	137
CGGGTAATT	CAGGTAATT	137
CAGCTAATT	CAGGTAATT	137
CAGCTAATT	CAGGTAATT	137
CAGCTAATT	CAGGTAATT	137
TGGCTAATT	TGGGTAATT	137
CGGCTGATT	CGGGTGATT	137
CGGCTAATT	CGGGTAATT	137
CGGGTAATT	CAGGTAATT	137
CAGCTAATT	CAGGTAATT	137
CGGGTAATT	CAGGTAATT	137
CAGCTAATT	CAGGTAATT	137
CGGGTAATT	CAGGTAATT	137
CGGGTAATT	CAGGTAATT	137
CAGCTAATT	CAGGTAATT	137
CGGGTAATT	CAGGTAATT	137
CAGCTAATT	CAGGTAATT	137
CAGATAATT	CAGGTAATT	137
CGGCTAAGT	CGGGTAAGT	137
CCGTTAATT	CCGGTAATT	137
CGGGTAATT	CAGGTAATT	137
CGGGTAATT	CAGGTAATT	137
TGGCTAATT	TGGGTAATT	137
CGGGTAATT	CAGGTAATT	137
CAGCTAATG	CAGGTAATG	137
CGGGTAATT	CAGGTAATT	137
CAGTTAATT	CAGGTAATT	137
CAGCTAATT	CAGGTAATT	137
CGGGTAATT	CAGGTAATT	137
CAGCTAATA	CAGGTAATA	137
CAGCTAATT	CAGGTAATT	137
CAGGCATAT	CAGGTATAT	157
CAGGCGTGT	CAGGTGTGT	157
CAGGCGTGT	CAGGTGTGT	157
CAAGTATGT	CAGGTATGT	157
CAGGCGCCT	CAGGTGCCT	157
CAAGTGCGT	CAGGTGCGT	157
AAAGTACAT	AAGGTACAT	157
CAGGTGCAT	CAGGTGCGT	157
CAAGTGTGT	CAGGTGTGT	157
CAGGCATGC	CAGGTATGC	157
CAGGCGCGT	CAGGTGCGT	157
CAAGTACGT	CAGGTACGT	157
CAGGCATGT	CAGGTATGT	157
CAGGCGCGC	CAGGTGCGC	157
CAAGTACAT	CAGGTACAT	157
CAAGTGTGT	CAGGTGTGT	157
CAGGTGCAT	CAGGTGCGT	157
CAGGCAAGC	CAGGTAAGC	157
CAAGTATGC	CAGGTATGC	157
CAAGTGTGC	CAGGTGTGC	157
CAGGCGCGC	CAGGTGCGC	157
CAGGCACTC	CAGGTACTC	157
CAGGCACGT	CAGGTACGT	157
CAAGTATGT	CAGGTATGT	157
CAGGCGTGT	CAGGTGTGT	157
CAGGCATGC	CAGGTATGC	157
TAGGCAGGT	TAGGTAGGT	157
CAGGCATGT	CAGGTATGT	157
CAAGTGCGT	CAGGTGCGT	157
CAGGCATGT	CAGGTATGT	157
CAGGCGTGC	CAGGTGTGC	157
CAGGCGTGC	CAGGTGTGC	157
CAGGCATGT	CAGGTATGT	157
CAGGCATGT	CAGGTATGT	157
CAGGCACGT	CAGGTACGT	157
CAGGCACAT	CAGGTACAT	157
CAGGCATGC	CAGGTATGC	157
CAAGTGTGT	CAGGTGTGT	157
CAAGTATGT	CAGGTATGT	157
CAGGCGTGT	CAGGTGTGT	157
CAGGCGCCT	CAGGTGCCT	157
CAGGCGCGT	CAGGTGCGT	157
CAGGCGGGA	CAGGTGGGA	157
TAGGTACAC	TAGGTACGC	157
CAGGCGTGT	CAGGTGTGT	157
CAGGCATGT	CAGGTATGT	157
TAGGCGTGT	TAGGTGTGT	157
CAGGCATGC	CAGGTATGC	157
CAGGCACAT	CAGGTACAT	157
CAAGTGCGT	CAGGTGCGT	157
CAAGTGTGT	CAGGTGTGT	157
CAAGTGCGC	CAGGTGCGC	157
TGGGTGTGT	TGGGTGAGT	157
CAAGTATGT	CAGGTATGT	157
CAGGCGGGT	CAGGTGGGT	157
CAGGCATGC	CAGGTATGC	157
CAAGTGCGC	CAGGTGCGC	157
CAGGCATGT	CAGGTATGT	157
CAAGTATGT	CAGGTATGT	157
CAGGCGCCC	CAGGTGCCC	157
CAAGTGTGC	CAGGTGTGC	157
CAGGCGAGT	CAGGTGAGT	157
CAAGTGTGC	CAGGTGTGC	157
CAAGTGTGT	CAGGTGTGT	157
CAGGCGCCC	CAGGTGCCC	157
CAGGCGAGT	CAGGTGAGT	157
CAGGCGTGC	CAGGTGTGC	157
CAGGCAGGC	CAGGTAGGC	157
CAGGCGAGT	CAGGTGAGT	157
CAGGCGCCT	CAGGTGCCT	157
CAGGCGTGT	CAGGTGTGT	157
CAAGTGCGC	CAGGTGCGC	157
CAAGTACAT	CAGGTACAT	157
CAGGCACGT	CAGGTACGT	157
CAAGTGTGT	CAGGTGTGT	157
CAGGCGAGT	CAGGTGAGT	157
TAGGTACAT	TAGGTACGT	157
CAAGTGTGC	CAGGTGTGC	157
CGGGCATGT	CGGGTATGT	157
CAGGCATGC	CAGGTATGC	157
CAAGTATGT	CAGGTATGT	157
CAGGCAAGT	CAGGTAAGT	157
CAAGTGTGT	CAGGTGTGT	157
CAGGCATGC	CAGGTATGC	157
CAGGCATAT	CAGGTATAT	157
CAGGCACGT	CAGGTACGT	157
CAGGTGCCC	CAGGTGCCT	157
CAGGCATGC	CAGGTATGC	157
CAGGCGCGT	CAGGTGCGT	157
CAGGCATGT	CAGGTATGT	157
CAGGCGTGC	CAGGTGTGC	157
CAGGTGCAC	CAGGTGCGC	157
CAAGTGCGC	CAGGTGCGC	157
AAAGTATGC	AAGGTATGC	157
CAAGTATGC	CAGGTATGC	157
CAAGTGCGT	CAGGTGCGT	157
CAGGTACCT	CAGGTACGT	157
CAGGCATGC	CAGGTATGC	157
CAGGCATGC	CAGGTATGC	157
CAGGCGCGT	CAGGTGCGT	157
CAAGTGTGC	CAGGTGTGC	157
CAGGCATGT	CAGGTATGT	157
CAGGCATGT	CAGGTATGT	157
CAGGCGTGT	CAGGTGTGT	157
CAAGTGTGT	CAGGTGTGT	157
CAGGCGCCC	CAGGTGCCC	157
CAGGCATGT	CAGGTATGT	157
CAGGTGCAT	CAGGTGCGT	157
CAAGTGTGC	CAGGTGTGC	157
CAAGTGCGC	CAGGTGCGC	157
CAGGTGCAC	CAGGTGCGC	157
CAGGCATGC	CAGGTATGC	157
CAAGTACAT	CAGGTACAT	157
CAGGTGTGC	CAGGTGTGT	157
CAGGCAAGC	CAGGTAAGC	157
CAGGCATGT	CAGGTATGT	157
CAGGTGTAC	CAGGTGTGC	157
CAGGCATGC	CAGGTATGC	157
CAGGCATGC	CAGGTATGC	157
CAAGTATGC	CAGGTATGC	157
CAGGTGCAT	CAGGTGCGT	157
CAGGCGTGT	CAGGTGTGT	157
CAGGCGCCC	CAGGTGCCC	157
CAGGCATGT	CAGGTATGT	157
CAGGCGCGT	CAGGTGCGT	157
CAGGCGTGC	CAGGTGTGC	157
CAGGCGCCT	CAGGTGCCT	157
CAGGCGCGT	CAGGTGCGT	157
CAGGTGCGC	CAGGTGCGT	157
CAGGCGCGT	CAGGTGCGT	157
CAGGCACGT	CAGGTACGT	157
CAAGTGTGT	CAGGTGTGT	157
CAGGCATGT	CAGGTATGT	157
CAGGCGCCC	CAGGTGCCC	157
CAGGCATGT	CAGGTATGT	157
CAGGCACGT	CAGGTACGT	157
CAGGTGCAT	CAGGTGCGT	157
CAGGCGCCT	CAGGTGCCT	157
CAAGTGTGC	CAGGTGTGC	157
CAGGCGCGC	CAGGTGCGC	157
CAGGCATGC	CAGGTATGC	157
CAAGTGCGC	CAGGTGCGC	157
CAGGCGTGT	CAGGTGTGT	157
CAGGCATAG	CAGGTATAG	157
CAGGCATGC	CAGGTATGC	157
CAGGCGCGT	CAGGTGCGT	157
CAGGCATAT	CAGGTATAT	157
CAGGCATGT	CAGGTATGT	157
CAAGTATCC	CAGGTATCC	157
CAGGCATGT	CAGGTATGT	157
CAAGTGCGT	CAGGTGCGT	157
CAAGTGCGT	CAGGTGCGT	157
CAGGCATGC	CAGGTATGC	157
CAAGTGCGC	CAGGTGCGC	157
CAGGCGTGT	CAGGTGTGT	157
CAAGTGCGC	CAGGTGCGC	157
CAAGTGTGT	CAGGTGTGT	157
CAGGCGCGT	CAGGTGCGT	157
CAGGCGTGC	CAGGTGTGC	157
CAAGTATGT	CAGGTATGT	157
CAGGCGAGT	CAGGTGAGT	157
CAGGCGCGT	CAGGTGCGT	157
CAGGCACAT	CAGGTACAT	157
CGGGTGCGT	CAGGTGCGT	157
CAAGTATGC	CAGGTATGC	157
CAGGCGAGT	CAGGTGAGT	157
CAGGCACCC	CAGGTACCC	157
CAAGTGTGT	CAGGTGTGT	157
CAGGCATGT	CAGGTATGT	157
CAAGTATGC	CAGGTATGC	157
CAAGTACGT	CAGGTACGT	157
CAGGCACAT	CAGGTACAT	157
CAGGCGCGC	CAGGTGCGC	157
CAGGCACAT	CAGGTACAT	157
CAGGCATGA	CAGGTATGA	157
CGGGTGTCT	CAGGTGTCT	157
AAGGCGCGT	AAGGTGCGT	157
TAGGCATGT	TAGGTATGT	157
CAGGCGTGC	CAGGTGTGC	157
CAAGTGTGC	CAGGTGTGC	157
TAAGTATGT	TAGGTATGT	157
CAGGCGTGT	CAGGTGTGT	157
CAGGCGCCT	CAGGTGCCT	157
CAGGCACGC	CAGGTACGC	157
CAGGCACAC	CAGGTACAC	157
CAGGCGTGT	CAGGTGTGT	157
CAGGCATGC	CAGGTATGC	157
CAGGTGCAT	CAGGTGCGT	157
CAAGTGCGT	CAGGTGCGT	157
CAAGTGTGT	CAGGTGTGT	157
CAGGCGCGT	CAGGTGCGT	157
TAGGCGTGT	TAGGTGTGT	157
CAGGTGTGC	CAGGTGAGC	157
CAGGCGCGT	CAGGTGCGT	157
CAGGCACCC	CAGGTACCC	157
CAGGCGTGC	CAGGTGTGC	157
CAAGTACGC	CAGGTACGC	157
CAGGTGCAT	CAGGTGCGT	157
CAGGCATGC	CAGGTATGC	157
CAGGCACAT	CAGGTACAT	157
CAGGTGTGC	CAGGTGTGT	157
CAGGCGGGT	CAGGTGGGT	157
CAGGCGTGT	CAGGTGTGT	157
CAAGTATGC	CAGGTATGC	157
CAAGTGCGT	CAGGTGCGT	157
CAGGCGCGT	CAGGTGCGT	157
CAAGTACAC	CAGGTACAC	157
CAGGCGCCC	CAGGTGCCC	157
CAGGCATGT	CAGGTATGT	157
TAGGCACAC	TAGGTACAC	157
CAGGCACGC	CAGGTACGC	157
CAGGCGCGT	CAGGTGCGT	157
CAGGCATGT	CAGGTATGT	157
CAAGTGTGC	CAGGTGTGC	157
CAAGTGTGT	CAGGTGTGT	157
CAAGTGCGT	CAGGTGCGT	157
CAAGTGTGT	CAGGTGTGT	157
CAAGTATGT	CAGGTATGT	157
CAAGTGCGT	CAGGTGCGT	157
CAGGCGCAC	CAGGTGCAC	157
CAGGTGCAT	CAGGTGCGT	157
CAGGCATGT	CAGGTATGT	157
CAGGCGCAC	CAGGTGCAC	157
CAGGTGCAT	CAGGTGCGT	157
CAGGCGTGT	CAGGTGTGT	157
CAGGCACAT	CAGGTACAT	157
CAGGCGTAT	CAGGTGTAT	157
CAGGCACGC	CAGGTACGC	157
CAGGCGAGA	CAGGTGAGA	157
CAGGTGTGC	CAGGTGTGT	157
CAAGTGCGT	CAGGTGCGT	157
CAGGCGCGT	CAGGTGCGT	157
CAGGCGCCT	CAGGTGCCT	157
CAAGTGCTT	CAGGTGCTT	157
CAAGTGTGC	CAGGTGTGC	157
CAGGCATGT	CAGGTATGT	157
CTGGTAGGT	CAGGTAGGT	157
TAGGCACGT	TAGGTACGT	157
CAGGTGTGC	CAGGTGAGC	157
CAAGTGTGT	CAGGTGTGT	157
CAAGTATGC	CAGGTATGC	157
CAGGCATGC	CAGGTATGC	157
CAGGCATGC	CAGGTATGC	157
CAGGCATGT	CAGGTATGT	157
CAAGTGTGT	CAGGTGTGT	157
CAGGCATGT	CAGGTATGT	157
CAGGCGTGT	CAGGTGTGT	157
CAGGCATGC	CAGGTATGC	157
CAGGCGTGT	CAGGTGTGT	157
CAGGCGCCC	CAGGTGCCC	157
CAGGCGTGT	CAGGTGTGT	157
CAGGCACAT	CAGGTACAT	157
CAGGCGAGC	CAGGTGAGC	157
CAGGCGTGT	CAGGTGTGT	157
TAGGTGAGC	TAGGTGAGT	157
CAGGCATGC	CAGGTATGC	157
CAGGTGCAT	CAGGTGCGT	157
CAGGCATGT	CAGGTATGT	157
TAGGCCTGT	TAGGTCTGT	157
CAGGCGAAT	CAGGTGAAT	157
CAAGTGTGT	CAGGTGTGT	157
CAGGCACGC	CAGGTACGC	157
CAGGCATGC	CAGGTATGC	157
CAGGCGCGT	CAGGTGCGT	157
CGGGTACCT	CAGGTACCT	157
CAGGCATGC	CAGGTATGC	157
CAAGTGCGT	CAGGTGCGT	157
CAAGTGCGT	CAGGTGCGT	157
CAGGCGTGC	CAGGTGTGC	157
CAGGCAGGA	CAGGTAGGA	157
CAGGCACGC	CAGGTACGC	157
TAGGCGAGT	TAGGTGAGT	157
CAGGCGTGT	CAGGTGTGT	157
CAGGTGTGC	CAGGTGAGC	157
AAGGCACGT	AAGGTACGT	157
CAAGTGTGT	CAGGTGTGT	157
CAGGCGTGT	CAGGTGTGT	157
CAGGTGCCC	CAGGTGCCT	157
CAAGTATGC	CAGGTATGC	157
CAAGTGCGC	CAGGTGCGC	157
CAGGCACCC	CAGGTACCC	157
CAGGCGCCC	CAGGTGCCC	157
CAGGCATGT	CAGGTATGT	157
CAGGTGCCT	CAGGTGACT	157
CAGGCGCGT	CAGGTGCGT	157
CAGGCGCGT	CAGGTGCGT	157
CAGGCGAGC	CAGGTGAGC	157
CAAGTGTGT	CAGGTGTGT	157
CAGGCACCC	CAGGTACCC	157
CAGGCATGT	CAGGTATGT	157
CAGGCGTGT	CAGGTGTGT	157
CAAGTACGT	CAGGTACGT	157
CAGGTATGC	CAGGTATGT	157
CAGGCGCGT	CAGGTGCGT	157
CAGGTGCAC	CAGGTGCGC	157
CAGGCAAGC	CAGGTAAGC	157
CAGGCACAT	CAGGTACAT	157
CAGGCATGA	CAGGTATGA	157
CAAGTGTGC	CAGGTGTGC	157
CAGGCGCTC	CAGGTGCTC	157
CAAGTATGT	CAGGTATGT	157
CAGGCACGT	CAGGTACGT	157
CAGGCGCGT	CAGGTGCGT	157
CAGGCGCGT	CAGGTGCGT	157
CAGGCATTT	CAGGTATTT	157
CAAGTGTGT	CAGGTGTGT	157
CAGGCATGC	CAGGTATGC	157
CAGGCGAGA	CAGGTGAGA	157
CAGGCGCAC	CAGGTGCAC	157
CAGGTGCAT	CAGGTGAAT	157
TAGGTACAC	TAGGTACGC	157
CAGGCACGT	CAGGTACGT	157
CAGGCACTT	CAGGTACTT	157
CAGGCATGC	CAGGTATGC	157
CAGGCGTGT	CAGGTGTGT	157
CAGGCATGC	CAGGTATGC	157
CAGGTGCGC	CAGGTGCGT	157
CAGGCGTGC	CAGGTGTGC	157
CAGGCGTGT	CAGGTGTGT	157
CAAGTGTGT	CAGGTGTGT	157
CAAGTACAC	CAGGTACAC	157
CAAGTGCGT	CAGGTGCGT	157
TAGGCATGT	TAGGTATGT	157
CGGGTATGT	CAGGTATGT	157
CAGGCACGT	CAGGTACGT	157
CAAGTATGT	CAGGTATGT	157
CAGGCGCCC	CAGGTGCCC	157
CAGGTGCAT	CAGGTGCGT	157
CAGGCGCGT	CAGGTGCGT	157
CAGGTGCAT	CAGGTGCGT	157
CAGGCATGT	CAGGTATGT	157
CAGGTGTGC	CAGGTGTGT	157
CAGGCACGT	CAGGTACGT	157
CAGGCGTGT	CAGGTGTGT	157
CTGGTACAT	CTGGTACGT	157
CAGGCGCCC	CAGGTGCCC	157
CAGGCATGA	CAGGTATGA	157
CAGGCGAGC	CAGGTGAGC	157
CAGGCGCGT	CAGGTGCGT	157
CAGGCATGC	CAGGTATGC	157
CAGGCTTGC	CAGGTTTGC	157
CAGGCATGT	CAGGTATGT	157
CAGGCATGT	CAGGTATGT	157
CAGGCATGT	CAGGTATGT	157
CAGGCACCT	CAGGTACCT	157
CAGGCGCGT	CAGGTGCGT	157
TAGGCATGC	TAGGTATGC	157
CAAGTGTGT	CAGGTGTGT	157
CAGGCACAT	CAGGTACAT	157
CAGGTGCAT	CAGGTGCGT	157
CAAGTGCGT	CAGGTGCGT	157
CAGGCGTGT	CAGGTGTGT	157
CAGGCATGT	CAGGTATGT	157
CAGGCATGT	CAGGTATGT	157
CAAGTGCGT	CAGGTGCGT	157
CAGGCATGC	CAGGTATGC	157
CAGGCATGA	CAGGTATGA	157
CAAGTGCGT	CAGGTGCGT	157
CAAGTGTGC	CAGGTGTGC	157
CAAGTGCGT	CAGGTGCGT	157
CAGGCATGC	CAGGTATGC	157
CAAGTACGT	CAGGTACGT	157
CAAGTAGCT	CAAGTAGGT	173
CAAGTAACT	CAGGTAACT	173
CAAGTAGCT	CAGGTAGCT	173
CAAGTAACT	CAGGTAACT	173
CAAGTAACT	CAGGTAACT	173
CAAGTAGCT	CAGGTAGCT	173
CAAGTAGGT	CAGGTAGGT	173
CAAGTAACT	CAGGTAACT	173
CAAGTAGCC	CAGGTAGCC	173
CTAGTAGGT	CTGGTAGGT	173
CAAGTAGCT	CAGGTAGCT	173
CAAGTAACT	CAGGTAACT	173
CAAGTAGGT	CAGGTAGGT	173
CAAGTAGCT	CAGGTAGCT	173
CAAGTAGGT	CAGGTAGGT	173
CAAGTAGCT	CAGGTAGCT	173
CAAGTAACT	CAGGTAACT	173
CGAGTAGGT	CGGGTAGGT	173
CAAGTAGGC	CAGGTAGGC	173
CAAGTAAAT	CAGGTAAAT	173
AAAGTAAGT	AAGGTAAGT	173
CAAGTAGCT	CAGGTAGCT	173
CAAGTAGGT	CAGGTAGGT	173
CAAGTAGCT	CAGGTAGCT	173
CAAGTATCT	CAGGTATCT	173
CAAGTAACT	CAGGTAACT	173
CAAGTAGCT	CAGGTAGCT	173
CAAGTACCT	CAGGTACCT	173
CAAGTAGGT	CAGGTAGGT	173
CAAGTAGGT	CAGGTAGGT	173
CAAGTAGTT	CAGGTAGTT	173
CAAGTATCT	CAGGTATCT	173
CTAGTAGGT	CTGGTAGGT	173
CAAGTAGGT	CAGGTAGGT	173
CAAGTAGCT	CAGGTAGCT	173
CAAGTATCT	CAGGTATCT	173
CAAGTAGGT	CAGGTAGGT	173
CAAGTAGGT	CAGGTAGGT	173
CAAGTAGCT	CAGGTAGCT	173
TAAGTATGT	TAGGTATGT	173
CAAGTAGCT	CAAGTAGGT	173
CAAGTAGCT	CAGGTAGCT	173
CAAGTAGCT	CAGGTAGCT	173
CAAGTAGCT	CAGGTAGCT	173
TAAGTAGCT	TAGGTAGCT	173
CAAGTAGCT	CAGGTAGCT	173
CAAGTAGGT	CAGGTAGGT	173
CAAGTAACT	CAGGTAACT	173
CAAGTAGCT	CAGGTAGCT	173
CAAGTAGCT	CAGGTAGCT	173
CAAGTAGCT	CAGGTAGCT	173
CAAGTAGCT	CAGGTAGCT	173
TAAGTAGGT	TAGGTAGGT	173
CAAGTGGCT	CAGGTGGCT	173
CAAGTAACT	CAGGTAACT	173
CAAGTAGGT	CAGGTAGGT	173
CAAGTAACT	CAGGTAACT	173
CAAGTAACT	CAGGTAACT	173
CAAGTAACT	CAGGTAACT	173
CAAGTAGCT	CAGGTAGCT	173
CAAGTAGCT	CAGGTAGCT	173
CAAGTAGGT	CAGGTAGGT	173
CAAGTAGCT	CAAGTAGGT	173
CAAGTAGGT	CAGGTAGGT	173
CTAGTAGGT	CTGGTAGGT	173
CAAGTAGCT	CAGGTAGCT	173
CGAGTAGGT	CGGGTAGGT	173
CAAGTAGCT	CAGGTAGCT	173
CAAGTAGCT	CAAGTAGGT	173
CAAGTAACT	CAGGTAACT	173
CAAGTAGCT	CAGGTAGCT	173
CAAGTAGCT	CAGGTAGCT	173
CAAGTAGCT	CAAGTAGGT	173
CAAGTAGCT	CAGGTAGCT	173
CAAGTAGCT	CAGGTAGCT	173
CAAGTAGCT	CAGGTAGCT	173
CTAGTAGGT	CTGGTAGGT	173
TGAGTAGGT	TGGGTAGGT	173
CAAGTAATT	CAGGTAATT	173
CAAGTACCT	CAGGTACCT	173
CAAGTAGCT	CAGGTAGCT	173
CAAGTAGCT	CAGGTAGCT	173
CAAGTAGCT	CAGGTAGCT	173
CAAGTAACT	CAGGTAACT	173
CAAGTATGT	CAGGTATGT	173
CAAGTAGGT	CAGGTAGGT	173
CAAGTAGGT	CAGGTAGGT	173
CAAGTAGCT	CAGGTAGCT	173
CAAGTAACT	CAGGTAACT	173
CAAGTACCT	CAGGTACCT	173
CAAGTAGCT	CAGGTAGCT	173
CAAGTAGCT	CAAGTAGGT	173
CGAGTATCT	CGGGTATCT	173
CAAGTAACT	CAGGTAACT	173
CAAGTAGCT	CAGGTAGCT	173
CAAGTAACT	CAGGTAACT	173
CAAGTACCT	CAGGTACCT	173
CAAGTAGGT	CAGGTAGGT	173
CAAGTAGCT	CAGGTAGCT	173
CAAGTAGCT	CAGGTAGCT	173
CAAGTAGCT	CAGGTAGCT	173
CAAGTAACT	CAGGTAACT	173
CAAGTAGCT	CAGGTAGCT	173
CAAGTAGGT	CAGGTAGGT	173
CAAGTAGCT	CAGGTAGCT	173
CAAGTAGCT	CAGGTAGCT	173
CAAGTAACT	CAGGTAACT	173
CAAGTAGGG	CAAGTAAGG	173
CAAGTAGGG	CAGGTAGGG	173
CAAGTAGCT	CAGGTAGCT	173
CAAGTAGAT	CAGGTAGAT	173
CAAGTAGGT	CAGGTAGGT	173
CGAGTAGGT	CGGGTAGGT	173
CAAGTAGGT	CAGGTAGGT	173
CAAGTAGCT	CAGGTAGCT	173
GGAGTAGGT	GGGGTAGGT	173
AAAGTACTG	AAGGTACTG	173
CAAGTAACT	CAGGTAACT	173
CAAGTAGCT	CAGGTAGCT	173
CAAGTAGCT	CAGGTAGCT	173
CAAGTAGGT	CAGGTAGGT	173
CAAGTAGCT	CAAGTAGGT	173
CAAGTCTGG	CAGGTCTGG	173
CAAGTAACT	CAGGTAACT	173
CAAGTAGCT	CAGGTAGCT	173
CAAGTAGCT	CAGGTAGCT	173
CAAGTAGCT	CAGGTAGCT	173
CAAGTAGCT	CAGGTAGCT	173
CGAGTAACT	CGGGTAACT	173
CAAGTAACT	CAGGTAACT	173
CAAGTAGTT	CAGGTAGTT	173
CAAGTAGCT	CAGGTAGCT	173
CAAGTAACT	CAGGTAACT	173
CAAGTAGGT	CAGGTAGGT	173
CAAGTAACT	CAGGTAACT	173
CAAGTTAGC	CAGGTTAGC	173
CAAGTAGCT	CAGGTAGCT	173
CGAGTAACT	CGGGTAACT	173
CAAGTAGCT	CAGGTAGCT	173
CAAGTAGCT	CAGGTAGCT	173
CAAGTAGCT	CAGGTAGCT	173
CGAGTAGCT	CGGGTAGCT	173
CAAGTAGCT	CAAGTAGGT	173
CAAGTAGCT	CAGGTAGCT	173
CAAGTAGCT	CAGGTAGCT	173
CAAGTAGGT	CAGGTAGGT	173
CAAGTAGCT	CAGGTAGCT	173
CAAGTAGCT	CAGGTAGCT	173
CAAGTAACT	CAGGTAACT	173
CAAGTAGCT	CAGGTAGCT	173
CAAGTAGCT	CAGGTAGCT	173
CGAGTAACT	CGGGTAACT	173
CAAGTAGGC	CAGGTAGGC	173
CAAGTAACT	CAGGTAACT	173
CAAGTAGCT	CAGGTAGCT	173
CAAGTAACT	CAGGTAACT	173
CAAGTAGCT	CAGGTAGCT	173
CAAGTAGGT	CAGGTAGGT	173
CAAGTAGGG	CAGGTAGGG	173
CAAGTAACT	CAAGTAAGT	173
CAAGTAGCT	CAGGTAGCT	173
CAAGTGCTA	CAGGTGCTA	173
CAAGTAGCT	CAGGTAGCT	173
CAAGTAGCT	CAGGTAGCT	173
CAAGTAGCT	CAGGTAGCT	173
CAAGTAGCT	CAGGTAGCT	173
CAAGTAGCT	CAGGTAGCT	173
CAAGTAACT	CAGGTAACT	173
CAAGTAGCC	CAGGTAGCC	173
CAAGTAGGT	CAGGTAGGT	173
CAAGTAACT	CAGGTAACT	173
CAAGTATCT	CAGGTATCT	173
CAAGTAGCT	CAGGTAGCT	173
CAAGTAGGT	CAGGTAGGT	173
CAAGTAGCT	CAGGTAGCT	173
CAAGTAGCT	CAGGTAGCT	173
TGAGTAGGT	TGGGTAGGT	173
CAAGTAGCT	CAGGTAGCT	173
CAAGTAACT	CAGGTAACT	173
CAAGTAAGT	CAGGTAAGT	173
CGAGTAGCT	CGAGTAGGT	173
CAAGTAGTT	CAGGTAGTT	173
CAAGTAGGT	CAGGTAGGT	173
CAAGTAGCT	CAGGTAGCT	173
CGGGTAGCT	CAGGTAGCT	173
CAAGTAGCT	CAGGTAGCT	173
CAAGTAGCT	CAGGTAGCT	173
CAAGTAGCT	CAAGTAACT	173
CAAGTAGCT	CAGGTAGCT	173
CAAGTAGCT	CAGGTAGCT	173
CAAGTAGCT	CAGGTAGCT	173
CAAGTAGGT	CAGGTAGGT	173
CAAGTAGCT	CAGGTAGCT	173
CAAGTAGCT	CAGGTAGCT	173
CAAGTAGCT	CAGGTAGCT	173
CAAGTAACT	CAGGTAACT	173
CAAGTAGGT	CAGGTAGGT	173
CAAGTACCT	CAGGTACCT	173
CAAGTAGCT	CAGGTAGCT	173
CAAGTAGCT	CAGGTAGCT	173
CAAGTAGGT	CAGGTAGGT	173
CAAGTAATT	CAGGTAATT	173
CAAGTAGGT	CAGGTAGGT	173
CAAGTAGCT	CAGGTAGCT	173
TGAGTAGGT	TGGGTAGGT	173
CAAGTAACT	CAGGTAACT	173
CAAGTAGGT	CAGGTAGGT	173
CAAGTAGGT	CAGGTAGGT	173
CAAGTAACT	CAGGTAACT	173
CAAGTAGCT	CAGGTAGCT	173
CAAGTAGCT	CAGGTAGCT	173
CAAGTAGCT	CAGGTAGCT	173
CAAGTAAGT	CAGGTAAGT	173
CAAGTAACT	CAGGTAACT	173
CAAGTAGCT	CAGGTAGCT	173
CAAGTAACT	CAGGTAACT	173
CGGGTAGCT	CAGGTAGCT	173
CAAGTAGCT	CAGGTAGCT	173
CAAGTAGCT	CAGGTAGCT	173
CAAGTAGGT	CAGGTAGGT	173
TGAGTAAAT	TGGGTAAAT	173
CAAGTAGCT	CAGGTAGCT	173
CAAGTAGGT	CAGGTAGGT	173
CAAGTAGCT	CAGGTAGCT	173
CAAGTAGCT	CAGGTAGCT	173
CAAGTAGCT	CAAGTAGGT	173
CAAGTAACC	CAGGTAACC	173
CAAGTATGT	CAGGTATGT	173
CAAGTAGGT	CAGGTAGGT	173
CAAGTAGGT	CAGGTAGGT	173
CAAGTAGCT	CAGGTAGCT	173
CAAGTAGGT	CAGGTAGGT	173
CAAGTATGT	CAGGTATGT	173
CAAGTAGCT	CAAGTAGGT	173
CAAGTAGTT	CAGGTAGTT	173
CAAGTATTT	CAGGTATTT	173
CCAGTAGGT	CCGGTAGGT	173
CAAGTACCC	CAGGTACCC	173
CAAGTAACT	CAGGTAACT	173
CGGGTAGCT	CAGGTAGCT	173
CAAGTAGGT	CAGGTAGGT	173
CAAGTAAGC	CAGGTAAGC	173
CAAGTAGCT	CAGGTAGCT	173
CAAGTAGTT	CAGGTAGTT	173
CAAGTAGCT	CAGGTAGCT	173
CAAGTAACT	CAGGTAACT	173
CAAGTAACT	CAGGTAACT	173
TTAGTAAGC	TTGGTAAGC	173
CAAGTAGCT	CAGGTAGCT	173
CAAGTAACT	CAGGTAACT	173
CAAGTAGGT	CAGGTAGGT	173
CAAGTAGGT	CAGGTAGGT	173
CAAGTAGCT	CAGGTAGCT	173
CAAGTAGCT	CAGGTAGCT	173
CAAGTATCT	CAGGTATCT	173
CAGGTAGCT	CAGGTAGGT	173
CAAGTAGCT	CAGGTAGCT	173
CAAGTAGCT	CAGGTAGCT	173
CAAGTAGCT	CAGGTAGCT	173
CAAGTAACC	CAGGTAACC	173
CAAGTAGCT	CAGGTAGCT	173
CAAGTAGGT	CAGGTAGGT	173
CAAGTAGCT	CAGGTAGCT	173
CAAGTAGCT	CAGGTAGCT	173
CAAGTAACT	CAGGTAACT	173
CAAGTAGGT	CAGGTAGGT	173
CAAGTAGGT	CAGGTAGGT	173
CAAGTAGCT	CAGGTAGCT	173
CAAGTAACT	CAGGTAACT	173
CAAGTAGGT	CAGGTAGGT	173
CAAGTAGCT	CAGGTAGCT	173
CAAGTAGCT	CAGGTAGCT	173
CAAGTAGCT	CAGGTAGCT	173
CAAGTAGGT	CAGGTAGGT	173
CAAGTAGGT	CAGGTAGGT	173
CAAGTAGGT	CAGGTAGGT	173
CAAGTAGCT	CAGGTAGCT	173
CAAGTAGCA	CAGGTAGCA	173
CAAGTAGCT	CAGGTAGCT	173
CAGGTAGCT	CAGGTAGGT	173
CAAGTAGGT	CAGGTAGGT	173
CAAGTAGCT	CAGGTAGCT	173
CAAGTAGCT	CAGGTAGCT	173
TGAGTAGGT	TGGGTAGGT	173
TGAGTAGGT	TGGGTAGGT	173
TGAGTAACT	TGGGTAACT	173
CAAGTAGCT	CAGGTAGCT	173
CAAGTAACT	CAAGTAAGT	173
CAAGTAACT	CAGGTAACT	173
CAAGTAGGT	CAGGTAGGT	173
CAAGTAGCT	CAGGTAGCT	173
CAAGTAGCT	CAGGTAGCT	173
CAAGTAGCT	CAGGTAGCT	173
CAAGTAGGA	CAGGTAGGA	173
CAAGTAACT	CAGGTAACT	173
CAAGTATCT	CAGGTATCT	173
CAAGTAGGT	CAGGTAGGT	173
CAAGTAACT	CAAGTAAGT	173
CAAGTAGCT	CAGGTAGCT	173
CAAGTAACT	CAGGTAACT	173
TGAGTAACT	TGGGTAACT	173
CGAGTAGGT	CGGGTAGGT	173
CGAGTAGCT	CGAGTAGGT	173
CAAGTAGGT	CAGGTAGGT	173
CAAGTAGCT	CAGGTAGCT	173
CAAGTAGCT	CAGGTAGCT	173
CAAGTAGCT	CAGGTAGCT	173
CAAGTAGGT	CAGGTAGGT	173
CAAGTAGCT	CAGGTAGCT	173
CAAGTAGCT	CAGGTAGCT	173
CAAGTAGCT	CAGGTAGCT	173
TAAGTACGT	TAGGTACGT	173
CAAGTAGCT	CAAGTAGGT	173
CAAGTAGCT	CAGGTAGCT	173
CAAGTAGCT	CAGGTAGCT	173
CAGGTAGCT	CAGGTAACT	173
CCAGTAAGC	CCGGTAAGC	173
CAAGTAGCT	CAGGTAGCT	173
CAAGTAGCT	CAGGTAGCT	173
CAAGTAGGT	CAGGTAGGT	173
CAAGTAGCT	CAGGTAGCT	173
CAAGTAGCT	CAGGTAGCT	173
CAAGTAGCT	CAGGTAGCT	173
TGAGTAAGC	TGGGTAAGC	173
CAAGTAGCT	CAGGTAGCT	173
CGAGTAGCT	CGGGTAGCT	173
CAAGTAACT	CAGGTAACT	173
CAAGTAGGT	CAGGTAGGT	173
CAAGTATCT	CAGGTATCT	173
CAAGTAGCT	CAGGTAGCT	173
CAAGTAACT	CAGGTAACT	173
GAAGTAGGT	GAGGTAGGT	173
CAAGTACCT	CAGGTACCT	173
GTAGTAACT	GTGGTAACT	173
CAAGTACGT	CAGGTACGT	173
CAAGTAGCT	CAGGTAGCT	173
CAAGTAACT	CAGGTAACT	173
CAAGTAACT	CAGGTAACT	173
AAAGTATGT	AAGGTATGT	173
CTAGTAGGT	CTGGTAGGT	173
CAAGTAGTT	CAGGTAGTT	173
CAAGTAACT	CAGGTAACT	173
CAAGTAGCT	CAGGTAGCT	173
CAAGTGATT	CAGGTGATT	199
CAAGTGAGT	CAGGTGAGT	199
CAAGTGATT	CAGGTGATT	199
CAAGTGATT	CAGGTGATT	199
CAAGTGATC	CAGGTGATC	199
CAAGTGATT	CAGGTGATT	199
CAAGTAATC	CAGGTAATC	199
CAAGTGAGG	CAGGTGAGG	199
CAAGTGATT	CAGGTGATT	199
CAAGTGATT	CAGGTGATT	199
CAAGTAACT	CAGGTAACT	199
CAAGTGATT	CAGGTGATT	199
CAGGTGATT	CAGGTGAGT	199
CAAGTGATT	CAGGTGATT	199
CAAGTAATT	CAGGTAATT	199
CAAGTGATT	CAGGTGATT	199
CAAGTAATT	CAGGTAATT	199
CAAGTGATT	CAGGTGATT	199
CAAGTGATT	CAGGTGATT	199
CAAGTGATT	CAGGTGATT	199
CAAGTGATT	CAGGTGATT	199
CAAGTGAGT	CAGGTGAGT	199
CAAGTGATC	CAGGTGATC	199
CAAGTGATT	CAGGTGATT	199
CAAGTGATC	CAGGTGATC	199
CAAGTGATT	CAGGTGATT	199
CAAGTAATT	CAGGTAATT	199
CAAGTGATT	CAGGTGATT	199
CAAGTGAGT	CAGGTGAGT	199
CAAGTGATC	CAGGTGATC	199
CAAGTGATT	CAGGTGATT	199
CAAGTAATT	CAGGTAATT	199
CAAGTGATT	CAGGTGATT	199
CAAGTGATT	CAGGTGATT	199
CAAGTGAGT	CAGGTGAGT	199
CAAGTGAGT	CAGGTGAGT	199
CAAGTGATT	CAGGTGATT	199
CAAGTGATT	CAGGTGATT	199
CAAGTAAAT	CAGGTAAAT	199
CAAGTGATT	CAGGTGATT	199
CAAGTGATT	CAGGTGATT	199
CAAGTAATC	CAGGTAATC	199
CAAGTAATT	CAGGTAATT	199
CAAGTGATT	CAGGTGATT	199
CAAGTGAGT	CAGGTGAGT	199
CAAGTGATT	CAGGTGATT	199
CAAGTGATC	CAGGTGATC	199
CAAGTAATC	CAGGTAATC	199
CAAGTGATT	CAGGTGATT	199
CAAGTAATT	CAGGTAATT	199
CAAGTGATT	CAGGTGATT	199
CAAGTGATT	CAGGTGATT	199
CAAGTGATT	CAGGTGATT	199
CAAGTGATT	CAGGTGATT	199
CAAGTAATT	CAGGTAATT	199
CAAGTGATT	CAGGTGATT	199
CAAGTGATT	CAGGTGATT	199
CAAGTGATT	CAGGTGATT	199
CAAGTAATT	CAGGTAATT	199
CAAGTGATT	CAGGTGATT	199
CAAGTGATC	CAGGTGATC	199
CAAGTGATT	CAGGTGATT	199
CAAGTGAAT	CAGGTGAAT	199
CAAGTGATT	CAGGTGATT	199
CAAGTGATT	CAGGTGATT	199
CAAGTGATT	CAGGTGATT	199
CAAGTGATC	CAGGTGATC	199
CAAGTGATT	CAGGTGATT	199
CAAGTAATC	CAGGTAATC	199
CAAGTGATT	CAGGTGATT	199
CAAGTGATT	CAGGTGATT	199
CAAGTAATC	CAGGTAATC	199
CAAGTAATT	CAGGTAATT	199
CAGGCAATT	CAGGTAATT	199
CAAGTGATT	CAGGTGATT	199
CAAGTGATT	CAGGTGATT	199
CAAGTGAGT	CAGGTGAGT	199
CAAGTGATT	CAGGTGATT	199
CAAGTAATC	CAGGTAATC	199
CAAGTGATT	CAGGTGATT	199
CAAGTGATT	CAGGTGATT	199
CAAGTGATT	CAGGTGATT	199
CAAGTGATT	CAGGTGATT	199
CAAGTGAAC	CAGGTGAAC	199
CAAGTAATT	CAGGTAATT	199
CAAGTAATT	CAGGTAATT	199
CAAGTGATC	CAGGTGATC	199
CAAGTGATT	CAGGTGATT	199
CAAGTGATC	CAGGTGATC	199
CAAGTGATT	CAGGTGATT	199
CAAGTGATT	CAGGTGATT	199
CAAGTGATT	CAGGTGATT	199
CAAGTAATC	CAGGTAATC	199
CAAGTGATT	CAGGTGATT	199
CAAGTGATT	CAGGTGATT	199
CAAGTAATT	CAGGTAATT	199
CAAGTGATT	CAGGTGATT	199
CAAGTGATC	CAGGTGATC	199
CAAGTAATT	CAAGTAAGT	199
CAAGTGATT	CAGGTGATT	199
CAAGTGATT	CAGGTGATT	199
CAAGTGATT	CAGGTGATT	199
CAAGTGAGT	CAGGTGAGT	199
CAAGTGATT	CAGGTGATT	199
CAAGTGATT	CAGGTGATT	199
CAAGTAATT	CAGGTAATT	199
CAAGTGATT	CAGGTGATT	199
CAAGTGATT	CAGGTGATT	199
CAAGTAATC	CAGGTAATC	199
CAAGTGATT	CAGGTGATT	199
CAAGTGAGT	CAGGTGAGT	199
CAAGTAATT	CAGGTAATT	199
CAAGTGATT	CAGGTGATT	199
CAAGTGATT	CAGGTGATT	199
CAAGTGATT	CAGGTGATT	199
CAAGTGATT	CAGGTGATT	199
CAAGTAATC	CAGGTAATC	199
CAAGTGATC	CAGGTGATC	199
CAAGTGATT	CAGGTGATT	199
CAAGTGATC	CAGGTGATC	199
CAAGTGATT	CAGGTGATT	199
CAAGTGATT	CAGGTGATT	199
CAAGTGATT	CAGGTGATT	199
CAAGTGAGT	CAGGTGAGT	199
CAAGTGATT	CAGGTGATT	199
CAAGTGATT	CAGGTGATT	199
CAAGTGATT	CAGGTGATT	199
CAAGTAATT	CAGGTAATT	199
CAAGTGATT	CAGGTGATT	199
CAAGTGATC	CAGGTGATC	199
CAAGTGATT	CAGGTGATT	199
CAAGTGATT	CAGGTGATT	199
CAAGTGATT	CAGGTGATT	199
CAAGTAATC	CAGGTAATC	199
CAAGTGAGT	CAGGTGAGT	199
CAAGTGATT	CAGGTGATT	199
CAAGTGATT	CAGGTGATT	199
CAAGTGATC	CAGGTGATC	199
CAAGTGAGT	CAGGTGAGT	199
CAAGTAATT	CAGGTAATT	199
CAAGTGATC	CAGGTGATC	199
CAAGTGATT	CAGGTGATT	199
CAAGTGATT	CAGGTGATT	199
CAAGTGATT	CAGGTGATT	199
CAAGTGATT	CAGGTGATT	199
CAAGTGATC	CAGGTGATC	199
CAAGTGATC	CAGGTGATC	199
CAAGTGATT	CAGGTGATT	199
CAAGTGATC	CAGGTGATC	199
CAAGTGAGT	CAGGTGAGT	199
CAAGTGATT	CAGGTGATT	199
CAAGTGATC	CAGGTGATC	199
CAAGTGATT	CAGGTGATT	199
CAAGTGATT	CAGGTGATT	199
CAAGTAATC	CAGGTAATC	199
CAAGTGATT	CAGGTGATT	199
CAAGTGATT	CAGGTGATT	199
CAAGTAATT	CAGGTAATT	199
CAAGTGAGT	CAGGTGAGT	199
CAAGTGATT	CAGGTGATT	199
CAAGTGATT	CAGGTGATT	199
CAAGTGATT	CAGGTGATT	199
CCAGTGAGT	CCGGTGAGT	199
CAAGTGATT	CAGGTGATT	199
CAAGTGATT	CAGGTGATT	199
CAAGTGAGT	CAGGTGAGT	199
CAAGTAATT	CAGGTAATT	199
CTAGTGAGT	CTGGTGAGT	199
CAAGTGATT	CAGGTGATT	199
CAAGTGATC	CAGGTGATC	199
GAAGTAATC	GAGGTAATC	199
CAAGTGATT	CAGGTGATT	199
CAAGTGATT	CAAGTGAGT	199
CAAGTGATT	CAGGTGATT	199
CAAGTGATT	CAGGTGATT	199
CAAGTAATT	CAGGTAATT	199
CAAGTGATT	CAGGTGATT	199
CAAGTGATT	CAGGTGATT	199
CAAGTGATT	CAGGTGATT	199
CAAGTGATC	CAGGTGATC	199
CAAGTGATT	CAGGTGATT	199
CAAGTGATT	CAGGTGATT	199
CAAGTAATT	CAGGTAATT	199
CAAGTAATT	CAGGTAATT	199
CAAGTGATT	CAGGTGATT	199
CAAGTAATT	CAGGTAATT	199
CAAGTAATT	CAGGTAATT	199
CAAGTGATT	CAGGTGATT	199
CAAGTGAGT	CAGGTGAGT	199
CAAGTGATC	CAGGTGATC	199
CAAGTGATT	CAGGTGATT	199
CAAGTGATT	CAGGTGATT	199
CAAGTGATT	CAGGTGATT	199
CAAGTGAGT	CAGGTGAGT	199
CAAGTGATT	CAGGTGATT	199
CAAGCGATT	CAAGTGATT	199
CAAGTGATT	CAAGTGAGT	199
CAAGTAATT	CAGGTAATT	199
CAAGTAGTT	CAGGTAGTT	199
CAAGTGATC	CAGGTGATC	199
CAAGTGATC	CAGGTGATC	199
CAAGTGATT	CAGGTGATT	199
CAAGTAATT	CAGGTAATT	199
CAAGTGATT	CAGGTGATT	199
CAAGTAATT	CAGGTAATT	199
CAAGTGAGT	CAGGTGAGT	199
CAAGTGATT	CAGGTGATT	199
CAAGTGATC	CAGGTGATC	199
CAAGTGATT	CAGGTGATT	199
CAAGTGATT	CAGGTGATT	199
CAAGTAATT	CAGGTAATT	199
CAAGTGATT	CAGGTGATT	199
CAAGTGATT	CAGGTGATT	199
CAAGTGATC	CAGGTGATC	199
CAAGTGACT	CAGGTGACT	199
CAAGTGAGT	CAGGTGAGT	199
CAAGTGATT	CAGGTGATT	199
CAAGTGAGT	CAGGTGAGT	199
CAAGTGATT	CAGGTGATT	199
CAAGTAATT	CAGGTAATT	199
CAAGTGATT	CAGGTGATT	199
CAAGTGAGT	CAGGTGAGT	199
CAAGTAATT	CAGGTAATT	199
CAAGTGATT	CAGGTGATT	199
CAAGTGATT	CAGGTGATT	199
CAAGTGATC	CAGGTGATC	199
CAAGTAATC	CAGGTAATC	199
CAAGTGATT	CAGGTGATT	199
CAAGTGATT	CAGGTGATT	199
CAAGTGATC	CAGGTGATC	199
CAAGTGAGT	CAGGTGAGT	199
CAAGTGATT	CAGGTGATT	199
CAAGTAATC	CAGGTAATC	199
CAAGTGATT	CAGGTGATT	199
CAAGTAATC	CAGGTAATC	199
CAAGTGATC	CAGGTGATC	199
CAAGTGATT	CAGGTGATT	199
CAAGTGATT	CAGGTGATT	199
CAAGTGATT	CAGGTGATT	199
CAAGTGAGT	CAGGTGAGT	199
CAAGTGATT	CAGGTGATT	199
CAAGTGATT	CAGGTGATT	199
CAAGTGATC	CAGGTGATC	199
CAAGTGATT	CAGGTGATT	199
CAAGTGATT	CAGGTGATT	199
CAAGTGATC	CAGGTGATC	199
CAAGTGATT	CAGGTGATT	199
CAAGTGATT	CAGGTGATT	199
CAAGTGATT	CAGGTGATT	199
CAAGTGAGT	CAGGTGAGT	199
CAAGTGATT	CAGGTGATT	199
CAAGTAATT	CAGGTAATT	199
CAAGTGATT	CAGGTGATT	199
CAAGTAATT	CAGGTAATT	199
CAAGTGATC	CAGGTGATC	199
CAAGTGATT	CAGGTGATT	199
CAAGTGATT	CAGGTGATT	199
CAAGTAATT	CAGGTAATT	199
CAAGTGATT	CAGGTGATT	199
CAAGTGATT	CAGGTGATT	199
CAAGTGATT	CAGGTGATT	199
CAAGTGAGC	CAGGTGAGC	199
CAAGTAATC	CAGGTAATC	199
CAAGTGAGT	CAGGTGAGT	199
CAAGTGATT	CAGGTGATT	199
CAAGTGAGT	CAGGTGAGT	199
CAAGTGATT	CAGGTGATT	199
CAAGTGATT	CAGGTGATT	199
CAAGTGATT	CAGGTGATT	199
CAAGTGATT	CAGGTGATT	199
CAAGTGATT	CAGGTGATT	199
CAAGTGATT	CAGGTGATT	199
CAAGTGATT	CAGGTGATT	199
CAAGTGATT	CAGGTGATT	199
CAAGTGAGT	CAGGTGAGT	199
CAAGTGAGT	CAGGTGAGT	199
CAAGTGATC	CAGGTGATC	199
CAAGTGATT	CAGGTGATT	199
CAAGTGATT	CAGGTGATT	199
CAAGTGATT	CAGGTGATT	199
CAAGTGATT	CAGGTGATT	199
CAAGTGATT	CAGGTGATT	199
CAAGTGATT	CAGGTGATT	199
CAAGTAATT	CAGGTAATT	199
CAAGTAATC	CAGGTAATC	199
CAAGTGATT	CAGGTGATT	199
CAAGTGATT	CAGGTGATT	199
CAAGTGATT	CAGGTGATT	199
CAAGTGATT	CAGGTGATT	199
CAAGTAATT	CAGGTAATT	199
CAAGTGATT	CAGGTGATT	199
CAAGTGATT	CAGGTGATT	199
CAAGTGATT	CAGGTGATT	199
CAAGTGATT	CAGGTGATT	199
CAAGTGAGT	CAGGTGAGT	199
CAAGTGATT	CAGGTGATT	199
CAAGTGATT	CAGGTGATT	199
CAAGTGATT	CAGGTGATT	199
CAAGTGATT	CAGGTGATT	199
CAAGTAATT	CAGGTAATT	199
CAAGTGATT	CAGGTGATT	199
CAAGTGATC	CAGGTGATC	199
CAAGTGATC	CAGGTGATC	199
CAAGTGATT	CAGGTGATT	199
CAAGTGATT	CAGGTGATT	199
CAAGTGAGT	CAGGTGAGT	199
CAAGTGATT	CAGGTGATT	199
CAAGTGATT	CAGGTGATT	199
CAAGTGATT	CAGGTGATT	199
CAAGTAATT	CAGGTAATT	199
CAAGTAATT	CAGGTAATT	199
CAAGTATAT	CAGGTATAT	199
CAAGTGATC	CAGGTGATC	199
CAAGTGAGT	CAGGTGAGT	199
CAAGTGATT	CAGGTGATT	199
CAAGTGATT	CAGGTGATT	199
CAAGTGATC	CAGGTGATC	199
CAAGTAATT	CAGGTAATT	199
CAAGTAATC	CAGGTAATC	199
TGGGTTCAG	TAGGTTCAG	205
CAGGTTCAA	CAGGTTCGA	205
CAGGTTCAA	CAGGTTCGA	205
CAGGTTCAG	CAGGTTCGG	205
CAGGTTCAA	CAGGTTCGA	205
CAGGCTCAA	CAGGTTCAA	205
CAGGTTCAA	CAGGTTCGA	205
CGGGTACAA	CAGGTACAA	205
CGGGTACAA	CAGGTACAA	205
CGGGTTCAA	CAGGTTCAA	205
CGGGTTCAA	CAGGTTCAA	205
CGGGTTCAA	CGGGTTCGA	205
CGGGTTCGA	CAGGTTCGA	205
CAGGTTCAA	CAGGTTCGA	205
CGGGTACAA	CAGGTACAA	205
CAGGTTCAA	CAGGTTCGA	205
CAGGTTCAC	CAGGTTCGC	205
CAGGTTCAA	CAGGTTCGA	205
CGGGTTCAA	CAGGTTCAA	205
CAGGTTCAA	CAGGTTCGA	205
CGGGTTCGA	CAGGTTCGA	205
CAGGTTCAA	CAGGTTCGA	205
CAGGTTCAA	CAGGTTCGA	205
CAGGTTCAA	CAGGTTAAA	205
CGGGTTCGA	CAGGTTCGA	205
CAGGTTTAA	CAGGTTTGA	205
CAGGTTCAA	CAGGTTCGA	205
CGGGTTCAA	CAGGTTCAA	205
CGGGTTCAA	CAGGTTCAA	205
CGGGTTCAA	CAGGTTCAA	205
CGGGTTCAA	CAGGTTCAA	205
CAGGTTCAA	CAGGTTCGA	205
CGGGTTCAA	CAGGTTCAA	205
CGGGTTCAA	CAGGTTCAA	205
CGGGTTCAA	CAGGTTCAA	205
CGGGTTCAA	CAGGTTCAA	205
CGGGTTCAA	CAGGTTCAA	205
CGGGTTCAA	CAGGTTCAA	205
CGGGTTTAC	CAGGTTTAC	205
CGGGTTCAA	CAGGTTCAA	205
CGGGTTCAG	CGGGTTCGG	205
CGGGTTCAG	CAGGTTCAG	205
CGGGTTCAA	CAGGTTCAA	205
CGGGTTTGA	CAGGTTTGA	205
CGGGTTCAT	CAGGTTCAT	205
CGGGTTCAT	CAGGTTCAT	205
CGGGTTCAA	CAGGTTCAA	205
CAAGTTTGA	CAGGTTTGA	205
CGGGTTCAC	CAGGTTCAC	205
CGGGTACAA	CAGGTACAA	205
CGGGTTCGT	CAGGTTCGT	205
CAGGTTCAC	CAGGTTCGC	205
GAGGTTCAA	GAGGTTCGA	205
CGGGTTCAA	CAGGTTCAA	205
CGGGTTCAA	CAGGTTCAA	205
TGGGTACAA	TAGGTACAA	205
CAGGTTCAA	CAGGTTCGA	205
CAGGTTCAA	CAGGTTCGA	205
CGGGTTCAA	CAGGTTCAA	205
CGGGTACAA	CAGGTACAA	205
CAGGTACAA	CAGGTACGA	205
CGGGTTCAA	CAGGTTCAA	205
CAGGTTCAA	CAGGTTCGA	205
CAGGTTCAA	CAGGTTCGA	205
CAGGTTCAA	CAGGTTCGA	205
CGGGTTCAC	CAGGTTCAC	205
CGGGTTCAC	CAGGTTCAC	205
CGGGTTCAA	CAGGTTCAA	205
CAGGTTCAC	CAGGTTCGC	205
CAGGTTCAA	CAGGTTCGA	205
CAGGTTCAA	CAGGTTCGA	205
CGGGTTCAA	CAGGTTCAA	205
