# Supplementary material for: Systematically developing a registry of splice-site creating variants utilizing massive publicly available transcriptome sequence data
Source: Nat Commun. 2025 Jan 9;16:426. doi: 10.1038/s41467-024-55185-y (PMC11718197; doi:10.1038/s41467-024-55185-y)
Supplement: Supplementary file 6 — Source Data [file 41467_2024_55185_MOESM6_ESM.zip › SourceData/Figure3b_source.tsv]

Is_inframe	Splicing_consequence	Is_PTC	Count
In-frame	Partial exon loss	Non-PTC	5
In-frame	Partial exon loss	Non-PTC	4770
In-frame	Partial exon loss	PTC, non-NMD	6
In-frame	Partial exon loss	PTC, NMD	30
In-frame	Exon extension	Non-PTC	1364
In-frame	Exon extension	PTC, non-NMD	54
In-frame	Exon extension	PTC, NMD	499
In-frame	Cryptic exon inclusion	Non-PTC	953
In-frame	Cryptic exon inclusion	PTC, non-NMD	75
In-frame	Cryptic exon inclusion	PTC, NMD	1207
Frameshift	Partial exon loss	Non-PTC	21
Frameshift	Partial exon loss	PTC, non-NMD	1016
Frameshift	Partial exon loss	PTC, NMD	4386
Frameshift	Exon extension	Non-PTC	6
Frameshift	Exon extension	PTC, non-NMD	363
Frameshift	Exon extension	PTC, NMD	2028
Frameshift	Cryptic exon inclusion	Non-PTC	2
Frameshift	Cryptic exon inclusion	PTC, non-NMD	459
Frameshift	Cryptic exon inclusion	PTC, NMD	3254
