# Supplementary material for: Systematically developing a registry of splice-site creating variants utilizing massive publicly available transcriptome sequence data
Source: Nat Commun. 2025 Jan 9;16:426. doi: 10.1038/s41467-024-55185-y (PMC11718197; doi:10.1038/s41467-024-55185-y)
Supplement: Supplementary file 6 — Source Data [file 41467_2024_55185_MOESM6_ESM.zip › SourceData/SupplementaryFigure10_source.tsv]

GnomAD_AF_bin	Source	Count
0	SSCV	18357
0	gnomAD	0
(0,1-e5]	SSCV	2441
(0,1-e5]	gnomAD	265284879
(1e-5, 1e-4]	SSCV	4745
(1e-5, 1e-4]	gnomAD	195375657
(1e-4, 1e-3]	SSCV	2546
(1e-4, 1e-3]	gnomAD	37175298
(1e-3, 1e-2]	SSCV	2041
(1e-3, 1e-2]	gnomAD	14871486
