# Supplementary material for: Systematically developing a registry of splice-site creating variants utilizing massive publicly available transcriptome sequence data
Source: Nat Commun. 2025 Jan 9;16:426. doi: 10.1038/s41467-024-55185-y (PMC11718197; doi:10.1038/s41467-024-55185-y)
Supplement: Supplementary file 6 — Source Data [file 41467_2024_55185_MOESM6_ESM.zip › SourceData/SupplementaryFigure19a_source.tsv]

Primary_novel_SS	Secondary_SS	Family	Count
22	90	AluJ	1
22	114	AluJ	4
22	114	AluS	2
22	114	AluY	1
22	116	AluJ	23
22	116	AluS	15
22	116	AluY	1
22	119	AluJ	1
22	119	AluS	15
22	119	AluY	9
22	206	AluJ	1
22	256	AluJ	1
22	256	AluS	1
22	276	AluJ	3
22	276	AluS	3
22	276	AluY	1
22	280	AluS	5
22	282	AluJ	2
37	116	AluJ	12
37	116	AluS	1
37	119	AluS	2
37	256	AluS	1
37	276	AluJ	3
37	276	AluS	3
37	280	AluS	1
64	110	AluJ	1
64	114	AluJ	2
64	116	AluJ	14
64	116	AluS	4
64	119	AluJ	1
64	119	AluS	2
64	256	AluS	1
64	276	AluJ	3
64	280	AluJ	1
64	280	AluS	2
64	282	AluJ	1
64	282	AluS	1
137	199	AluJ	1
137	206	AluS	3
137	251	AluS	1
137	256	AluJ	1
137	256	AluS	6
137	256	AluY	1
137	273	AluS	1
137	274	AluJ	1
137	274	AluY	1
137	276	AluJ	6
137	276	AluS	5
137	276	AluY	1
137	280	AluJ	1
137	280	AluS	9
137	280	AluY	1
157	206	AluS	5
157	214	AluS	1
157	249	AluS	1
157	256	AluJ	12
157	256	AluS	32
157	256	AluY	1
157	274	AluS	3
157	276	AluJ	28
157	276	AluS	44
157	278	AluS	3
157	280	AluJ	10
157	280	AluS	57
157	280	AluY	5
157	282	AluJ	12
157	282	AluS	1
157	283	AluS	1
173	256	AluJ	5
173	256	AluS	20
173	274	AluJ	1
173	274	AluS	1
173	276	AluJ	32
173	276	AluS	33
173	276	AluY	1
173	278	AluJ	1
173	278	AluS	2
173	280	AluJ	11
173	280	AluS	48
173	280	AluY	1
173	281	AluS	1
173	282	AluJ	5
173	282	AluS	3
173	284	AluS	1
173	286	AluJ	1
173	288	AluS	2
199	256	AluJ	4
199	256	AluS	14
199	274	AluS	1
199	276	AluJ	20
199	276	AluS	45
199	279	AluJ	1
199	280	AluJ	3
199	280	AluS	59
199	281	AluS	1
199	282	AluJ	9
199	282	AluS	1
199	288	AluS	1
205	256	AluS	1
205	276	AluS	6
205	280	AluS	18
205	280	AluY	4
205	282	AluS	1
205	284	AluS	1
